# Supplementary material for: Cyprocide selectively kills nematodes via cytochrome P450 bioactivation
Source: Nat Commun. 2024 Jul 2;15:5529. doi: 10.1038/s41467-024-49738-4 (PMC11219838; doi:10.1038/s41467-024-49738-4)
Supplement: Supplementary file 4 — Supplementary Data 1 [file 41467_2024_49738_MOESM4_ESM.xlsx]

## Sheet: Sheet1
Supplementary Data 1. Details on the POR disruption survey compounds and experimental results
ChemBridge ID	Wactive ID (Burns et al, 2015)	Other ID	SMILES	Scaffold SMILES	Scaffold ID	Group (Burns et al, 2015)	Difference in Survival Percentage (POR knockdown - wild-type)	POR required for resistance	POR required for activity
5121613	wact-1	selectivin-A	c12nc(cn1ccs2)c1ccc(cc1)Cl	c1ccc(cc1)c1cn2c(n1)scc2	C	2	43.575		yes
9012797	wact-151		N1(CCCOc2ccc(c3ccccc3)cc2)CCOCC1.Cl	C(CN1CCOCC1)COc1ccc(cc1)c1ccccc1	BA	3	32.8825		yes
5352487	wact-4	cyprocide-A	c1(oc(nn1)SCC)c1c(cc(cc1)Cl)Cl	c1ccc(cc1)c1nnco1	N	2	28.4841		yes
6541842	wact-476		c1(oc(nn1)SCc1ccc(Br)cc1)c1occc1	c1ccc(cc1)CSc1nnc(o1)c1ccco1	AK	2	28.0032		yes
9031277	wact-180		n1c(onc1c1cc(C(F)(F)F)ccc1)c1sccc1	c1ccc(cc1)c1noc(n1)c1cccs1	F	1	26.9949		yes
5884071	wact-443		C(=S)(Nc1ccccc1)NCCc1ccc(Cl)cc1	c1ccc(cc1)CCNCNc1ccccc1	AD	-	26.4564		yes
7780917	wact-104		C(=O)(O/N=C(/c1ccncc1)\N)C(Oc1ccc(Br)cc1)C	C(COc1ccccc1)ON=Cc1ccncc1	AU	1	22.3121		yes
5652977	wact-8		n1c(noc1c1ccc(C(C)(C)C)cc1)c1ccncc1	c1ccc(cc1)c1onc(n1)c1ccncc1	Y	3	21.6854		yes
5104063	wact-19		c12c(SCCc3ccncc3)cccc1cccc2	n1ccc(cc1)CCSc1cccc2c1cccc2	A	3	20.9676		yes
9037311	wact-191		n1c(noc1c1cc(F)ccc1)c1ccccc1	c1ccc(cc1)c1onc(n1)c1ccccc1	H	2	19.9976		yes
5185411	wact-2		n1c(onc1c1ccc(cc1)Br)c1sccc1	c1ccc(cc1)c1noc(n1)c1cccs1	F	1	19.8994		yes
9030418	wact-178		n1c(c2c(I)cccc2)onc1c1ccccc1	c1ccc(cc1)c1onc(n1)c1ccccc1	H	3	19.663		yes
5404872	wact-416		C(=C\Nc1ccc(Br)cc1)/C(=O)c1ccccc1	c1ccc(cc1)CC=CNc1ccccc1	S	1	19.6157		yes
9040417	wact-194		c1(oc(cc1)CNC1CC1)c1ccc(cc1)Cl.Cl	c1ccc(cc1)c1ccc(o1)CNC1CC1	BF	1	19.498		yes
7747740	wact-102		O(c1ccc(cc1)OC)Cc1ccc(Cl)cc1	c1ccc(cc1)OCc1ccccc1	AS	1	18.1525
5488503	wact-421		[O-][N+](=O)C1=CN=C(C=C1)N1CCC2=C(C1)C=CC=C2	c1ccc(nc1)N1CCc2c(C1)cccc2	U	-	18.1052
9020086	wact-165		n1c(onc1c1ccc(cc1)F)c1occc1	c1ccc(cc1)c1noc(n1)c1ccco1	AY	1	17.9058
9000613	wact-139		n1c(onc1c1cc(Br)ccc1)c1occc1	c1ccc(cc1)c1noc(n1)c1ccco1	AY	2	16.5914
5489051	wact-422		C(=C\Nc1c(I)cccc1)/C(=O)c1ccccc1	c1ccc(cc1)CC=CNc1ccccc1	S	3	16.3779
5404871	wact-43		c1(cc(ccc1C)Cl)N/C=C/C(=O)c1ccccc1	c1ccc(cc1)CC=CNc1ccccc1	S	3	15.0325
5365506	wact-412		c1(ncc(cn1)N)c1ccc(cc1)OCCCC	c1ccc(cc1)c1ncccn1	Q	-	14.7825
9063096	wact-204		C1(CC1)NCc1ccc(OCc2ccc(Cl)cc2)cc1.Cl	N(C1CC1)Cc1ccc(cc1)OCc1ccccc1	BM	3	13.4673
5403320	wact-415		c1(nc2c(s1)cccc2)c1ccc(NC(=O)c2c(F)cccc2)cc1	c1ccc(cc1)CNc1ccc(cc1)c1nc2c(s1)cccc2	R	1	12.7083
12931419	wact-234		O=C(NCCC1=CCCCC1)C1=CC=C(OC2CCN(CC3=CC=CC=N3)CC2)C=C1	C1CCC(=CC1)CCNCc1ccc(cc1)OC1CCN(CC1)Cc1ccccn1	BN	-	10.7249
9029633	wact-176		n1c(onc1c1cc(C(F)(F)F)ccc1)c1ncccc1	c1ccc(cc1)c1noc(n1)c1ccccn1	BE	-	10.6783
6613675	wact-64		n1c(scc1c1ccc(cc1)CC)c1ccncc1	c1ccc(cc1)c1csc(n1)c1ccncc1	AL	3	9.65824
5104389	wact-20		C(=C\c1ccc(cc1)OCC)/C(=O)c1ccc(cc1)OC	c1ccc(cc1)CC=Cc1ccccc1	B	-	8.87715
9036498	wact-613		n1c(noc1c1cc2c(cc1)cccc2)c1cnccc1	c1ccc(cn1)c1noc(n1)c1ccc2c(c1)cccc2	BI	1	8.48552
5905384	wact-10		n1c(noc1c1ccc(cc1)CCC)c1cnccc1	c1ccc(cc1)c1onc(n1)c1cccnc1	AE	2	7.82319
9036812	wact-190		n1c(noc1c1ccncc1)c1ccc(OCc2ccccc2)cc1	c1ccc(cc1)COc1ccc(cc1)c1noc(n1)c1ccncc1	BJ	1	7.5635
9013615	wact-154		n1c(noc1c1ccc(OCc2ccccc2)cc1)c1cnccc1	c1ccc(cc1)COc1ccc(cc1)c1onc(n1)c1cccnc1	BB	1	7.00006
9038739	wact-193		C(=O)(Nc1cc(c(cc1)F)F)Nc1cc(c(cc1)F)F	C(Nc1ccccc1)Nc1ccccc1	BK	3	6.99563
5320745	wact-395		n1c(oc2c1cc(N)cc2)c1ccc(cc1)Cl	c1ccc(cc1)c1nc2c(o1)cccc2	K	1	5.0746
5156707	wact-23		c1(ncc(o1)c1ccc(cc1)C)c1ccncc1	c1ccc(cc1)c1cnc(o1)c1ccncc1	D	3	4.71978
15225369	wact-239		FC(F)(F)C1=CC=C(C=C1)C1=NOC(CN2CCC(CC2)N2CCSCC2)=N1	S1CCN(CC1)C1CCN(CC1)Cc1onc(n1)c1ccccc1	BO	-	4.11496
5360297	wact-40		c1(nc2c(o1)cccc2)c1nc2c(cc1)cccc2	c1ccc2c(c1)nc(cc2)c1nc2c(o1)cccc2	O	-	4.07765
5784085	wact-220		ClC1=CC=C(C=C1)N1CCN(CC1)\N=C/C1=CC=CC=N1	c1ccc(cc1)N1CCN(CC1)N=Cc1ccccn1	AC	1	3.86566
6222549	wact-11		C(c1c(C(=O)NCCc2ccc(Cl)cc2)cccc1)(F)(F)F	c1ccc(cc1)CNCCc1ccccc1	AI	2	3.71901
5652963	wact-7		O1N=C(N=C1C1=CC=CS1)C1=CC=CC=C1	c1ccc(cc1)c1noc(n1)c1cccs1	F	2	3.54554
6039582	wact-58		n1c(noc1c1ccc(cc1)Cl)c1ncccc1	c1ccc(cc1)c1onc(n1)c1ccccn1	AH	2	3.3467
6505890	wact-63		c1(oc(nn1)SCc1cc(Br)ccc1)c1occc1	c1ccc(cc1)CSc1nnc(o1)c1ccco1	AK	3	3.26922
6005917	wact-57		n1c(oc2c1cc(cc2)CC)c1cc(c(cc1)C)N	c1ccc(cc1)c1nc2c(o1)cccc2	K	3	3.11492
5699532	wact-437		N1(C(=O)/C=C/c2c(cc(cc2)Cl)Cl)CCN(c2ccc(cc2)F)CC1	c1ccc(cc1)C=CCN1CCN(CC1)c1ccccc1	AA	3	2.75317
5322542	wact-396		c1(nc2c(o1)cccc2)SC(=O)OCc1ccccc1	c1ccc(cc1)COCSc1nc2c(o1)cccc2	L	2	2.05905
5688274	wact-55		n1c(c2ccc(cc2)OC)ccc(c1)CCCCC	c1ccc(cc1)c1ccccn1	Z	2	1.67179
5962739	wact-446		c1(n[nH]c(c1)c1cc(F)ccc1)c1c(cc(cc1)C)O	c1ccc(cc1)c1[nH]nc(c1)c1ccccc1	AG	3	1.42857
7683066	wact-92		c1(ncccn1)SCc1cc(c(cc1)Cl)Cl	c1ccc(cc1)CSc1ncccn1	AQ	2	1.41254
9035461	wact-187		c1(oc(cc1)CNCC=C)c1ccc(cc1)Cl.Cl	c1ccc(cc1)c1ccco1	BG	1	1.26976
9012025	wact-150		N1(c2c(cc(NC(=O)c3ccc(cc3)CC)cc2)Cl)CCN(CC1)C	N1CCN(CC1)c1ccc(cc1)NCc1ccccc1	AZ	3	1.25668
7530695	wact-71		c1(C(=O)Nc2c(c(Cl)ccc2)Cl)n(ncc1Cl)CC	c1ccc(cc1)NCc1ccn[nH]1	AN	1	1.04725
5570574	wact-425		BrC1=CC=C(C=C1)C1=NN=C(O1)C1=CC=CC=C1	c1ccc(cc1)c1nnc(o1)c1ccccc1	W	-	0.641026
9039813	wact-614		c1(c2c(cc(cc2)Cl)Cl)oc(cc1)CNC1CC1.Cl	c1ccc(cc1)c1ccc(o1)CNC1CC1	BF	3	0.2939
7943845	wact-124		N1(C(=O)CCCc2ccccc2)CCN(c2ccc(cc2)Cl)CC1	c1ccc(cc1)CCCCN1CCN(CC1)c1ccccc1	AV	3	-0.811934
5175205	wact-372		c12c(N/N=C/c3c(O)cccc3)cccc2cccn1	c1ccc(cc1)C=NNc1cccc2c1nccc2	E	3	-0.889881
9033974	wact-182		c1(oc(cc1)CNC1CC1)c1cc(c(cc1)F)Cl	c1ccc(cc1)c1ccc(o1)CNC1CC1	BF	3	-1.19875
7634492	wact-81		n1c(noc1/C=C/c1c(Cl)cccc1)c1ccncc1	c1ccc(cc1)C=Cc1onc(n1)c1ccncc1	AO	1	-1.71229
7721223	wact-16		c1(ncccn1)SCCOc1ccc(I)cc1	c1ccc(cc1)OCCSc1ncccn1	AR	2	-2.49451
5191873	wact-373		c1(nc2c(s1)cc(cc2)C)c1ccc(/N=C/c2c(cc(cc2)O)O)cc1	c1ccc(cc1)C=Nc1ccc(cc1)c1nc2c(s1)cccc2	G	1	-3.14809
5784060	wact-598		ClC1=CC=C(C=C1)N1CCN(CC1)N=CC1=CC=CN=C1	c1ccc(cc1)N1CCN(CC1)N=Cc1cccnc1	AB	2	-4.04971
6064540	wact-59		n1c(noc1c1sccc1)c1c(C)cccc1	c1ccc(cc1)c1noc(n1)c1cccs1	F	3	-4.51519
6269333	wact-62		n1c(noc1COc1ccccc1)c1ccccc1	c1ccc(cc1)OCc1onc(n1)c1ccccc1	AJ	2	-5.88216
9024879	wact-169		n1c(noc1c1c(cc(cc1)Cl)Cl)c1sccc1	c1ccc(cc1)c1onc(n1)c1cccs1	BD	1	-7.33621
9016378	wact-564		n1c(noc1COc1cc(Cl)ccc1)c1ccccc1	c1ccc(cc1)OCc1onc(n1)c1ccccc1	AJ	-	-7.64207
7003409	wact-12		c1(C(=O)NCCOc2ccc(cc2)CC)c(I)cccc1	c1ccc(cc1)OCCNCc1ccccc1	AM	2	-7.89276
9030024	wact-177		c1(nc(no1)c1ccccc1)c1c(F)cccc1F	c1ccc(cc1)c1onc(n1)c1ccccc1	H	3	-9.92755
5191886	wact-374		c1(nc2c(s1)cc(cc2)C)c1ccc(/N=C/c2ccc(cc2)O)cc1	c1ccc(cc1)C=Nc1ccc(cc1)c1nc2c(s1)cccc2	G	-	-9.96416
5947437	wact-600		n1c(oc2c1cc(N)cc2)c1ccc(cc1)OC	c1ccc(cc1)c1nc2c(o1)cccc2	K	2	-10.117
7637739	wact-83		n1c(onc1c1ccncc1)C(Oc1cc(Cl)ccc1)C	c1ccc(cc1)OCc1onc(n1)c1ccncc1	AP	1	-11.3278
5347759	wact-3		[N+](=O)(c1ccc(CSc2ccc(Cl)cc2)cc1)[O-]	c1ccc(cc1)SCc1ccccc1	M	2	-12.9076
5486398	wact-420		OC1=C(Cl)C=C(Cl)C=C1\C=N\NC1=CC=CC=C1	c1ccc(cc1)NN=Cc1ccccc1	T	-	-18.0431
5191891	wact-375		c1(nc2c(s1)cc(cc2)C)c1ccc(/N=C/c2ccc(cc2)OC)cc1	c1ccc(cc1)C=Nc1ccc(cc1)c1nc2c(s1)cccc2	G	1	-18.4183
5649594	wact-596		FC1=CC=CC=C1NC1=NC(=CS1)C1=CC=CC=C1	c1ccc(cc1)Nc1scc(n1)c1ccccc1	X	3	-18.9642	yes
9016871	wact-565		c1(nc2c(o1)cc(N)cc2)c1c(C)cccc1	c1ccc(cc1)c1nc2c(o1)cccc2	K	1	-20.207	yes
5361748	wact-593		[N+](=O)(c1ccc(cc1)OCCCCCSC(C)C)[O-]	c1ccccc1	P	2	-22.4694	yes
7955970	wact-549		c1(nc2c(s1)cccc2)c1ccc(OC(=O)C)cc1	c1ccc(cc1)c1nc2c(s1)cccc2	AW	2	-23.3266	yes
7752851	wact-536		c1(nc(n[nH]1)/C=C/c1ccc(F)cc1)c1c(O)cccc1	c1ccc(cc1)C=Cc1n[nH]c(n1)c1ccccc1	AT	3	-24.0583	yes
9016892	wact-566		c1(nc(on1)Cc1ccc(Cl)cc1)c1sccc1	c1ccc(cc1)Cc1onc(n1)c1cccs1	BC	3	-25.6997	yes
5229759	wact-589		n1c(noc1c1ccccc1)c1ccccc1	c1ccc(cc1)c1onc(n1)c1ccccc1	H	1	-29.1932	yes
9036483	wact-575		n1c(nnn1Cc1cc(c(cc1)Cl)Cl)c1ccncc1	c1ccc(cc1)Cn1nnc(n1)c1ccncc1	BH	-	-29.5695	yes
5320516	wact-394		c1(nc2c(s1)cc(cc2)C)c1ccc(/N=C/c2c[nH]c3c2cccc3)cc1	c1ccc2c(c1)c(C=Nc1ccc(cc1)c1nc3c(s1)cccc3)c[nH]2	J	-	-31.3693	yes
6297648	wact-602		n1c(oc2c1cc(N)cc2)c1cc(c(cc1)Br)C	c1ccc(cc1)c1nc2c(o1)cccc2	K	-	-36.9344	yes
5253724	wact-388		n1(c(nc2c1cc(c(c2)Br)Br)C)c1ccccc1	c1ccc(cc1)n1cnc2c1cccc2	I	1	-37.4975	yes
7960454	wact-550		c12c(sc(c1)C)ncnc2NCCc1ccccc1.Cl	c1ccc(cc1)CCNc1ncnc2c1ccs2	AX	-	-42.0218	yes
9012591	wact-561		n1c(noc1c1ccc(OCC(C)C)cc1)c1ccncc1	c1ccc(cc1)c1onc(n1)c1ccncc1	Y	-	-42.1574	yes
9040453	wact-578		c1(noc(c1)c1ccc(cc1)C)C(=O)OC	c1ccc(cc1)c1ccno1	BL	3	-56.7813	yes
5910902	wact-444		n1c(noc1C1CCC(CC1)CCCC)c1cnccc1	C1CCC(CC1)c1onc(n1)c1cccnc1	AF	2	-56.8452	yes
5547023	wact-423		COC1=CC=C(CNC2=CC=C(Br)C=C2)C=C1	c1ccc(cc1)NCc1ccccc1	V	-	-68.4033	yes
