# Supplementary material for: Cyprocide selectively kills nematodes via cytochrome P450 bioactivation
Source: Nat Commun. 2024 Jul 2;15:5529. doi: 10.1038/s41467-024-49738-4 (PMC11219838; doi:10.1038/s41467-024-49738-4)
Supplement: Supplementary file 5 — Supplementary Data 2 [file 41467_2024_49738_MOESM5_ESM.xlsx]

## Sheet: DODA Library Screen Summary
Supplementary Data 2. DODA chemical library information and screen results
																	C. elegans (L1) - Survival and Reproduction Summary			C. elegans (Dauer) - Relative Proportion Mobile			D. dispaci. (Mixed Stage) - Relative Proportion Mobile			M. hapla (Egg) - Relative Egg Hatching			M. hapla (J2) - Relative Proportion Mobile			P. penetrans (Mixed Stage) - Relative Proportion Mobile
				Wactive Name													Day 6 20℃ 60 µM			Day 5 20℃ 60 µM			Day 5 20℃ 60 µM			Day 12 25℃ 60 µM			Day 5 20℃ 60 µM			Day 5 20℃ 60 µM
Supplier	Supplier ID	Commercial Name	Other ID	(Burns et al. 2015)	Canonical SMILES	Scaffold Smiles	Scaffold #	Formula	MW	#RB	#HBA	#HBD	MR	TPSA	Log P (Silicos-IT)	LogSw (Silicos-IT)	Replicate A	Replicate B	Average	Replicate A	Replicate B	Average	Replicate A	Replicate B	Average	Replicate A	Replicate B	Average	Replicate A	Replicate B	Average	Replicate A	Replicate B	Average
ChemBridge	5351970		cyprocide-C		CCCSc1nnc(o1)c1ccc(cc1Cl)Cl	c1ccc(cc1)c1nnco1	1	C11H10Cl2N2OS	289.18	4	3	0	71.09	64.22	4.38	-5.92	0	0	0	0.285714	0	0.142857	1	1	1	1.02128	1.19062	1.10595	1.03345	0.948118	0.990784	0.549939	0.451238	0.500589
ChemBridge	5473958		cyprocide-F		CCCCCSc1nnc(o1)c1ccc(cc1Cl)Cl	c1ccc(cc1)c1nnco1	1	C13H14Cl2N2OS	317.23	6	3	0	80.7	64.22	5.1	-6.71	4	0	2	1	1	1	1	1	1	1.02128	0.780059	0.900668	0.861209	1.05966	0.960435	0.727861	1.14899	0.938424
ChemBridge	5478336				CCCCCOC(=O)CSc1nnc(o1)c1ccc(cc1Cl)Cl	c1ccc(cc1)c1nnco1	1	C15H16Cl2N2O3S	375.27	9	5	0	91.6	90.52	4.97	-6.77	4	4	4	1	1	1	1	1	1	0.267477	0.369501	0.318489	0.41338	1.05966	0.736521	1.09988	1.30984	1.20486
ChemBridge	5666220				CCN(C(=O)CSc1nnc(o1)c1ccc(cc1Cl)Cl)CC	c1ccc(cc1)c1nnco1	1	C14H15Cl2N3O2S	360.26	7	4	0	88.61	84.53	3.82	-5.95	4	4	4	1	1	1	1	1	1	1.01333	0.93578	0.974557	1.02916	1.03906	1.03411	0.914879	1.26028	1.08758
ChemBridge	5785749				CCN(C(=O)CSc1nnc(o1)c1ccc(cc1)Br)CC	c1ccc(cc1)c1nnco1	1	C14H16BrN3O2S	370.26	7	4	0	86.29	84.53	3.2	-5.57	4	4	4	1	1	1	1	1	1	0.715232	0.698113	0.706672	1.02668	1.06137	1.04402	1.00745	1.02499	1.01622
ChemBridge	5791862		cyprocide-E		C=CCSc1nnc(o1)c1ccc(cc1)Br	c1ccc(cc1)c1nnco1	1	C11H9BrN2OS	297.17	4	3	0	68.3	64.22	3.77	-5.19	0	0	0	1	1	1	0.7	1	0.85	0.13245	0.0754717	0.103961	0.195558	0.985555	0.590557	0.571497	0.32	0.445749
ChemBridge	5792571		cyprocide-D		CCCCSc1nnc(o1)c1ccc(cc1)Br	c1ccc(cc1)c1nnco1	1	C12H13BrN2OS	313.21	5	3	0	73.58	64.22	4.13	-5.93	0	0	0	1	0	0.5	1	0.684211	0.842105	0.13245	0.0566038	0.0945271	0.947706	1.06137	1.00454	0.59531	0.437928	0.516619
ChemBridge	7916432		cyprocide-B		CCSc1nnc(o1)c1ccc(cc1)Cl	c1ccc(cc1)c1nnco1	1	C10H9ClN2OS	240.71	3	3	0	61.27	64.22	3.4	-4.91	0	0	0	0	0	0	0	0	0	0.0470588	0.0218579	0.0344584	0	0	0	0.0864075	0	0.0432037
ChemBridge	7981701				Clc1ccc(c(c1)Cl)c1nnc(o1)SCC(=O)C(C)(C)C	c1ccc(cc1)c1nnco1	1	C14H14Cl2N2O2S	345.24	5	4	0	85.45	81.29	4.7	-6.25	4	4	4	1	1	1	1	1	1	0.850498	1.40067	1.12559	0.715008	1.03066	0.872834	0.744492	0.75415	0.749321
ChemBridge	9011170				O=C(NC(C)(C)C)CSc1nnc(o1)c1ccc(cc1)C(C)(C)C	c1ccc(cc1)c1nnco1	1	C18H25N3O2S	347.48	7	4	1	97.8	93.32	4	-6.28	4	4	4	1	1	1	1	1	1	1.82143	0.763975	1.2927	1.04716	0.995418	1.02129	0.903446	1.01194	0.957694
ChemBridge	9106854				COC(=O)CSc1nnc(o1)c1ccc(cc1)C(C)(C)C	c1ccc(cc1)c1nnco1	1	C15H18N2O3S	306.38	6	5	0	81.62	90.52	3.46	-5.17	3	4	3.5	1	1	1	1	1	1	0.0577617	0.0515759	0.0546688	0.940707	1.01165	0.976179	0.781138	1.10278	0.941961
ChemBridge	9133719				CCN(C(=O)CSc1nnc(o1)c1cccc(c1)Cl)CC	c1ccc(cc1)c1nnco1	1	C14H16ClN3O2S	325.81	7	4	0	83.6	84.53	3.16	-5.36	4	4	4	1	1	1	1	1	1	0.957055	1.37671	1.16688	0.977418	0.866932	0.922175	0.936567	1.16947	1.05302
ChemBridge	9149589				CCOc1ccccc1c1nnc(o1)SCC(=O)NC(CC)C	c1ccc(cc1)c1nnco1	1	C16H21N3O3S	335.42	9	5	1	89.79	102.55	3.24	-5.63	4	4	4	1	1	1	1	1	1	1.37423	1.06849	1.22136	1.01622	0.886635	0.951427	1.12388	0.914032	1.01896
ChemBridge	5352487		cyprocide-A	wact-4	CCSc1nnc(o1)c1ccc(cc1Cl)Cl	c1ccc(cc1)c1nnco1	1	C10H8Cl2N2OS	275.15	3	3	0	66.28	64.22	4.03	-5.52	0	0	0	0	0	0	0.75	0.727273	0.738636	0.0543478	0.191693	0.123021	0.515839	0.697919	0.606879	0.541667	0.370568	0.456117
ChemBridge	7954034				Fc1ccc(cc1)c1noc(n1)c1ccccc1C(=O)NC1CCCCC1	C1CCC(CC1)NCc1ccccc1c1onc(n1)c1ccccc1	2	C21H20FN3O2	365.4	5	5	1	100.05	68.02	4.52	-7.57	4	4	4	1	1	1	1	1	1	1.04559	2.18634	1.61596	1.05664	0.670027	0.863332	1.01807	0.864343	0.941206
ChemBridge	9296952				O=C(c1ccccc1c1onc(n1)c1ccccc1Cl)N1CCCC1	c1ccc(cc1)c1noc(n1)c1ccccc1CN1CCCC1	3	C19H16ClN3O2	353.8	4	4	0	99.49	59.23	4.19	-6.87	4	4	4	1	1	1	1	1	1	0.711656	1.21233	0.961993	1.0065	0.886635	0.946565	0.965834	1.24641	1.10612
ChemBridge	9339138				Fc1ccc(cc1)c1noc(n1)c1ccccc1C(=O)N1CCCC1	c1ccc(cc1)c1noc(n1)c1ccccc1CN1CCCC1	3	C19H16FN3O2	337.35	4	5	0	94.44	59.23	3.97	-6.54	4	4	4	1	1	1	1	1	1	1.81949	0.945559	1.38253	1.08924	1.02138	1.05531	0.916535	1.15291	1.03472
ChemBridge	7962988				Clc1ccc(cc1)c1noc(n1)c1ccccc1C(=O)N1CCCCC1	C1CCN(CC1)Cc1ccccc1c1onc(n1)c1ccccc1	4	C20H18ClN3O2	367.83	4	4	0	104.3	59.23	4.42	-7.14	4	4	4	1	1	1	1	1	1	0.632219	1.68944	1.16083	0.88053	1.00107	0.940799	0.678713	0.990065	0.834389
ChemBridge	9296715				CC1CCN(CC1)C(=O)c1ccccc1c1onc(n1)c1ccc(cc1)C	C1CCN(CC1)Cc1ccccc1c1onc(n1)c1ccccc1	4	C22H23N3O2	361.44	4	4	0	109.06	59.23	4.4	-7.07	4	4	4	1	1	1	1	1	1	0.834356	1.78767	1.31101	1.00929	0.989434	0.999362	1.23957	1.04961	1.14459
ChemBridge	9341857				O=C(c1ccccc1c1onc(n1)c1ccccc1)N1CCCCC1	C1CCN(CC1)Cc1ccccc1c1onc(n1)c1ccccc1	4	C20H19N3O2	333.38	4	4	0	99.29	59.23	3.79	-6.54	4	4	4	1	1	1	1	1	1	1.76173	0.825215	1.29347	1.08924	1.03995	1.06459	0.982002	1.33495	1.15847
ChemBridge	9344105				O=C(c1ccccc1c1onc(n1)c1ccccc1Cl)N1CCCCC1	C1CCN(CC1)Cc1ccccc1c1onc(n1)c1ccccc1	4	C20H18ClN3O2	367.83	4	4	0	104.3	59.23	4.42	-7.14	4	4	4	1	1	1	1	1	1	1.54601	1.06849	1.30725	1.01182	0.851451	0.931636	1.12388	1.10792	1.1159
ChemBridge	9130433				O=C(NC1CC1)CSc1nnc(o1)c1cc2c(o1)cccc2	C(NC1CC1)CSc1nnc(o1)c1cc2c(o1)cccc2	5	C15H13N3O3S	315.35	6	5	1	81.34	106.46	2.75	-5.37	4	4	4	1	1	1	1	1	1	1.71779	0.90411	1.31095	0.999917	0.855525	0.927721	1.03022	1.0636	1.04691
ChemBridge	9141321				CC1CCN(CC1)C(=O)CSc1nnc(o1)c1cc2c(o1)cccc2	C1CCN(CC1)CCSc1nnc(o1)c1cc2c(o1)cccc2	6	C18H19N3O3S	357.43	5	5	0	99.77	97.67	3.21	-5.57	4	4	4	1	1	1	1	1	1	1.12883	0.554795	0.841814	1.06241	0.928856	0.995634	1.13726	0.949644	1.04345
ChemBridge	7681958				O=C(N1CCCCCC1)CSc1nnc(o1)c1ccc(cc1)Br	C1CCCCN(C1)CCSc1nnc(o1)c1ccccc1	7	C16H18BrN3O2S	396.3	5	4	0	97.7	84.53	3.62	-5.63	4	4	4	1	1	1	1	1	1	1.23077	0.899441	1.06511	0.939984	0.748855	0.84442	1.21523	1.27905	1.24714
ChemBridge	7907048				Brc1cccc(c1)c1nnc(o1)SCC(=O)N1CCCCC1	C1CCN(CC1)CCSc1nnc(o1)c1ccccc1	8	C15H16BrN3O2S	382.28	5	4	0	92.89	84.53	3.39	-5.36	4	4	4	1	1	1	1	1	1	1.20798	0.410615	0.809296	0.932464	0.897024	0.914744	0.883802	0.762695	0.823249
ChemBridge	7985495				Clc1ccc(c(c1)Cl)c1nnc(o1)SCC(=O)N1CCCCC1	C1CCN(CC1)CCSc1nnc(o1)c1ccccc1	8	C15H15Cl2N3O2S	372.27	5	4	0	95.21	84.53	3.99	-5.75	4	4	4	1	1	1	1	1	1	0.664452	1.10438	0.884414	0.960881	0.907429	0.934155	0.973567	1.24952	1.11155
ChemBridge	9122847				Clc1cccc(c1)c1nnc(o1)SCC(=O)N1CCCCC1	C1CCN(CC1)CCSc1nnc(o1)c1ccccc1	8	C15H16ClN3O2S	337.82	5	4	0	90.2	84.53	3.35	-5.16	4	4	4	1	1	1	1	1	1	0.441718	2.19863	1.32017	0.991584	1.01142	1.0015	1.03022	0.830939	0.930581
ChemBridge	9123007				CC1CC(C)CN(C1)C(=O)CSc1nnc(o1)c1ccccc1	C1CCN(CC1)CCSc1nnc(o1)c1ccccc1	8	C17H21N3O2S	331.43	5	4	0	94.81	84.53	2.89	-4.86	4	4	4	1	1	1	1	1	1	0.0245399	1.06849	0.546517	1.01814	1.02346	1.0208	1.20416	0.830939	1.01755
ChemBridge	9124067				CC1CC(C)CN(C1)C(=O)CSc1nnc(o1)c1cccc(c1)Cl	C1CCN(CC1)CCSc1nnc(o1)c1ccccc1	8	C17H20ClN3O2S	365.88	5	4	0	99.82	84.53	3.53	-5.45	4	4	4	1	1	1	1	1	1	1.42331	1.08904	1.25618	0.999917	1.08367	1.04179	1.14942	0.900184	1.0248
ChemBridge	9125135				COc1ccc(cc1)c1nnc(o1)SCC(=O)N1CC(C)CC(C1)C	C1CCN(CC1)CCSc1nnc(o1)c1ccccc1	8	C18H23N3O3S	361.46	6	5	0	101.3	93.76	2.94	-4.97	4	4	4	1	1	1	1	1	1	1.22699	1.56164	1.39432	1.01814	1.08367	1.0509	1.09266	0.830939	0.9618
ChemBridge	9125453				CC1CCN(CC1)C(=O)CSc1nnc(o1)c1cccc(c1)Cl	C1CCN(CC1)CCSc1nnc(o1)c1ccccc1	8	C16H18ClN3O2S	351.85	5	4	0	95.01	84.53	3.44	-5.3	4	4	4	1	1	1	1	1	1	1.07975	0.986301	1.03303	1.00339	1.02948	1.01644	0.972589	1.14254	1.05756
ChemBridge	9156417				CCOc1ccccc1c1nnc(o1)SCC(=O)N1CCC(CC1)C	C1CCN(CC1)CCSc1nnc(o1)c1ccccc1	8	C18H23N3O3S	361.46	7	5	0	101.3	93.76	3.22	-5.21	4	4	4	1	1	1	1	1	1	1.03067	1.60274	1.31671	0.937422	0.774047	0.855734	0.780472	1.08383	0.932153
ChemBridge	6545087				O=C(NC1CCCCC1)CSc1nnc(o1)c1ccco1	C1CCC(CC1)NCCSc1nnc(o1)c1ccco1	9	C14H17N3O3S	307.37	6	5	1	78.26	106.46	2.44	-4.54	4	4	4	1	1	1	1	1	1	1.03226	0.472669	0.752463	1.05256	0.596104	0.824332	0.721681	1.15525	0.938467
ChemBridge	7969321				O=C(NC1CC2CC1CC2)CSc1nnc(o1)c1ccc(cc1)Cl	C(NC1CC2CC1CC2)CSc1nnc(o1)c1ccccc1	10	C17H18ClN3O2S	363.86	6	4	1	93.69	93.32	3.49	-5.71	4	4	4	1	1	1	1	1	1	0.486322	2.53416	1.51024	0.563539	0.822306	0.692923	1.08594	0.68456	0.88525
ChemBridge	7983174				O=C(NC1CC2CC1CC2)CSc1nnc(o1)c1ccccc1	C(NC1CC2CC1CC2)CSc1nnc(o1)c1ccccc1	10	C17H19N3O2S	329.42	6	4	1	88.68	93.32	2.86	-5.12	4	4	4	1	1	1	1	1	1	0.82392	1.26599	1.04496	0.798065	0.791092	0.794578	1.18992	0.852517	1.02122
ChemBridge	7847465				O=C(NC1CCCC1)CSc1nnc(o1)c1ccc(cc1)Br	C1CCC(C1)NCCSc1nnc(o1)c1ccccc1	11	C15H16BrN3O2S	382.28	6	4	1	88.88	93.32	3.47	-5.84	4	4	4	1	1	1	1	1	1	0.911681	0.586592	0.749137	0.947034	0.94071	0.943872	1.28963	0.767432	1.02853
ChemBridge	5908249				O=C(NC1CCCCC1)CSc1nnc(o1)c1ccc(cc1)Br	C1CCC(CC1)NCCSc1nnc(o1)c1ccccc1	12	C16H18BrN3O2S	396.3	6	4	1	93.69	93.32	3.7	-6.11	4	4	4	1	1	1	1	1	1	1.05263	0.807692	0.930162	1.03455	1.04991	1.04223	0.781435	1.21737	0.999403
ChemBridge	6264722				O=C(NC1CCCCC1)CSc1nnc(o1)c1ccccc1	C1CCC(CC1)NCCSc1nnc(o1)c1ccccc1	12	C16H19N3O2S	317.41	6	4	1	85.99	93.32	3.03	-5.32	4	4	4	1	1	1	1	1	1	1.13158	0.753846	0.942713	0.965576	1.04991	1.00774	0.84395	0.9548	0.899375
ChemBridge	7935199				O=C(NC1CCCCC1)CSc1nnc(o1)c1cccc(c1)Cl	C1CCC(CC1)NCCSc1nnc(o1)c1ccccc1	12	C16H18ClN3O2S	351.85	6	4	1	91	93.32	3.67	-5.91	4	4	4	1	1	1	1	1	1	0.770764	1.3468	1.05878	0.83981	0.907429	0.873619	1.08174	1.05042	1.06608
ChemBridge	7936325				O=C(NC1CCCCC1)CSc1nnc(o1)c1cccc(c1)Br	C1CCC(CC1)NCCSc1nnc(o1)c1ccccc1	12	C16H18BrN3O2S	396.3	6	4	1	93.69	93.32	3.7	-6.11	4	4	4	1	1	1	1	1	1	0.983389	1.29293	1.13816	0.74983	0.806604	0.778217	0.937509	0.859996	0.898752
ChemBridge	7979912				O=C(NC1CCCCC1)CSc1nnc(o1)c1ccc(cc1)Cl	C1CCC(CC1)NCCSc1nnc(o1)c1ccccc1	12	C16H18ClN3O2S	351.85	6	4	1	91	93.32	3.67	-5.91	4	4	4	1	1	1	1	1	1	1.14286	0.942761	1.04281	0.966886	0.869619	0.918253	1.20537	0.980395	1.09288
ChemBridge	9034592				COc1cccc(c1)c1nnc(o1)SCC(=O)NC1CCCCC1	C1CCC(CC1)NCCSc1nnc(o1)c1ccccc1	12	C17H21N3O3S	347.43	7	5	1	92.48	102.55	3.07	-5.43	4	4	4	1	1	1	1	1	1	1.2219	0.851613	1.03676	0.905195	0.832958	0.869076	0.968884	1.18946	1.07917
ChemBridge	9346076				Cc1ncc2c(c1c1noc(n1)c1ccccc1)CCC2	c1ccc(cc1)c1onc(n1)c1cncc2c1CCC2	13	C17H15N3O	277.32	2	4	0	80.56	51.81	4.45	-6.74	4	4	4	1	0.857143	0.928571	1	1	1	0.932515	1.19178	1.06215	0.920757	0.921116	0.920936	1.22161	1.4062	1.31391
ChemBridge	9115035				Cc1ccc(cc1)c1noc(n1)c1ccc2c(c1)OCCO2	c1ccc(cc1)c1noc(n1)c1ccc2c(c1)OCCO2	14	C17H14N2O3	294.3	2	5	0	81.01	57.38	3.97	-6.31	4	4	4	1	0.230769	0.615385	1	1	1	1.06859	1.20344	1.13602	0.917254	1.08947	1.00336	0.916535	0.95115	0.933843
ChemBridge	9116762				Clc1ccc(cc1)c1noc(n1)c1ccc2c(c1)OCCO2	c1ccc(cc1)c1noc(n1)c1ccc2c(c1)OCCO2	14	C16H11ClN2O3	314.72	2	5	0	81.05	57.38	4.1	-6.53	4	4	4	1	1	1	1	1	1	0.638037	0.780822	0.709429	0.996011	1.03441	1.01521	1.05364	1.21445	1.13404
ChemBridge	9015566				Brc1ccccc1c1onc(n1)c1ccc2c(c1)OCO2	c1ccc(cc1)c1onc(n1)c1ccc2c(c1)OCO2	15	C15H9BrN2O3	345.15	2	5	0	78.93	57.38	3.92	-6.47	4	4	4	1	1	1	1	1	1	1.46429	0.503106	0.983696	1.04716	1.03229	1.03972	1.05402	1.01678	1.0354
ChemBridge	9020152				Fc1ccc(cc1)c1onc(n1)c1ccc2c(c1)OCO2	c1ccc(cc1)c1onc(n1)c1ccc2c(c1)OCO2	15	C15H9FN2O3	284.24	2	6	0	71.19	57.38	3.66	-5.93	4	4	4	1	1	1	1	1	1	0.207493	0.212903	0.210198	1.01834	1.01404	1.01619	1.1073	0.676761	0.892029
ChemBridge	9022334				Clc1ccccc1c1onc(n1)c1ccc2c(c1)OCO2	c1ccc(cc1)c1onc(n1)c1ccc2c(c1)OCO2	15	C15H9ClN2O3	300.7	2	5	0	76.24	57.38	3.88	-6.26	4	4	4	1	1	1	1	1	1	0.945245	0.716129	0.830687	0.948458	1.01806	0.983259	0.670766	1.04078	0.855771
ChemBridge	9022900				Cc1cccc(c1)c1onc(n1)c1ccc2c(c1)OCO2	c1ccc(cc1)c1onc(n1)c1ccc2c(c1)OCO2	15	C16H12N2O3	280.28	2	5	0	76.2	57.38	3.75	-6.04	4	4	4	1	1	1	1	1	1	0.783862	0.832258	0.80806	1.07492	0.951952	1.01344	1.06775	0.981304	1.02453
ChemBridge	9024935				Cc1ccccc1c1onc(n1)c1ccc2c(c1)OCO2	c1ccc(cc1)c1onc(n1)c1ccc2c(c1)OCO2	15	C16H12N2O3	280.28	2	5	0	76.2	57.38	3.75	-6.04	3	2	2.5	1	1	1	1	0.866667	0.933333	0.321429	0.670807	0.496118	0.837732	0.857591	0.847661	1.18577	0.909124	1.04745
ChemBridge	9024947				Clc1ccc(cc1)c1onc(n1)c1ccc2c(c1)OCO2	c1ccc(cc1)c1onc(n1)c1ccc2c(c1)OCO2	15	C15H9ClN2O3	300.7	2	5	0	76.24	57.38	3.88	-6.26	4	4	4	1	1	1	1	1	1	0.107143	0.31677	0.211957	0.981717	1.07199	1.02685	0.758895	0.965944	0.862419
ChemBridge	9027577				Cc1ccc(cc1)c1onc(n1)c1ccc2c(c1)OCO2	c1ccc(cc1)c1onc(n1)c1ccc2c(c1)OCO2	15	C16H12N2O3	280.28	2	5	0	76.2	57.38	3.75	-6.04	4	4	4	1	1	1	1	1	1	0.107143	0.111801	0.109472	1.04716	0.959148	1.00316	1.01186	1.54551	1.27869
ChemBridge	9029148				COc1ccc(cc1c1onc(n1)c1ccc2c(c1)OCO2)Cl	c1ccc(cc1)c1onc(n1)c1ccc2c(c1)OCO2	15	C16H11ClN2O4	330.72	3	6	0	82.73	66.61	3.89	-6.37	4	4	4	1	1	1	1	1	1	1.64286	0.409938	1.0264	0.930813	0.982656	0.956735	1.09618	1.04025	1.06821
ChemBridge	9031358				Clc1cccc(c1)c1onc(n1)c1ccc2c(c1)OCO2	c1ccc(cc1)c1onc(n1)c1ccc2c(c1)OCO2	15	C15H9ClN2O3	300.7	2	5	0	76.24	57.38	3.88	-6.26	4	4	4	1	1	1	1	1	1	1.14286	0.614907	0.878882	0.992051	0.893324	0.942687	0.843216	0.86935	0.856283
ChemBridge	9031558				Brc1ccc(cc1)c1onc(n1)c1ccc2c(c1)OCO2	c1ccc(cc1)c1onc(n1)c1ccc2c(c1)OCO2	15	C15H9BrN2O3	345.15	2	5	0	78.93	57.38	3.92	-6.47	4	4	4	1	1	1	1	1	1	0.25	0.130435	0.190217	1.04716	1.01243	1.0298	0.983752	1.1806	1.08218
ChemBridge	7531864				Brc1ccc(cc1)c1noc(n1)c1ccc2c(c1)OCO2	c1ccc(cc1)c1noc(n1)c1ccc2c(c1)OCO2	16	C15H9BrN2O3	345.15	2	5	0	78.93	57.38	3.92	-6.47	4	4	4	1	1	1	1	1	1	0.235294	0	0.117647	1.06703	0.98559	1.02631	0.965192	0.911206	0.938199
ChemBridge	7554180				Cc1cccc(c1)c1noc(n1)c1ccc2c(c1)OCO2	c1ccc(cc1)c1noc(n1)c1ccc2c(c1)OCO2	16	C16H12N2O3	280.28	2	5	0	76.2	57.38	3.75	-6.04	4	4	4	1	1	1	1	1	1	1.01176	1.20219	1.10698	0.933647	1.01434	0.973992	1.11143	1.03181	1.07162
ChemBridge	9001535				Brc1cccc(c1)c1noc(n1)c1ccc2c(c1)OCO2	c1ccc(cc1)c1noc(n1)c1ccc2c(c1)OCO2	16	C15H9BrN2O3	345.15	2	5	0	78.93	57.38	3.92	-6.47	4	4	4	1	1	1	1	1	1	1.21429	0.763975	0.98913	1.04716	1.02094	1.03405	0.843216	1.37992	1.11157
ChemBridge	9017941				FC(c1cccc(c1)c1noc(n1)c1ccc2c(c1)OCO2)(F)F	c1ccc(cc1)c1noc(n1)c1ccc2c(c1)OCO2	16	C16H9F3N2O3	334.25	3	8	0	76.23	57.38	4.24	-6.51	4	4	4	1	1	1	1	1	1	0.92219	0.987097	0.954643	1.07492	1.05508	1.065	1.08999	0.973194	1.03159
ChemBridge	7784768				COc1nc(ccc1c1noc(n1)C)c1ccc(cc1)Cl	c1ccc(cc1)c1ccc(cn1)c1nocn1	17	C15H12ClN3O2	301.73	3	5	0	79.43	61.04	3.97	-6.65	4	4	4	1	1	1	1	1	1	0.96	0.733945	0.846972	1.02916	1.03906	1.03411	1.12026	1.14571	1.13299
ChemBridge	7800643				CCCCc1onc(n1)c1ccc(nc1OC)c1ccc(cc1)C	c1ccc(cc1)c1ccc(cn1)c1nocn1	17	C19H21N3O2	323.39	6	5	0	93.81	61.04	4.97	-7.62	4	4	4	1	1	1	1	1	1	1.24012	0.84472	1.04242	0.838022	0.847224	0.842623	1.35743	0.919346	1.13839
ChemBridge	7801132				CCOc1nc(ccc1c1noc(n1)CC)c1ccc(cc1)C	c1ccc(cc1)c1ccc(cn1)c1nocn1	17	C18H19N3O2	309.36	5	5	0	89	61.04	4.59	-7.22	4	4	4	1	1	1	1	1	1	0.486322	1.98758	1.23695	0.559396	0.773935	0.666665	1.05578	0.889038	0.972407
ChemBridge	7814293				COc1nc(ccc1c1noc(n1)C)c1ccc(cc1)C	c1ccc(cc1)c1ccc(cn1)c1nocn1	17	C16H15N3O2	281.31	3	5	0	79.39	61.04	3.84	-6.43	4	4	4	1	1	1	1	1	1	0.778116	3.2795	2.02881	0.812797	0.986767	0.899782	0.987219	1.2258	1.10651
ChemBridge	7814685				COc1nc(ccc1c1noc(n1)C(C)C)c1ccccc1	c1ccc(cc1)c1ccc(cn1)c1nocn1	17	C17H17N3O2	295.34	4	5	0	84.04	61.04	3.91	-6.47	4	4	4	1	1	1	1	1	1	0.826748	2.18634	1.50654	0.704424	0.847224	0.775824	1.16351	0.921966	1.04274
ChemBridge	7824701				COc1nc(ccc1c1noc(n1)CC)c1ccccc1	c1ccc(cc1)c1ccc(cn1)c1nocn1	17	C16H15N3O2	281.31	4	5	0	79.23	61.04	3.71	-6.44	4	4	4	1	1	1	1	1	1	0.826748	3.22981	2.02828	0.939232	1.04159	0.99041	0.987219	1.09822	1.04272
ChemBridge	7844126				CCOc1nc(ccc1c1noc(n1)CC)c1ccccc1	c1ccc(cc1)c1ccc(cn1)c1nocn1	17	C17H17N3O2	295.34	5	5	0	84.04	61.04	4.08	-6.84	4	4	4	1	1	1	1	1	1	0.934473	0.664804	0.799639	1.04289	0.953088	0.997988	1.06833	1.17673	1.12253
ChemBridge	7979414				Clc1ccc(c(c1)Cl)c1nnc(o1)SCC(=O)c1ccc2c(c1)OCCO2	c1ccc(cc1)c1nnc(o1)SCCc1ccc2c(c1)OCCO2	18	C18H12Cl2N2O4S	423.27	5	6	0	102.06	99.75	5.08	-7.53	4	4	4	1	1	1	1	1	1	0.729483	1.04348	0.886481	0.803043	0.634763	0.718903	0.775672	0.718069	0.746871
ChemBridge	7000359				Brc1cccc(c1)c1nnc(o1)SCC(=O)c1ccc2c(c1)CCCC2	c1ccc(cc1)c1nnc(o1)SCCc1ccc2c(c1)CCCC2	19	C20H17BrN2O2S	429.33	5	4	0	106.3	81.29	5.75	-8.22	4	4	4	1	1	1	1	1	1	1.21986	1.03881	1.12933	1.03774	0.896963	0.967353	1.21626	0.97626	1.09626
ChemBridge	9011141				O=C(c1ccc2c(c1)CCCC2)CSc1nnc(o1)c1ccccc1Cl	c1ccc(cc1)c1nnc(o1)SCCc1ccc2c(c1)CCCC2	19	C20H17ClN2O2S	384.88	5	4	0	103.61	81.29	5.71	-8.02	4	4	4	1	1	1	1	1	1	1.67857	0.708075	1.19332	0.916269	0.91119	0.91373	0.57492	1.49282	1.03387
ChemBridge	7961787				COc1ccc(cc1)c1noc(n1)COc1ccc(cc1)C1CCCCC1	C1CCC(CC1)c1ccc(cc1)OCc1onc(n1)c1ccccc1	20	C22H24N2O3	364.44	6	5	0	104.09	57.38	4.94	-7.56	4	4	4	1	1	1	1	1	1	0.972644	2.08696	1.5298	0.836503	0.40394	0.620222	0.754126	1.18538	0.969755
ChemBridge	7907448				c1ccc(cc1)c1noc(n1)COc1ccc2c(c1)CCCC2	c1ccc(cc1)c1noc(n1)COc1ccc2c(c1)CCCC2	21	C19H18N2O2	306.36	4	4	0	88.14	48.15	4.62	-7.14	4	4	4	1	1	1	1	1	1	0.660969	0.606145	0.633557	1.05457	0.792177	0.923375	1.282	1.30748	1.29474
ChemBridge	7954019				COc1ccc(cc1)c1noc(n1)COc1ccc2c(c1)CCCC2	c1ccc(cc1)c1noc(n1)COc1ccc2c(c1)CCCC2	21	C20H20N2O3	336.38	5	5	0	94.64	57.38	4.65	-7.25	4	4	4	1	1	1	1	1	1	0.851064	1.59006	1.22056	1.01261	0.905728	0.959169	0.872631	0.879375	0.876003
ChemBridge	7621086				Clc1ccc(cc1)c1noc(n1)COc1ccc2c(c1)OCO2	c1ccc(cc1)c1noc(n1)COc1ccc2c(c1)OCO2	22	C16H11ClN2O4	330.72	4	6	0	81.79	66.61	3.76	-6.39	4	4	4	1	1	1	1	1	1	1.03529	0.852459	0.943877	1.00426	0.793166	0.898713	1.02954	1.13901	1.08427
ChemBridge	7907454				Brc1ccc(cc1)c1noc(n1)COc1ccc2c(c1)OCO2	c1ccc(cc1)c1noc(n1)COc1ccc2c(c1)OCO2	22	C16H11BrN2O4	375.17	4	6	0	84.48	66.61	3.79	-6.59	4	4	4	1	1	1	1	1	1	0.866097	0.645251	0.755674	1.10083	1.01144	1.05613	0.757545	0.862934	0.81024
ChemBridge	9017995				Brc1ccc(cc1)OCc1onc(n1)c1ccc2c(c1)OCO2	c1ccc(cc1)OCc1onc(n1)c1ccc2c(c1)OCO2	23	C16H11BrN2O4	375.17	4	6	0	84.48	66.61	3.79	-6.59	4	4	4	1	1	1	1	1	1	1.03746	0.851613	0.944538	0.905195	0.979951	0.942573	1.01922	1.22663	1.12292
ChemBridge	9024971				Clc1ccc(cc1)OCc1onc(n1)c1ccc2c(c1)OCO2	c1ccc(cc1)OCc1onc(n1)c1ccc2c(c1)OCO2	23	C16H11ClN2O4	330.72	4	6	0	81.79	66.61	3.76	-6.39	4	4	4	1	1	1	1	1	1	1.57143	1.02484	1.29814	0.951968	0.91119	0.931579	0.903446	1.25573	1.07959
ChemBridge	9028014				CC(c1onc(n1)c1ccc2c(c1)OCO2)Oc1ccc(c(c1)C)C	c1ccc(cc1)OCc1onc(n1)c1ccc2c(c1)OCO2	23	C19H18N2O4	338.36	4	6	0	91.52	66.61	4.33	-6.57	4	4	4	1	1	1	1	1	1	1.67857	0.89441	1.28649	0.999566	0.885556	0.942561	1.15942	1.12693	1.14318
ChemBridge	9028620				Cc1ccccc1OCc1onc(n1)c1ccc2c(c1)OCO2	c1ccc(cc1)OCc1onc(n1)c1ccc2c(c1)OCO2	23	C17H14N2O4	310.3	4	6	0	81.74	66.61	3.63	-6.17	4	4	4	1	1	1	1	1	1	1.35714	0.670807	1.01398	1.00528	0.750392	0.877835	0.927538	1.02276	0.975151
ChemBridge	9030482				Cc1cc(OCc2onc(n2)c2ccc3c(c2)OCO3)ccc1C	c1ccc(cc1)OCc1onc(n1)c1ccc2c(c1)OCO2	23	C18H16N2O4	324.33	4	6	0	86.71	66.61	4.13	-6.55	4	4	4	1	1	1	1	1	1	1.75	0.614907	1.18245	1.04716	1.02326	1.03521	0.948618	1.15913	1.05388
ChemBridge	7805661				O=C(Nc1cc(ccc1N1CCOCC1)C(F)(F)F)CSc1nnc(o1)c1ccccc1C	O1CCN(CC1)c1ccccc1NCCSc1nnc(o1)c1ccccc1	24	C22H21F3N4O3S	478.49	8	8	1	120.98	105.79	4.42	-7.72	4	4	4	1	1	1	1	1	1	0.705167	1.8882	1.29668	0.88053	0.986767	0.933649	1.16351	1.08907	1.12629
ChemBridge	9118141				Cc1ccc(cc1)c1noc(n1)c1ccc(cc1)n1nncc1C	c1ccc(cc1)c1noc(n1)c1ccc(cc1)n1nncc1	25	C18H15N5O	317.34	3	5	0	90.02	69.63	3.27	-6.81	4	4	4	1	1	1	1	1	1	0.932515	1.04795	0.99023	0.986525	0.969595	0.97806	0.893996	0.997126	0.945561
ChemBridge	9127374				Clc1ccc(cc1)c1noc(n1)c1ccc(cc1)n1nncc1C	c1ccc(cc1)c1noc(n1)c1ccc(cc1)n1nncc1	25	C17H12ClN5O	337.76	3	5	0	90.06	69.63	3.4	-7.03	4	4	4	1	1	1	1	1	1	0.220859	1.08904	0.65495	0.898963	1.02663	0.962797	1.09266	1.05756	1.07511
KeyOrganics	7K-661S		MolPort-002-877-310		c1csc(c1)c1nnc(o1)c1cccs1	c1(c2oc(c3sccc3)nn2)cccs1	26	C10H6N2OS2	234.3	2	3	0	60.92	95.4	4.8	-4.45	0	4	2	1	0.571429	0.785714	1	0.538462	0.769231	0.0815217	0.153355	0.117438	0.663222	0.845029	0.754125	1.06399	1.36581	1.2149
Alinda	IVK/4025720		MolPort-001-588-199		Brc1ccc(o1)c1nnc(o1)c1cccs1	c1(c2oc(c3sccc3)nn2)occc1	27	C10H5BrN2O2S	297.13	2	4	0	63.01	80.3	4.19	-5.23	0	0	0	1	0.5	0.75	0.125	0.6	0.3625	0.0815217	0.153355	0.117438	1.02641	1.10504	1.06573	1.14583	1.08644	1.11614
ChemDiv	8013-1321		MolPort-002-716-466		Brc1ccc(o1)c1noc(n1)c1cccs1	c1(c2nc(c3sccc3)on2)occc1	28	C10H5BrN2O2S	297.13	2	4	0	63.01	80.3	4.19	-5.23	0	0	0	1	0	0.5	1	1	1	0.0543478	0.191693	0.123021	0.810604	0.589353	0.699979	0.580357	0.796722	0.688539
ChemDiv	G851-1056		MolPort-007-888-156		Brc1ccc(o1)c1onc(n1)c1ccc(s1)C	c1coc(c1)c1onc(n1)c1cccs1	29	C11H7BrN2O2S	311.15	2	4	0	67.98	80.3	4.64	-5.61	0	0	0	1	1	1	1	1	1	0.0815217	0.115016	0.0982689	0.982551	0.947175	0.964863	1.1849	1.15887	1.17188
ChemDiv	G851-1067		MolPort-007-888-167		Cc1ccc(s1)c1noc(n1)c1ccco1	c1coc(c1)c1onc(n1)c1cccs1	29	C11H8N2O2S	232.26	2	4	0	60.28	80.3	3.99	-4.78	0	0	0	1	0.625	0.8125	1	1	1	0	0.115016	0.057508	1.10537	1.10504	1.1052	0.631944	0.796722	0.714333
ChemBridge	9027529			wact-175	c1coc(c1)c1onc(n1)c1cccs1	c1coc(c1)c1onc(n1)c1cccs1	29	C10H6N2O2S	218.23	2	4	0	55.31	80.3	3.55	-4.39	0	0	0	1	1	1	1	1	1	0.0271739	0.115016	0.0710949	1.02641	0.994534	1.01047	0.870536	0.796722	0.833629
ChemDiv	8015-2367		MolPort-002-724-304		Brc1ccc(o1)c1onc(n1)c1ccc(o1)Br	c1coc(c1)c1onc(n1)c1ccco1	30	C10H4Br2N2O3	359.96	2	5	0	65.1	65.2	3.6	-5.99	1	0	0.5	1	1	1	1	1	1	0	0.728435	0.364217	1.0001	0.897843	0.94897	0.789931	1.25798	1.02396
ChemBridge	9016500				Brc1ccc(o1)c1noc(n1)c1ccco1	c1coc(c1)c1onc(n1)c1ccco1	30	C10H5BrN2O3	281.06	2	5	0	57.4	65.2	2.94	-5.18	4	4	4	0.782609	0	0.391304	1	1	1	0	0.116129	0.0580645	0.698697	0.902371	0.800534	1.05406	1.1636	1.10883
Alinda	IVK/6207030		MolPort-001-016-025		c1coc(c1)c1nnc(o1)c1ccco1	c1(c2oc(c3occc3)nn2)ccco1	31	C10H6N2O3	202.17	2	5	0	49.7	65.2	2.3	-4.33	4	4	4	1	1	1	1	1	1	0.597826	0.881789	0.739808	1.10537	0.957699	1.03153	1.2037	1.26148	1.23259
Vitas-M	STL016381		MolPort-008-001-635		Cc1ccoc1c1nnc(o1)c1ccco1	c1(c2oc(c3occc3)nn2)ccco1	31	C11H8N2O3	216.19	2	5	0	54.67	65.2	2.74	-4.72	3	4	3.5	1	1	1	1	0.666667	0.833333	0.271739	0.230032	0.250886	0.884296	1.01295	0.948624	0.984848	0.956066	0.970457
ChemBridge	5685414				COc1cccc(c1)c1onc(n1)c1ccc(cc1)Cl	c1ccc(cc1)c1onc(n1)c1ccccc1	32	C15H11ClN2O2	286.71	3	4	0	76.67	48.15	4.03	-6.64	4	4	4	1	1	1	1	1	1	1.11258	0.90566	1.00912	1.02668	1.06137	1.04402	0.952495	1.02499	0.988742
ChemBridge	5685462				COc1ccccc1c1onc(n1)c1ccc(cc1)Br	c1ccc(cc1)c1onc(n1)c1ccccc1	32	C15H11BrN2O2	331.16	3	4	0	79.36	48.15	4.07	-6.85	4	4	4	1	1	1	1	1	1	1.03311	0.962264	0.997688	1.02668	1.06137	1.04402	1.12447	1.04126	1.08287
ChemBridge	5685795				COc1ccccc1c1onc(n1)c1ccccc1	c1ccc(cc1)c1onc(n1)c1ccccc1	32	C15H12N2O2	252.27	3	4	0	71.66	48.15	3.41	-6.03	4	4	4	1	1	1	1	1	1	1.03311	1.26415	1.14863	1.02668	0.979723	1.0032	1.05833	1.02499	1.04166
ChemBridge	5686265				COc1cccc(c1)c1onc(n1)c1ccc(cc1)Br	c1ccc(cc1)c1onc(n1)c1ccccc1	32	C15H11BrN2O2	331.16	3	4	0	79.36	48.15	4.07	-6.85	0	0	0	1	0.2	0.6	1	1	1	1.03311	0.698113	0.865613	0.933347	1.06137	0.997357	1.04179	0.991198	1.0165
ChemBridge	5686528				COc1ccccc1c1onc(n1)c1ccccc1Cl	c1ccc(cc1)c1onc(n1)c1ccccc1	32	C15H11ClN2O2	286.71	3	4	0	76.67	48.15	4.03	-6.64	4	4	4	1	1	1	1	1	1	0.927152	1.26415	1.09565	1.02668	0.771903	0.899292	0.793746	0.97618	0.884963
ChemBridge	5687123				COc1ccccc1c1onc(n1)c1ccc(cc1)Cl	c1ccc(cc1)c1onc(n1)c1ccccc1	32	C15H11ClN2O2	286.71	3	4	0	76.67	48.15	4.03	-6.64	4	4	4	1	1	1	1	1	1	1.03311	0.962264	0.997688	0.806678	1.06137	0.934023	1.03532	0.986456	1.01089
ChemBridge	5687553				COc1cccc(c1)c1onc(n1)c1ccc(cc1)C	c1ccc(cc1)c1onc(n1)c1ccccc1	32	C16H14N2O2	266.29	3	4	0	76.63	48.15	3.9	-6.42	0	0	0	0	0	0	1	1	1	0.370861	0.132075	0.251468	0.933347	0.972919	0.953133	1.00745	0.937133	0.97229
ChemBridge	5687878				COc1ccccc1c1onc(n1)c1ccc(cc1)C	c1ccc(cc1)c1onc(n1)c1ccccc1	32	C16H14N2O2	266.29	3	4	0	76.63	48.15	3.9	-6.42	4	4	4	1	1	1	1	1	1	1.21854	0.773585	0.996064	0.953347	1.06137	1.00736	0.880023	0.937133	0.908578
ChemBridge	5690016				COc1cccc(c1)c1onc(n1)c1ccccc1	c1ccc(cc1)c1onc(n1)c1ccccc1	32	C15H12N2O2	252.27	3	4	0	71.66	48.15	3.41	-6.03	0	3	1.5	1	0.722222	0.861111	1	1	1	0.874172	0.358491	0.616331	1.02668	1.06137	1.04402	0.680354	0.97618	0.828267
ChemBridge	5690149				COc1ccc(cc1)c1onc(n1)c1ccc(cc1)Cl	c1ccc(cc1)c1onc(n1)c1ccccc1	32	C15H11ClN2O2	286.71	3	4	0	76.67	48.15	4.03	-6.64	4	4	4	1	1	1	1	1	1	1.40397	0.849057	1.12652	0.947706	1.06137	1.00454	0.967378	1.04126	1.00432
ChemBridge	5690659				COc1ccccc1c1onc(n1)c1ccc(cc1Cl)Cl	c1ccc(cc1)c1onc(n1)c1ccccc1	32	C15H10Cl2N2O2	321.16	3	4	0	81.68	48.15	4.66	-7.24	4	4	4	1	1	1	1	1	1	1.12	0.238532	0.679266	0.968621	1.03906	1.00384	0.904826	0.984597	0.944711
ChemBridge	5785642				Clc1ccccc1c1noc(n1)c1ccccc1Cl	c1ccc(cc1)c1onc(n1)c1ccccc1	32	C14H8Cl2N2O	291.13	2	3	0	75.19	38.92	4.65	-7.12	1	3	2	1	1	1	1	1	1	0.635762	0.339623	0.487692	1.02668	1.00551	1.01609	0.935486	0.937133	0.93631
ChemBridge	5791583				Cc1ccc(cc1)c1onc(n1)c1ccccc1Cl	c1ccc(cc1)c1onc(n1)c1ccccc1	32	C15H11ClN2O	270.71	2	3	0	75.15	38.92	4.51	-6.9	4	4	4	1	1	1	1	1	1	0.980132	0.490566	0.735349	1.02668	0.969074	0.997878	1.05833	0.967692	1.01301
ChemBridge	5793191				Cc1ccccc1c1onc(n1)c1ccccc1Cl	c1ccc(cc1)c1onc(n1)c1ccccc1	32	C15H11ClN2O	270.71	2	3	0	75.15	38.92	4.51	-6.9	0	0	0	1	1	1	1	1	1	0.370861	0.188679	0.27977	1.02668	0.943437	0.985059	0.892964	0.916761	0.904862
ChemBridge	5906153				Brc1ccccc1c1onc(n1)c1ccccc1	c1ccc(cc1)c1onc(n1)c1ccccc1	32	C14H9BrN2O	301.14	2	3	0	72.87	38.92	4.08	-6.74	0	0	0	1	0.352941	0.676471	1	1	1	0.184211	0.179487	0.181849	1.03455	1.04991	1.04223	1.02297	1.11058	1.06678
ChemBridge	5908530				Brc1cccc(c1)c1onc(n1)c1ccccc1	c1ccc(cc1)c1onc(n1)c1ccccc1	32	C14H9BrN2O	301.14	2	3	0	72.87	38.92	4.08	-6.74	0	0	0	1	1	1	1	1	1	1.23684	0.717949	0.977395	1.03455	0.997411	1.01598	1.26592	0.90897	1.08745
ChemBridge	5910375				Brc1ccc(cc1)c1onc(n1)c1ccccc1	c1ccc(cc1)c1onc(n1)c1ccccc1	32	C14H9BrN2O	301.14	2	3	0	72.87	38.92	4.08	-6.74	0	0	0	1	1	1	1	1	1	0.631579	0.915385	0.773482	1.03455	0.969144	1.00184	1.2411	1.4322	1.33665
ChemBridge	5912062				Brc1cccc(c1)c1onc(n1)c1ccccc1C	c1ccc(cc1)c1onc(n1)c1ccccc1	32	C15H11BrN2O	315.16	2	3	0	77.84	38.92	4.55	-7.12	4	4	4	1	1	1	1	1	1	1.52632	1.13077	1.32854	1.03455	1.04991	1.04223	1.17215	1.2336	1.20288
ChemBridge	5924359				Fc1ccccc1c1onc(n1)c1ccccc1	c1ccc(cc1)c1onc(n1)c1ccccc1	32	C14H9FN2O	240.23	2	4	0	65.13	38.92	3.82	-6.19	0	0	0	1	1	1	1	1	1	0.105263	0.341026	0.223144	0.931091	1.04991	0.990499	1.19019	1.13621	1.1632
ChemBridge	5925715				COc1ccc(cc1)c1noc(n1)c1cccc(c1)F	c1ccc(cc1)c1onc(n1)c1ccccc1	32	C15H11FN2O2	270.26	3	5	0	71.62	48.15	3.81	-6.31	4	4	4	1	1	1	1	1	1	1.02632	0.520513	0.773414	1.03455	0.974913	1.00473	0.511485	1.20234	0.856913
ChemBridge	5928448				COc1ccc(cc1)c1noc(n1)c1ccc(cc1)C	c1ccc(cc1)c1onc(n1)c1ccccc1	32	C16H14N2O2	266.29	3	4	0	76.63	48.15	3.9	-6.42	3	3	3	1	1	1	1	0.863636	0.931818	0.631579	0.861538	0.746559	1.03455	0.962414	0.99848	1.16196	1.46857	1.31527
ChemBridge	5929232				Cc1ccc(cc1)c1onc(n1)c1ccccc1	c1ccc(cc1)c1onc(n1)c1ccccc1	32	C15H12N2O	236.27	2	3	0	70.14	38.92	3.91	-6.29	1	0	0.5	1	1	1	1	1	1	0.263158	0.448718	0.355938	1.03455	1.04991	1.04223	0.859578	0.87401	0.866794
ChemBridge	5930831				Cc1ccc(cc1)c1onc(n1)c1ccc(cc1)C	c1ccc(cc1)c1onc(n1)c1ccccc1	32	C16H14N2O	250.3	2	3	0	75.1	38.92	4.39	-6.68	1	0	0.5	1	0.761905	0.880952	1	1	1	0.315789	0.215385	0.265587	1.03455	0.994648	1.0146	1.14285	1.02199	1.08242
ChemBridge	6033459				Cc1ccc(cc1)c1noc(n1)c1ccccc1C	c1ccc(cc1)c1onc(n1)c1ccccc1	32	C16H14N2O	250.3	2	3	0	75.1	38.92	4.39	-6.68	0	0	0	1	0.125	0.5625	1	1	1	0.236842	0.197436	0.217139	1.03455	1.04991	1.04223	1.17215	0.846867	1.00951
ChemBridge	6035584				CCOc1ccc(cc1)c1onc(n1)c1ccc(cc1)C	c1ccc(cc1)c1onc(n1)c1ccccc1	32	C17H16N2O2	280.32	4	4	0	81.44	48.15	4.27	-6.82	0	0	0	1	0	0.5	1	1	1	1.05263	0.933333	0.992982	0.977071	0.95446	0.965765	1.08199	0.913028	0.997507
ChemBridge	6038343				Cc1ccc(cc1)c1noc(n1)c1cccc(c1)Br	c1ccc(cc1)c1onc(n1)c1ccccc1	32	C15H11BrN2O	315.16	2	3	0	77.84	38.92	4.55	-7.12	4	4	4	1	1	1	1	1	1	1	0.825641	0.912821	1.03455	1.04991	1.04223	1.10517	0.988011	1.04659
ChemBridge	6039510				Cc1ccc(cc1)c1noc(n1)c1cccc(c1)C	c1ccc(cc1)c1onc(n1)c1ccccc1	32	C16H14N2O	250.3	2	3	0	75.1	38.92	4.39	-6.68	0	0	0	0.75	0.363636	0.556818	1	1	1	0.684211	0.323077	0.503644	1.03455	0.859014	0.94678	0.937722	1.1594	1.04856
ChemBridge	6042190				Cc1ccc(cc1)c1noc(n1)c1ccc(cc1)Br	c1ccc(cc1)c1onc(n1)c1ccccc1	32	C15H11BrN2O	315.16	2	3	0	77.84	38.92	4.55	-7.12	4	4	4	1	1	1	1	1	1	1.13475	1.03881	1.08678	1.03774	1.06005	1.0489	0.912197	0.841086	0.876641
ChemBridge	6133425				Clc1ccccc1c1onc(n1)c1ccc(cc1)C(F)(F)F	c1ccc(cc1)c1onc(n1)c1ccccc1	32	C15H8ClF3N2O	324.69	3	6	0	75.18	38.92	5.01	-7.38	4	4	4	1	1	1	1	1	1	0.789474	1.02308	0.906275	1.03455	1.04991	1.04223	0.937722	1.20578	1.07175
ChemBridge	6133980				Clc1ccc(cc1)c1onc(n1)c1ccccc1Br	c1ccc(cc1)c1onc(n1)c1ccccc1	32	C14H8BrClN2O	335.58	2	3	0	77.88	38.92	4.69	-7.34	4	3	3.5	1	1	1	1	1	1	1.05263	0.84359	0.948111	0.980095	0.988147	0.984121	1.28937	0.936439	1.1129
ChemBridge	6134551				Clc1ccccc1c1onc(n1)c1cccc(c1)C(F)(F)F	c1ccc(cc1)c1onc(n1)c1ccccc1	32	C15H8ClF3N2O	324.69	3	6	0	75.18	38.92	5.01	-7.38	3	3	3	1	1	1	1	1	1	1.26316	0.771795	1.01748	1.03455	1.04991	1.04223	1.26592	0.81158	1.03875
ChemBridge	6141272				Fc1ccc(cc1)c1noc(n1)c1ccc(cc1)Br	c1ccc(cc1)c1onc(n1)c1ccccc1	32	C14H8BrFN2O	319.13	2	4	0	72.83	38.92	4.47	-7.01	0	0	0	1	1	1	1	1	1	0.894737	0.789744	0.84224	1.03455	1.04991	1.04223	1.28937	0.973896	1.13163
ChemBridge	6148312				Cc1ccc(cc1)c1onc(n1)c1ccccc1Br	c1ccc(cc1)c1onc(n1)c1ccccc1	32	C15H11BrN2O	315.16	2	3	0	77.84	38.92	4.55	-7.12	4	4	4	1	1	1	1	1	1	0.947368	0.628205	0.787787	0.940496	0.984287	0.962391	1.12527	1.00481	1.06504
ChemBridge	6149307				Cc1ccc(cc1)c1onc(n1)c1cccc(c1)C(F)(F)F	c1ccc(cc1)c1onc(n1)c1ccccc1	32	C16H11F3N2O	304.27	3	6	0	75.14	38.92	4.88	-7.16	4	3	3.5	1	1	1	1	1	1	1.21053	0.933333	1.07193	1.03455	1.04991	1.04223	1.17215	1.06345	1.1178
ChemBridge	6151082				Cc1ccc(cc1)c1onc(n1)c1ccc(cc1)C(F)(F)F	c1ccc(cc1)c1onc(n1)c1ccccc1	32	C16H11F3N2O	304.27	3	6	0	75.14	38.92	4.88	-7.16	0	0	0	1	0	0.5	1	1	1	1.05263	0.879487	0.966059	0.965576	0.93939	0.952483	1.05494	0.92752	0.991229
ChemBridge	6151361				Cc1ccc(cc1)c1onc(n1)c1ccc(cc1)F	c1ccc(cc1)c1onc(n1)c1ccccc1	32	C15H11FN2O	254.26	2	4	0	70.09	38.92	4.3	-6.57	0	0	0	0	0	0	1	0.416667	0.708333	0.315789	0.358974	0.337382	1.03455	1.04991	1.04223	1.15084	1.34087	1.24586
ChemBridge	6155175				Fc1ccc(cc1)c1onc(n1)c1cccc(c1)C(F)(F)F	c1ccc(cc1)c1onc(n1)c1ccccc1	32	C15H8F4N2O	308.23	3	7	0	70.13	38.92	4.79	-7.05	4	4	4	1	1	1	1	1	1	1.05263	0.825641	0.939136	0.827636	1.04991	0.938771	0.937722	1.1067	1.02221
ChemBridge	6162808				Fc1ccc(cc1)c1onc(n1)c1ccc(cc1)F	c1ccc(cc1)c1onc(n1)c1ccccc1	32	C14H8F2N2O	258.22	2	5	0	65.09	38.92	4.21	-6.46	0	0	0	1	1	1	1	1	1	1.39474	0.84359	1.11916	1.03455	0.988147	1.01135	1.19019	1.39128	1.29073
ChemBridge	6163999				Fc1ccc(cc1)c1noc(n1)c1ccc(cc1)Cl	c1ccc(cc1)c1onc(n1)c1ccccc1	32	C14H8ClFN2O	274.68	2	4	0	70.14	38.92	4.43	-6.79	1	1	1	1	1	1	1	1	1	1.44	0.807339	1.12367	1.02916	1.03906	1.03411	1.08914	1.14077	1.11496
ChemBridge	6164659				CCCc1ccc(cc1)c1onc(n1)c1ccc(cc1)F	c1ccc(cc1)c1onc(n1)c1ccccc1	32	C17H15FN2O	282.31	4	4	0	79.71	38.92	5.02	-7.37	0	3	1.5	1	0.428571	0.714286	1	1	1	1.10526	0.753846	0.929555	0.960649	1.04991	1.00528	1.12527	1.04346	1.08436
ChemBridge	6172424				Brc1ccc(cc1)c1onc(n1)c1cccc(c1)C	c1ccc(cc1)c1onc(n1)c1ccccc1	32	C15H11BrN2O	315.16	2	3	0	77.84	38.92	4.55	-7.12	4	4	4	1	1	1	1	1	1	1	0.807692	0.903846	1.03455	1.04991	1.04223	1.28937	1.01448	1.15192
ChemBridge	6175815				Clc1ccc(cc1)c1noc(n1)c1ccccc1Br	c1ccc(cc1)c1onc(n1)c1ccccc1	32	C14H8BrClN2O	335.58	2	3	0	77.88	38.92	4.69	-7.34	3	3	3	1	1	1	1	1	1	1.18421	0.879487	1.03185	1.03455	0.95446	0.994503	1.0047	0.601171	0.802936
ChemBridge	6199073				COc1ccc(cc1)c1noc(n1)c1ccc(cc1)Br	c1ccc(cc1)c1onc(n1)c1ccccc1	32	C15H11BrN2O2	331.16	3	4	0	79.36	48.15	4.07	-6.85	0	0	0	1	1	1	1	1	1	1.18421	0.825641	1.00493	1.03455	1.04991	1.04223	1.09401	0.92752	1.01076
ChemBridge	6215886				COc1ccc(cc1)c1noc(n1)c1ccc(cc1Cl)Cl	c1ccc(cc1)c1onc(n1)c1ccccc1	32	C15H10Cl2N2O2	321.16	3	4	0	81.68	48.15	4.66	-7.24	4	4	4	1	1	1	1	1	1	1.26316	0.735897	0.999528	1.03455	1.04991	1.04223	1.31281	0.998868	1.15584
ChemBridge	6230970				COc1ccc(cc1)c1noc(n1)c1cccc(c1)Br	c1ccc(cc1)c1onc(n1)c1ccccc1	32	C15H11BrN2O2	331.16	3	4	0	79.36	48.15	4.07	-6.85	4	4	4	1	1	1	1	1	1	1.34211	0.807692	1.0749	1.03455	0.93939	0.986968	1.09401	0.973896	1.03395
ChemBridge	6573491				Clc1ccc(cc1)c1noc(n1)c1ccccc1C	c1ccc(cc1)c1onc(n1)c1ccccc1	32	C15H11ClN2O	270.71	2	3	0	75.15	38.92	4.51	-6.9	0	0	0	1	1	1	1	1	1	1.05806	0.810289	0.934177	0.877133	0.805264	0.841198	0.824779	0.939029	0.881904
ChemBridge	6574331				COc1ccc(cc1)c1noc(n1)c1ccccc1C	c1ccc(cc1)c1onc(n1)c1ccccc1	32	C16H14N2O2	266.29	3	4	0	76.63	48.15	3.9	-6.42	0	0	0	0.666667	0.4	0.533333	1	1	1	0.0774194	0.157556	0.117488	0.866813	0.92893	0.897871	0.856501	0.990216	0.923359
ChemBridge	6633803				Cc1ccc(cc1)c1noc(n1)c1ccc(cc1Cl)C	c1ccc(cc1)c1onc(n1)c1ccccc1	32	C16H13ClN2O	284.74	2	3	0	80.11	38.92	5	-7.29	4	4	4	1	1	1	1	1	1	1.34194	0.900322	1.12113	0.886366	0.900001	0.893183	0.89351	0.968373	0.930942
ChemBridge	6634653				COc1ccc(cc1)c1noc(n1)c1ccc(cc1Cl)C	c1ccc(cc1)c1onc(n1)c1ccccc1	32	C16H13ClN2O2	300.74	3	4	0	81.64	48.15	4.52	-7.02	4	4	4	1	1	1	1	1	1	0.937908	0.967552	0.95273	0.893662	1.04526	0.969462	1.03379	0.968154	1.00097
ChemBridge	6635920				Cc1ccc(c(c1)Cl)c1onc(n1)c1cccc(c1)C	c1ccc(cc1)c1onc(n1)c1ccccc1	32	C16H13ClN2O	284.74	2	3	0	80.11	38.92	5	-7.29	4	4	4	1	1	1	1	1	1	1.07516	0.896755	0.985959	0.882204	1.04526	0.963734	0.969175	0.866427	0.917801
ChemBridge	6637665				Cc1ccc(c(c1)Cl)c1onc(n1)c1ccccc1Cl	c1ccc(cc1)c1onc(n1)c1ccccc1	32	C15H10Cl2N2O	305.16	2	3	0	80.16	38.92	5.13	-7.51	4	4	4	1	1	1	1	1	1	0.777778	0.684366	0.731072	0.92676	0.958158	0.942459	0.969175	1.12951	1.04934
ChemBridge	6716742				Cc1ccc(cc1Cl)c1onc(n1)c1ccccc1	c1ccc(cc1)c1onc(n1)c1ccccc1	32	C15H11ClN2O	270.71	2	3	0	75.15	38.92	4.51	-6.9	3	3	3	1	1	1	1	1	1	1.21242	1.10914	1.16078	1.04261	0.950239	0.996422	1.10763	0.766455	0.937042
ChemBridge	6751706				Cc1cccc(c1)c1noc(n1)c1ccc(c(c1)Cl)C	c1ccc(cc1)c1onc(n1)c1ccccc1	32	C16H13ClN2O	284.74	2	3	0	80.11	38.92	5	-7.29	4	4	4	1	1	1	1	1	1	0.960784	1.08555	1.02317	1.04261	0.983777	1.01319	0.861489	1.08205	0.971771
ChemBridge	6782197				COc1ccc(cc1)c1noc(n1)c1ccc(c(c1)Cl)C	c1ccc(cc1)c1onc(n1)c1ccccc1	32	C16H13ClN2O2	300.74	3	4	0	81.64	48.15	4.52	-7.02	4	4	4	1	1	1	1	1	1	0.869281	0.613569	0.741425	1.04261	0.929123	0.985864	0.894623	1.27742	1.08602
ChemBridge	6824827				COc1ccc(cc1)c1onc(n1)c1ccccc1Cl	c1ccc(cc1)c1onc(n1)c1ccccc1	32	C15H11ClN2O2	286.71	3	4	0	76.67	48.15	4.03	-6.64	4	4	4	1	1	1	1	1	1	1.05229	0.849558	0.950923	1.04261	0.884453	0.963529	0.839952	0.729957	0.784954
ChemBridge	6845369				COc1ccc(cc1)c1onc(n1)c1ccc(cc1)C(F)(F)F	c1ccc(cc1)c1onc(n1)c1ccccc1	32	C16H11F3N2O2	320.27	4	7	0	76.66	48.15	4.41	-6.89	4	4	4	1	1	1	1	1	1	0.892157	0.896755	0.894456	1.04261	0.888474	0.965539	0.894623	1.22633	1.06048
ChemBridge	7013253				COc1ccc(cc1)c1noc(n1)c1ccc(cc1)Cl	c1ccc(cc1)c1onc(n1)c1ccccc1	32	C15H11ClN2O2	286.71	3	4	0	76.67	48.15	4.03	-6.64	3	3	3	1	0.555556	0.777778	1	1	1	1.44681	1.21791	1.33236	1.03774	0.927541	0.982643	1.33029	1.0814	1.20584
ChemBridge	7019463				Clc1ccc(cc1)c1onc(n1)c1cccc(c1)C	c1ccc(cc1)c1onc(n1)c1ccccc1	32	C15H11ClN2O	270.71	2	3	0	75.15	38.92	4.51	-6.9	4	4	4	1	1	1	1	1	1	1.04965	0.716418	0.883032	1.03774	1.06005	1.0489	1.22978	1.09341	1.16159
ChemBridge	7020115				Cc1ccc(cc1)c1noc(n1)c1ccc(cc1)Cl	c1ccc(cc1)c1onc(n1)c1ccccc1	32	C15H11ClN2O	270.71	2	3	0	75.15	38.92	4.51	-6.9	4	4	4	1	1	1	1	1	1	1.47518	0.734328	1.10475	1.03774	1.01588	1.02681	1.26961	1.2149	1.24225
ChemBridge	7319925				CCOc1cc(cc(c1OCC)OCC)c1onc(n1)c1ccc(cc1)OC	c1ccc(cc1)c1onc(n1)c1ccccc1	32	C21H24N2O5	384.43	9	7	0	105.56	75.84	4.67	-7.56	4	4	4	1	1	1	1	1	1	0.748387	0.270096	0.509242	1.01208	0.983572	0.997824	0.951668	0.978567	0.965117
ChemBridge	7321783				Clc1cccc(c1)c1onc(n1)c1ccccc1Cl	c1ccc(cc1)c1onc(n1)c1ccccc1	32	C14H8Cl2N2O	291.13	2	3	0	75.19	38.92	4.65	-7.12	4	4	4	1	1	1	1	1	1	1.00645	0.855305	0.930879	1.05256	0.92893	0.990744	1.05159	1.03787	1.04473
ChemBridge	7321876				Fc1ccc(cc1)c1onc(n1)c1ccc(cc1)Cl	c1ccc(cc1)c1onc(n1)c1ccccc1	32	C14H8ClFN2O	274.68	2	4	0	70.14	38.92	4.43	-6.79	4	4	4	1	1	1	1	1	1	1.2129	0.832797	1.02285	0.909028	0.92893	0.918979	0.883691	0.951384	0.917538
ChemBridge	7325436				Fc1ccc(cc1)c1onc(n1)c1ccc(cc1)Br	c1ccc(cc1)c1onc(n1)c1ccccc1	32	C14H8BrFN2O	319.13	2	4	0	72.83	38.92	4.47	-7.01	3	3	3	1	1	1	1	1	1	1.29032	0.540193	0.915258	0.833276	0.862783	0.848029	0.927876	1.1477	1.03779
ChemBridge	7329095				Cc1ccc(cc1C)c1onc(n1)c1ccccc1	c1ccc(cc1)c1onc(n1)c1ccccc1	32	C16H14N2O	250.3	2	3	0	75.1	38.92	4.39	-6.68	4	4	4	1	1	1	1	1	1	1.03226	0.517685	0.774971	0.894675	0.874287	0.884481	1.03097	0.944231	0.987602
ChemBridge	7332285				Cc1cccc(c1)c1noc(n1)c1cccc(c1)Cl	c1ccc(cc1)c1onc(n1)c1ccccc1	32	C15H11ClN2O	270.71	2	3	0	75.15	38.92	4.51	-6.9	4	4	4	1	1	1	1	1	1	0.954839	0.405145	0.679992	0.915269	1.09286	1.00406	1.16844	1.22321	1.19582
ChemBridge	7335666				Fc1ccc(cc1)c1onc(n1)c1cccc(c1)C	c1ccc(cc1)c1onc(n1)c1ccccc1	32	C15H11FN2O	254.26	2	4	0	70.09	38.92	4.3	-6.57	4	0	2	1	1	1	1	1	1	1.08387	0.855305	0.969588	0.594925	0.688096	0.64151	0.742301	0.850928	0.796614
ChemBridge	7337677				COc1ccc(cc1)c1noc(n1)c1ccc(c(c1)C)C	c1ccc(cc1)c1onc(n1)c1ccccc1	32	C17H16N2O2	280.32	3	4	0	81.59	48.15	4.4	-6.8	4	0	2	1	1	1	1	1	1	1.05806	0.832797	0.945431	0.757843	0.85528	0.806562	0.77323	0.96374	0.868485
ChemBridge	7338932				COc1ccc(cc1)c1noc(n1)c1cccc(c1)Cl	c1ccc(cc1)c1onc(n1)c1ccccc1	32	C15H11ClN2O2	286.71	3	4	0	76.67	48.15	4.03	-6.64	4	4	4	1	1	1	1	1	1	1.34194	0.675241	1.00859	0.88415	0.753695	0.818923	1.0052	1.18103	1.09311
ChemBridge	7347407				Cc1cccc(c1)c1noc(n1)c1cccc(c1)Br	c1ccc(cc1)c1onc(n1)c1ccccc1	32	C15H11BrN2O	315.16	2	3	0	77.84	38.92	4.55	-7.12	4	4	4	1	1	1	1	1	1	0.877419	0.697749	0.787584	0.789419	0.950312	0.869865	0.951668	1.03787	0.994771
ChemBridge	7380808				COc1ccc(cc1)c1noc(n1)c1ccccc1Br	c1ccc(cc1)c1onc(n1)c1ccccc1	32	C15H11BrN2O2	331.16	3	4	0	79.36	48.15	4.07	-6.85	4	4	4	1	1	1	1	1	1	1.00654	0.849558	0.928047	1.04261	0.487789	0.765197	0.994026	0.868649	0.931337
ChemBridge	7412274				Cc1cccc(c1)c1noc(n1)c1ccccc1Br	c1ccc(cc1)c1onc(n1)c1ccccc1	32	C15H11BrN2O	315.16	2	3	0	77.84	38.92	4.55	-7.12	3	4	3.5	1	1	1	1	1	1	0.869281	1.06195	0.965614	0.990475	0.990249	0.990362	0.969175	0.851617	0.910396
ChemBridge	7475802				CCOc1ccccc1c1onc(n1)c1ccc(cc1)Cl	c1ccc(cc1)c1onc(n1)c1ccccc1	32	C16H13ClN2O2	300.74	4	4	0	81.48	48.15	4.39	-7.04	4	4	4	1	1	1	1	1	1	0.752941	1.11475	0.933848	1.00775	0.704697	0.856222	1.05294	0.968156	1.01055
ChemBridge	7482512				CCOc1ccc(cc1)c1onc(n1)c1ccc(cc1)Cl	c1ccc(cc1)c1onc(n1)c1ccccc1	32	C16H13ClN2O2	300.74	4	4	0	81.48	48.15	4.39	-7.04	3	3	3	1	1	1	1	1	1	0.8	0.174863	0.487432	1.06703	0.939596	1.00331	1.10308	1.02917	1.06613
ChemBridge	7483069				CCOc1ccccc1c1onc(n1)c1ccc(cc1)Br	c1ccc(cc1)c1onc(n1)c1ccccc1	32	C16H13BrN2O2	345.19	4	4	0	84.17	48.15	4.43	-7.25	3	3	3	1	1	1	1	1	1	1.00645	0.495177	0.750814	0.920989	0.910715	0.915852	1.03097	1.03293	1.03195
ChemBridge	7488541				Cc1cccc(c1)c1noc(n1)c1ccccc1F	c1ccc(cc1)c1onc(n1)c1ccccc1	32	C15H11FN2O	254.26	2	4	0	70.09	38.92	4.3	-6.57	4	4	4	1	1	1	1	1	1	0.619355	1.4	1.00968	0.939785	0.807765	0.873775	1.13407	0.947	1.04054
ChemBridge	7498892				COc1ccc(cc1)c1noc(n1)c1ccccc1Cl	c1ccc(cc1)c1onc(n1)c1ccccc1	32	C15H11ClN2O2	286.71	3	4	0	76.67	48.15	4.03	-6.64	4	4	4	1	1	1	1	1	1	1.26452	0.877814	1.07116	0.939785	0.830572	0.885179	0.721681	0.951384	0.836533
ChemBridge	7500104				Cc1ccc(cc1)c1onc(n1)c1cccc(c1)C	c1ccc(cc1)c1onc(n1)c1ccccc1	32	C16H14N2O	250.3	2	3	0	75.1	38.92	4.39	-6.68	0	2	1	1	1	1	1	1	1	1.05806	0.765273	0.911669	1.01046	0.728572	0.869515	1.0052	0.889606	0.947402
ChemBridge	7510264				Clc1ccc(cc1)c1noc(n1)c1ccccc1Cl	c1ccc(cc1)c1onc(n1)c1ccccc1	32	C14H8Cl2N2O	291.13	2	3	0	75.19	38.92	4.65	-7.12	3	3	3	1	1	1	1	1	1	0.980057	0.664804	0.822431	0.874185	0.980319	0.927252	0.972183	0.980607	0.976395
ChemBridge	7516902				Cc1ccc(cc1)c1onc(n1)c1ccc(cc1)Br	c1ccc(cc1)c1onc(n1)c1ccccc1	32	C15H11BrN2O	315.16	2	3	0	77.84	38.92	4.55	-7.12	4	4	4	1	1	1	1	1	1	1.02564	0.958101	0.991871	0.932464	0.89981	0.916137	0.810152	1.19852	1.00434
ChemBridge	7530844				Clc1ccc(cc1)c1noc(n1)c1ccccc1F	c1ccc(cc1)c1onc(n1)c1ccccc1	32	C14H8ClFN2O	274.68	2	4	0	70.14	38.92	4.43	-6.79	1	1	1	1	1	1	1	1	1	0.470588	0.743169	0.606879	1.00775	0.904424	0.956085	1.13552	1.16341	1.14947
ChemBridge	7552800				Cc1cccc(c1)c1noc(n1)c1ccccc1Cl	c1ccc(cc1)c1onc(n1)c1ccccc1	32	C15H11ClN2O	270.71	2	3	0	75.15	38.92	4.51	-6.9	4	4	4	1	1	1	1	1	1	1.67059	0.961749	1.31617	1.06703	0.720713	0.893869	1.14393	0.939681	1.04181
ChemBridge	7628764				Cc1cccc(c1)c1noc(n1)c1cc(Cl)ccc1Cl	c1ccc(cc1)c1onc(n1)c1ccccc1	32	C15H10Cl2N2O	305.16	2	3	0	80.16	38.92	5.13	-7.51	4	0	2	1	1	1	1	1	1	0.823529	0.546448	0.684989	1.06703	1.08415	1.07559	1.15146	1.01799	1.08472
ChemBridge	7631555				Brc1ccc(cc1)c1noc(n1)c1cccc(c1)C	c1ccc(cc1)c1onc(n1)c1ccccc1	32	C15H11BrN2O	315.16	2	3	0	77.84	38.92	4.55	-7.12	0	0	0	1	1	1	1	1	1	0.941176	1.00546	0.97332	1.06703	0.960951	1.01399	1.01115	1.1485	1.07983
ChemBridge	7727333				Cc1ccc(cc1)c1noc(n1)c1cc(C)cc(c1)C	c1ccc(cc1)c1onc(n1)c1ccccc1	32	C17H16N2O	264.32	2	3	0	80.07	38.92	4.88	-7.06	4	4	4	1	1	1	1	1	1	0.820513	0.703911	0.762212	0.712299	0.726162	0.719231	0.740711	1.33363	1.03717
ChemBridge	7745322				Clc1ccc(cc1)c1noc(n1)c1cc(C)cc(c1)C	c1ccc(cc1)c1onc(n1)c1ccccc1	32	C16H13ClN2O	284.74	2	3	0	80.11	38.92	5	-7.29	4	4	4	1	1	1	1	1	1	0.866097	0.782123	0.82411	0.990743	0.885011	0.937877	1.11107	1.45275	1.28191
ChemBridge	7748854				Clc1ccc(cc1)c1noc(n1)c1cc(C)ccc1C	c1ccc(cc1)c1onc(n1)c1ccccc1	32	C16H13ClN2O	284.74	2	3	0	80.11	38.92	5	-7.29	4	4	4	1	1	1	1	1	1	1.00285	0.469274	0.736061	0.891326	0.968217	0.929771	1.13632	1.22576	1.18104
ChemBridge	7750427				Cc1ccc(cc1)c1noc(n1)c1ccc(cc1C)C	c1ccc(cc1)c1onc(n1)c1ccccc1	32	C17H16N2O	264.32	2	3	0	80.07	38.92	4.88	-7.06	4	4	4	1	1	1	1	1	1	0.820513	0.958101	0.889307	0.920195	0.816933	0.868564	0.740711	1.10633	0.923518
ChemBridge	7751852				COc1ccc(cc1)c1noc(n1)c1cc(C)ccc1C	c1ccc(cc1)c1onc(n1)c1ccccc1	32	C17H16N2O2	280.32	3	4	0	81.59	48.15	4.4	-6.8	4	4	4	1	1	1	1	1	1	0.729345	0.273743	0.501544	1.05962	0.771548	0.915583	1.13632	0.852702	0.99451
ChemBridge	7796078				Fc1ccc(cc1)c1onc(n1)c1ccccc1C	c1ccc(cc1)c1onc(n1)c1ccccc1	32	C15H11FN2O	254.26	2	4	0	70.09	38.92	4.3	-6.57	4	4	4	1	1	1	1	1	1	0.972644	2.28571	1.62918	0.912549	0.905728	0.909139	1.2066	1.03721	1.12191
ChemBridge	7874833				COc1ccc(cc1c1onc(n1)c1ccccc1C)Cl	c1ccc(cc1)c1onc(n1)c1ccccc1	32	C16H13ClN2O2	300.74	3	4	0	81.64	48.15	4.52	-7.02	4	4	4	1	1	1	1	1	1	0.888889	0.723464	0.806176	0.874185	0.8299	0.852043	0.925888	1.13147	1.02868
ChemBridge	7961160				O=C(c1ccccc1c1onc(n1)c1ccccc1)NC(C)(C)C	c1ccc(cc1)c1onc(n1)c1ccccc1	32	C19H19N3O2	321.37	5	4	1	92.63	68.02	3.78	-7.09	4	4	4	1	1	1	1	1	1	0.797342	0.808081	0.802712	0.864792	0.907429	0.886111	0.937509	0.980395	0.958952
ChemBridge	7961610				CCNC(=O)c1ccccc1c1onc(n1)c1ccc(cc1)F	c1ccc(cc1)c1onc(n1)c1ccccc1	32	C17H14FN3O2	311.31	5	5	1	82.93	68.02	3.76	-6.96	0	4	2	1	1	1	1	1	1	1.27575	0.673401	0.974574	0.988696	1.00825	0.998475	0.82032	1.08933	0.954824
ChemBridge	7962334				CNC(=O)c1ccccc1c1onc(n1)c1ccc(cc1)Cl	c1ccc(cc1)c1onc(n1)c1ccccc1	32	C16H12ClN3O2	313.74	4	4	1	83.18	68.02	3.6	-6.89	4	4	4	1	1	1	1	1	1	1.16717	1.3913	1.27924	0.950972	1.01809	0.984533	1.14859	0.809025	0.978808
ChemBridge	7964263				CCNC(=O)c1ccccc1c1onc(n1)c1ccc(cc1)OC	c1ccc(cc1)c1onc(n1)c1ccccc1	32	C18H17N3O3	323.35	6	5	1	89.47	77.25	3.39	-6.8	4	4	4	1	1	1	1	1	1	1.06991	2.93168	2.00079	0.855372	0.715049	0.78521	0.814456	1.14093	0.977694
ChemBridge	7972873				COc1ccccc1c1noc(n1)c1ccccc1	c1ccc(cc1)c1onc(n1)c1ccccc1	32	C15H12N2O2	252.27	3	4	0	71.66	48.15	3.41	-6.03	4	4	4	1	1	1	1	1	1	0.656535	3.32919	1.99286	1.05664	1.01809	1.03736	0.863817	0.912031	0.887924
ChemBridge	7974052				COc1ccccc1c1noc(n1)c1ccccc1F	c1ccc(cc1)c1onc(n1)c1ccccc1	32	C15H11FN2O2	270.26	3	5	0	71.62	48.15	3.81	-6.31	4	4	4	1	1	1	1	1	1	0.534954	1.14286	0.838906	0.88053	0.939778	0.910154	1.24431	0.96568	1.10499
ChemBridge	7976551				COc1cccc(c1)c1noc(n1)c1cc(C)ccc1C	c1ccc(cc1)c1onc(n1)c1ccccc1	32	C17H16N2O2	280.32	3	4	0	81.59	48.15	4.4	-6.8	4	4	4	1	1	1	1	1	1	1.11854	1.49068	1.30461	0.972105	1.01809	0.995099	1.2066	1.14639	1.1765
ChemBridge	7979062				CCOc1cc(cc(c1OCC)OCC)c1onc(n1)c1ccccc1OC	c1ccc(cc1)c1onc(n1)c1ccccc1	32	C21H24N2O5	384.43	9	7	0	105.56	75.84	4.67	-7.56	4	4	4	1	1	1	1	1	1	0.680851	1.49068	1.08577	0.912549	1.0442	0.978374	1.01807	0.676442	0.847256
ChemBridge	7979797				CCOc1ccc(cc1)c1onc(n1)c1ccccc1	c1ccc(cc1)c1onc(n1)c1ccccc1	32	C16H14N2O2	266.29	4	4	0	76.47	48.15	3.77	-6.43	4	4	4	1	1	1	1	1	1	0.956811	1.15825	1.05753	0.853873	0.989922	0.921898	1.17189	1.20399	1.18794
ChemBridge	7982101				COc1ccccc1c1noc(n1)c1ccccc1C	c1ccc(cc1)c1onc(n1)c1ccccc1	32	C16H14N2O2	266.29	3	4	0	76.63	48.15	3.9	-6.42	4	4	4	1	1	1	1	1	1	1.06312	0.915825	0.989474	1.04976	0.87382	0.961791	0.82032	0.726218	0.773269
ChemBridge	7982223				COc1ccccc1c1noc(n1)c1ccc(cc1)C(C)(C)C	c1ccc(cc1)c1onc(n1)c1ccccc1	32	C19H20N2O2	308.37	4	4	0	90.93	48.15	4.69	-7.22	4	4	4	1	1	1	1	1	1	0.903654	1.23906	1.07136	0.999773	1.05209	1.02593	1.09376	0.67282	0.88329
ChemBridge	7984296				CCOc1cc(cc(c1OCC)OCC)c1onc(n1)c1ccccc1C	c1ccc(cc1)c1onc(n1)c1ccccc1	32	C21H24N2O4	368.43	8	6	0	104.03	66.61	5.13	-7.83	4	4	4	1	1	1	1	1	1	0.82392	0.40404	0.61398	0.663008	0.979447	0.821227	0.937509	0.953162	0.945335
ChemBridge	7990065				CCOc1ccc(cc1)c1onc(n1)c1ccccc1C	c1ccc(cc1)c1onc(n1)c1ccccc1	32	C17H16N2O2	280.32	4	4	0	81.43	48.15	4.27	-6.82	4	4	4	1	1	1	1	1	1	0.903654	1.13131	1.01748	0.432396	0.95064	0.691518	1.08174	1.05042	1.06608
ChemBridge	7997827				COc1cccc(c1)c1noc(n1)c1ccc(cc1)C	c1ccc(cc1)c1onc(n1)c1ccccc1	32	C16H14N2O2	266.29	3	4	0	76.63	48.15	3.9	-6.42	0	0	0	0	0	0	1	1	1	0.850498	0.969697	0.910098	1.04976	0.846934	0.948348	0.937509	1.14379	1.04065
ChemBridge	9000575				COc1ccccc1c1onc(n1)c1cccc(c1)Br	c1ccc(cc1)c1onc(n1)c1ccccc1	32	C15H11BrN2O2	331.16	3	4	0	79.36	48.15	4.07	-6.85	4	4	4	1	1	1	1	1	1	1.25	0.819876	1.03494	1.04716	1.0337	1.04043	0.722757	1.08669	0.904722
ChemBridge	9004012				COc1cccc(c1)c1noc(n1)c1ccc(cc1)Cl	c1ccc(cc1)c1onc(n1)c1ccccc1	32	C15H11ClN2O2	286.71	3	4	0	76.67	48.15	4.03	-6.64	3	3	3	1	0.125	0.5625	1	1	1	1.25	0.428571	0.839286	1.04716	0.918847	0.983006	0.983752	1.15913	1.07144
ChemBridge	9005872				COc1cccc(c1)c1noc(n1)c1ccccc1C	c1ccc(cc1)c1onc(n1)c1ccccc1	32	C16H14N2O2	266.29	3	4	0	76.63	48.15	3.9	-6.42	1	0	0.5	1	1	1	1	1	1	1.5	0.57764	1.03882	1.04716	1.07199	1.05958	0.843216	0.724458	0.783837
ChemBridge	9007736				COc1cccc(c1)c1noc(n1)c1cccc(c1)F	c1ccc(cc1)c1onc(n1)c1ccccc1	32	C15H11FN2O2	270.26	3	5	0	71.62	48.15	3.81	-6.31	4	4	4	1	1	1	1	1	1	2.10714	0.689441	1.39829	1.04716	0.96479	1.00598	0.903446	0.858617	0.881031
ChemBridge	9018421				COc1cccc(c1)c1noc(n1)c1c(F)cccc1F	c1ccc(cc1)c1onc(n1)c1ccccc1	32	C15H10F2N2O2	288.25	3	6	0	71.58	48.15	4.22	-6.58	4	4	4	1	1	1	1	1	1	0.299712	0.193548	0.24663	0.895765	1.00965	0.952706	1.01922	1.15448	1.08685
ChemBridge	9018596				COc1ccc(cc1c1noc(n1)c1ccccc1C)Cl	c1ccc(cc1)c1onc(n1)c1ccccc1	32	C16H13ClN2O2	300.74	3	4	0	81.64	48.15	4.52	-7.02	4	4	4	1	1	1	1	1	1	1.10663	1.14194	1.12428	0.859935	0.99955	0.929742	0.934281	1.30841	1.12134
ChemBridge	9021704				COc1cccc(c1)c1onc(n1)c1ccc(cc1)F	c1ccc(cc1)c1onc(n1)c1ccccc1	32	C15H11FN2O2	270.26	3	5	0	71.62	48.15	3.81	-6.31	4	4	4	1	1	1	1	1	1	0.853026	1.14194	0.997481	0.744174	0.979951	0.862063	0.968884	0.973194	0.971039
ChemBridge	9022031				COc1ccc(cc1c1noc(n1)c1cccc(c1)C)Cl	c1ccc(cc1)c1onc(n1)c1ccccc1	32	C16H13ClN2O2	300.74	3	4	0	81.64	48.15	4.52	-7.02	4	4	4	1	1	1	1	1	1	0.9683	0.870968	0.919634	0.985342	1.11061	1.04798	0.9526	0.892095	0.922347
ChemBridge	9022973				CC(=O)Nc1ccc(cc1)c1onc(n1)c1ccccc1	c1ccc(cc1)c1onc(n1)c1ccccc1	32	C16H13N3O2	279.29	4	4	1	79.48	68.02	2.98	-6.29	4	4	4	1	1	1	1	1	1	0.9683	0.746667	0.857483	0.873371	1.04891	0.961141	0.97877	1.13539	1.05708
ChemBridge	9024002				COc1ccc(cc1c1noc(n1)c1ccccc1)Cl	c1ccc(cc1)c1onc(n1)c1ccccc1	32	C15H11ClN2O2	286.71	3	4	0	76.67	48.15	4.03	-6.64	1	1	1	1	1	1	1	1	1	0.806916	0.774194	0.790555	1.02606	1.01404	1.02005	1.1419	1.33814	1.24002
ChemBridge	9025726				COc1ccc(cc1c1noc(n1)c1ccc(cc1)Cl)Cl	c1ccc(cc1)c1onc(n1)c1ccccc1	32	C15H10Cl2N2O2	321.16	3	4	0	81.68	48.15	4.66	-7.24	4	4	4	1	1	1	1	1	1	1.21429	1.02484	1.11957	1.04716	0.765706	0.906435	0.843216	0.965944	0.90458
ChemBridge	9031686				CCOc1ccccc1c1onc(n1)c1ccc(cc1)F	c1ccc(cc1)c1onc(n1)c1ccccc1	32	C16H13FN2O2	284.29	4	5	0	76.43	48.15	4.17	-6.71	4	4	4	1	1	1	1	1	1	1.07143	0.968944	1.02019	1.04716	1.07199	1.05958	0.804888	0.839952	0.82242
ChemBridge	9038596				COc1cccc(c1)c1noc(n1)c1ccc(cc1Cl)C	c1ccc(cc1)c1onc(n1)c1ccccc1	32	C16H13ClN2O2	300.74	3	4	0	81.64	48.15	4.52	-7.02	4	4	4	1	1	1	1	1	1	0.837545	0.808023	0.822784	1.02873	0.974789	1.00176	0.874875	0.901831	0.888353
ChemBridge	9041614				CCOc1ccccc1c1onc(n1)c1cccc(c1)C	c1ccc(cc1)c1onc(n1)c1ccccc1	32	C17H16N2O2	280.32	4	4	0	81.44	48.15	4.27	-6.82	4	4	4	1	1	1	1	1	1	1.08357	0.64	0.861787	0.977199	0.98721	0.982204	0.622854	1.08326	0.853056
ChemBridge	9057706				CC(Oc1ccc(cc1)c1onc(n1)c1ccccc1)C	c1ccc(cc1)c1onc(n1)c1ccccc1	32	C17H16N2O2	280.32	4	4	0	81.28	48.15	3.96	-6.46	0	0	0	1	1	1	1	1	1	0.577617	0.997135	0.787376	1.02517	0.961297	0.993232	0.5681	1.12729	0.847695
ChemBridge	9070273				C#CCOc1ccc(cc1)c1onc(n1)c1ccccc1	c1ccc(cc1)c1onc(n1)c1ccccc1	32	C17H12N2O2	276.29	4	4	0	79.44	48.15	3.96	-6.13	0	0	0	1	1	1	1	1	1	0.490975	0.532951	0.511963	1.08924	1.03213	1.06068	1.11095	1.12729	1.11912
ChemBridge	9204592				O=C(C(C)C)Nc1ccccc1c1onc(n1)c1ccccc1	c1ccc(cc1)c1onc(n1)c1ccccc1	32	C18H17N3O2	307.35	5	4	1	89.1	68.02	3.55	-6.71	4	4	4	1	1	1	1	1	1	1.00613	0.90411	0.955122	1.06241	0.851451	0.956931	1.22924	0.997126	1.11319
ChemBridge	9287239				NC(=O)COc1ccccc1c1onc(n1)c1ccccc1C	c1ccc(cc1)c1onc(n1)c1ccccc1	32	C17H15N3O3	309.32	5	5	1	84.34	91.24	2.94	-6.01	4	4	4	1	1	1	1	1	1	1.15523	0.722063	0.938649	1.08924	0.897211	0.993225	0.769121	0.763648	0.766384
ChemBridge	9303866				CNC(=O)c1ccccc1c1onc(n1)c1ccccc1Cl	c1ccc(cc1)c1onc(n1)c1ccccc1	32	C16H12ClN3O2	313.74	4	4	1	83.18	68.02	3.6	-6.89	4	4	4	1	1	1	1	1	1	0.932515	1.60274	1.26763	0.996011	1.01142	1.00372	0.864523	0.738612	0.801568
ChemBridge	9333858				CNC(=O)c1ccccc1c1onc(n1)c1ccc(cc1)F	c1ccc(cc1)c1onc(n1)c1ccccc1	32	C16H12FN3O2	297.28	4	5	1	78.12	68.02	3.38	-6.56	4	4	4	1	1	1	1	1	1	1.53069	0.808023	1.16935	0.953084	1.02138	0.987231	1.05754	1.29307	1.1753
ChemBridge	9338145				O=C(c1ccccc1c1onc(n1)c1ccccc1Cl)N(C)C	c1ccc(cc1)c1onc(n1)c1ccccc1	32	C17H14ClN3O2	327.76	4	4	0	88.08	59.23	3.53	-6.55	4	4	4	1	1	1	1	1	1	1.41516	0.962751	1.18896	0.961093	0.802768	0.88193	0.833214	0.845467	0.83934
ChemBridge	9339293				NC(=O)COc1ccccc1c1onc(n1)c1ccccc1Cl	c1ccc(cc1)c1onc(n1)c1ccccc1	32	C16H12ClN3O3	329.74	5	5	1	84.39	91.24	3.07	-6.22	4	4	4	1	1	1	1	1	1	1.29964	0.911175	1.10541	0.953084	0.749011	0.851048	0.763779	0.95115	0.857465
ChemBridge	9339698				CCNC(=O)c1ccccc1c1onc(n1)c1ccccc1	c1ccc(cc1)c1onc(n1)c1ccccc1	32	C17H15N3O2	293.32	5	4	1	82.97	68.02	3.35	-6.68	4	4	4	1	1	1	1	1	1	1.44404	0.825215	1.13463	0.816929	0.998681	0.907805	0.999857	1.03335	1.0166
ChemBridge	9343428				Clc1ccc(cc1)c1noc(n1)c1ccccc1C(=O)N(C)C	c1ccc(cc1)c1onc(n1)c1ccccc1	32	C17H14ClN3O2	327.76	4	4	0	88.08	59.23	3.53	-6.55	4	4	4	1	1	1	1	1	1	1.50181	0.636103	1.06895	0.985502	0.940906	0.963204	1.08318	0.8952	0.989189
ChemBridge	9344251				NC(=O)COc1ccccc1c1onc(n1)c1ccc(cc1)C	c1ccc(cc1)c1onc(n1)c1ccccc1	32	C17H15N3O3	309.32	5	5	1	84.34	91.24	2.94	-6.01	4	4	4	1	1	1	1	1	1	0.858896	1.0274	0.943146	1.00339	1.08367	1.04353	0.739395	1.0072	0.873297
ChemBridge	7632721			wact-13	COc1ccc(cc1)c1noc(n1)c1cccc(c1)C	c1ccc(cc1)c1onc(n1)c1ccccc1	32	C16H14N2O2	266.29	3	4	0	76.63	48.15	3.9	-6.42	0	0	0	1	0.777778	0.888889	1	1	1	0	0.0766773	0.0383387	1.10537	1.05242	1.07889	1.35417	1.15082	1.25249
ChemBridge	9037311			wact-191	Fc1cccc(c1)c1onc(n1)c1ccccc1	c1ccc(cc1)c1onc(n1)c1ccccc1	32	C14H9FN2O	240.23	2	4	0	65.13	38.92	3.82	-6.19	0	0	0	1	1	1	1	1	1	0.13587	0.230032	0.182951	0.829027	0.904122	0.866575	0.763485	1.06888	0.916183
ChemBridge	5689557				Clc1ccc(c(c1)Cl)c1onc(n1)c1ccncc1	c1ccc(cc1)c1onc(n1)c1ccncc1	33	C13H7Cl2N3O	292.12	2	4	0	72.98	51.81	4.11	-6.75	1	3	2	1	1	1	1	1	1	1.14667	0.513761	0.830214	0.900515	0.984369	0.942442	1.1059	1.16439	1.13515
ChemBridge	5905759				Brc1ccc(cc1)c1onc(n1)c1ccncc1	c1ccc(cc1)c1onc(n1)c1ccncc1	33	C13H8BrN3O	302.13	2	4	0	70.67	51.81	3.53	-6.37	0	0	0	1	0.533333	0.766667	1	1	1	0.421053	0.197436	0.309244	0.98752	0.918668	0.953094	1.12527	0.721405	0.923336
ChemBridge	5909684				Clc1ccc(cc1)c1onc(n1)c1ccncc1	c1ccc(cc1)c1onc(n1)c1ccncc1	33	C13H8ClN3O	257.68	2	4	0	67.98	51.81	3.49	-6.15	1	0	0.5	1	1	1	1	1	1	0.266667	0.183486	0.225076	1.02916	1.03906	1.03411	0.980228	1.28893	1.13458
ChemBridge	5910691				Brc1cccc(c1)c1onc(n1)c1ccncc1	c1ccc(cc1)c1onc(n1)c1ccncc1	33	C13H8BrN3O	302.13	2	4	0	70.67	51.81	3.53	-6.37	1	1	1	1	1	1	1	1	1	0.533333	0.234432	0.383883	0.943396	1.03906	0.991226	1.20643	1.57536	1.39089
ChemBridge	5913230				Brc1ccccc1c1onc(n1)c1ccncc1	c1ccc(cc1)c1onc(n1)c1ccncc1	33	C13H8BrN3O	302.13	2	4	0	70.66	51.81	3.53	-6.37	0	0	0	0.333333	0.214286	0.27381	1	1	1	0.0526316	0.0897436	0.0711876	0.940496	1.04991	0.995201	0.973788	1.24859	1.11119
ChemBridge	6635395				Cc1ccc(c(c1)Cl)c1onc(n1)c1ccncc1	c1ccc(cc1)c1onc(n1)c1ccncc1	33	C14H10ClN3O	271.7	2	4	0	72.94	51.81	3.97	-6.53	3	1	2	1	1	1	1	1	1	0.251634	0.40118	0.326407	0.91228	1.04526	0.978771	1.03379	0.958069	0.995928
ChemBridge	6715898				Cc1ccc(cc1Cl)c1onc(n1)c1ccncc1	c1ccc(cc1)c1onc(n1)c1ccncc1	33	C14H10ClN3O	271.7	2	4	0	72.94	51.81	3.97	-6.53	0	0	0	1	1	1	1	1	1	0.343137	0.283186	0.313162	0.919946	0.783947	0.851947	0.969175	1.02194	0.995557
ChemBridge	6776717				Clc1ccc(cc1Cl)c1onc(n1)c1ccncc1	c1ccc(cc1)c1onc(n1)c1ccncc1	33	C13H7Cl2N3O	292.12	2	4	0	72.98	51.81	4.11	-6.75	4	4	4	1	1	1	1	1	1	1.25333	0.623853	0.938593	1.02916	0.944596	0.986878	1.00536	1.29735	1.15136
ChemBridge	7346444				Clc1cccc(c1)c1onc(n1)c1ccncc1	c1ccc(cc1)c1onc(n1)c1ccncc1	33	C13H8ClN3O	257.68	2	4	0	67.98	51.81	3.49	-6.15	0	0	0	1	1	1	1	1	1	0.206452	0.231884	0.219168	0.684163	0.582858	0.633511	1.07221	0.978567	1.02539
ChemBridge	7746892				Cc1ccc(c(c1)c1onc(n1)c1ccncc1)C	c1ccc(cc1)c1onc(n1)c1ccncc1	33	C15H13N3O	251.28	2	4	0	72.9	51.81	3.83	-6.31	0	0	0	0.769231	0	0.384615	1	1	1	0.045584	0.0391061	0.0423451	1.09273	1.08924	1.09099	1.16954	1.17673	1.17314
ChemBridge	9040730				CCCOc1ccc(cc1)c1onc(n1)c1ccncc1	c1ccc(cc1)c1onc(n1)c1ccncc1	33	C16H15N3O2	281.31	5	5	0	79.07	61.04	3.58	-6.46	0	0	0	1	0	0.5	1	1	1	0.0866426	0.0515759	0.0691093	0.897021	0.802768	0.849894	0.999857	1.1936	1.09673
ChemBridge	9060238				CC(Oc1ccc(cc1)c1onc(n1)c1ccncc1)C	c1ccc(cc1)c1onc(n1)c1ccncc1	33	C16H15N3O2	281.31	4	5	0	79.07	61.04	3.41	-6.09	0	0	0	0	0	0	1	0.882353	0.941176	0.115523	0.103152	0.109338	1.0021	0.998681	1.00039	0.338542	0.35981	0.349176
ChemBridge	9202235				CC(CCC(=O)Nc1ccccc1c1onc(n1)c1ccncc1)C	c1ccc(cc1)c1onc(n1)c1ccncc1	33	C19H20N4O2	336.39	7	5	1	96.51	80.91	3.76	-7.13	4	4	4	1	1	1	1	1	1	1.44785	1.19178	1.31982	0.92961	1.02346	0.976536	0.903118	1.14254	1.02283
ChemBridge	9205901				O=C(C(C)(C)C)Nc1ccccc1c1onc(n1)c1ccncc1	c1ccc(cc1)c1onc(n1)c1ccncc1	33	C18H18N4O2	322.36	5	5	1	91.44	80.91	3.22	-6.72	4	4	4	1	1	1	1	1	1	1.10429	0.513699	0.808997	0.961229	1.0463	1.00376	0.936567	1.3006	1.11858
ChemBridge	9213149				O=C(C(C)C)Nc1ccccc1c1onc(n1)c1ccncc1	c1ccc(cc1)c1onc(n1)c1ccncc1	33	C17H16N4O2	308.33	5	5	1	86.89	80.91	2.99	-6.34	4	4	4	1	1	1	1	1	1	0.548736	0.808023	0.67838	1.08924	0.885195	0.987217	1.05754	1.12729	1.09242
ChemBridge	9232847				CCC(=O)Nc1ccccc1c1onc(n1)c1ccncc1	c1ccc(cc1)c1onc(n1)c1ccncc1	33	C16H14N4O2	294.31	5	5	1	82.08	80.91	2.79	-6.31	2	0	1	1	1	1	1	1	1	1.47292	0.790831	1.13188	0.885007	0.990427	0.937717	1.09359	0.915922	1.00476
ChemBridge	9265866				CCCC(=O)Nc1ccccc1c1onc(n1)c1ccncc1	c1ccc(cc1)c1onc(n1)c1ccncc1	33	C17H16N4O2	308.33	6	5	1	86.89	80.91	3.16	-6.71	4	4	4	1	1	1	1	1	1	1.70397	0.618911	1.16144	0.933634	1.04589	0.989762	0.865261	1.01456	0.93991
ChemBridge	9282000				CCCCC(=O)Nc1ccccc1c1onc(n1)c1ccncc1	c1ccc(cc1)c1onc(n1)c1ccncc1	33	C18H18N4O2	322.36	7	5	1	91.7	80.91	3.54	-7.11	4	4	4	1	1	1	1	1	1	1.12635	0.567335	0.846845	1.02873	1.08947	1.0591	0.892729	1.15291	1.02282
ChemBridge	5652977			wact-8	CC(c1ccc(cc1)c1onc(n1)c1ccncc1)(C)C	c1ccc(cc1)c1onc(n1)c1ccncc1	33	C17H17N3O	279.34	3	4	0	82.23	51.81	4.1	-6.74	0	0	0	1	1	1	1	1	1	1.08696	0.84345	0.965204	1.00488	1.04688	1.02588	1.21875	1.01401	1.11638
ChemBridge	7986649				COc1ccc(cc1c1noc(n1)c1ccncc1)Br	c1ccc(cc1)c1noc(n1)c1ccncc1	34	C14H10BrN3O2	332.15	3	5	0	77.16	61.04	3.52	-6.48	4	4	4	1	1	1	1	1	1	0.877076	1.77778	1.32743	0.84501	0.67217	0.75859	0.843758	0.768937	0.806348
ChemBridge	7987028				CCOc1cc(ccc1OC)c1noc(n1)c1ccncc1	c1ccc(cc1)c1noc(n1)c1ccncc1	34	C16H15N3O3	297.31	5	6	0	80.76	70.27	3.24	-6.18	4	4	4	1	1	1	1	1	1	0.770764	0.673401	0.722082	0.994511	0.494961	0.744736	0.703132	1.08933	0.89623
ChemBridge	7990228				Clc1ccc(cc1)c1noc(n1)c1ccncc1	c1ccc(cc1)c1noc(n1)c1ccncc1	34	C13H8ClN3O	257.68	2	4	0	67.98	51.81	3.49	-6.15	4	3	3.5	1	1	1	1	1	1	0.13289	1.18519	0.659038	0.928211	0.640538	0.784374	1.0547	0.816996	0.935847
ChemBridge	9307570				CCOc1ccc(cc1OC)c1noc(n1)c1ccncc1	c1ccc(cc1)c1noc(n1)c1ccncc1	34	C16H15N3O3	297.31	5	6	0	80.76	70.27	3.24	-6.18	4	4	4	1	1	1	1	1	1	1.03067	1.64384	1.33726	1.0065	1.00031	1.0034	0.826382	1.10792	0.96715
ChemBridge	9320496				Clc1ccccc1c1noc(n1)c1ccncc1	c1ccc(cc1)c1noc(n1)c1ccncc1	34	C13H8ClN3O	257.68	2	4	0	67.98	51.81	3.49	-6.15	4	4	4	1	1	1	1	1	1	0.490798	0.636986	0.563892	0.920757	0.98515	0.952953	0.972589	1.39948	1.18603
ChemBridge	6037603				Brc1ccccc1c1onc(n1)c1ccccn1	c1ccc(cc1)c1onc(n1)c1ccccn1	35	C13H8BrN3O	302.13	2	4	0	70.67	51.81	3.53	-6.37	3	1	2	1	0.47619	0.738095	1	1	1	0.131579	0.215385	0.173482	0.905227	0.44996	0.677593	0.767227	0.973896	0.870562
ChemBridge	7343163				Cc1ccc(cc1C)c1onc(n1)c1ccccn1	c1ccc(cc1)c1onc(n1)c1ccccn1	35	C15H13N3O	251.28	2	4	0	72.9	51.81	3.83	-6.31	4	3	3.5	1	1	1	1	1	1	0.103226	0.0675241	0.085375	1.05256	1.00543	1.02899	0.94607	1.22321	1.08464
ChemBridge	9015685				CC(Oc1cccc(c1)c1onc(n1)c1ccccn1)C	c1ccc(cc1)c1onc(n1)c1ccccn1	35	C16H15N3O2	281.31	4	5	0	79.07	61.04	3.41	-6.09	4	4	4	1	0.333333	0.666667	1	1	1	1.06052	1.62581	1.34316	1.07492	0.939748	1.00733	0.830472	1.13539	0.982932
ChemBridge	9057671				CC(Oc1ccc(cc1)c1onc(n1)c1ccccn1)C	c1ccc(cc1)c1onc(n1)c1ccccn1	35	C16H15N3O2	281.31	4	5	0	79.07	61.04	3.41	-6.09	0	0	0	0.0526316	0	0.0263158	1	1	1	0.0288809	0.034384	0.0316324	0.968213	0.917449	0.942831	0.955745	0.994667	0.975206
ChemBridge	9241127				CCCC(=O)Nc1ccccc1c1onc(n1)c1ccccn1	c1ccc(cc1)c1onc(n1)c1ccccn1	35	C17H16N4O2	308.33	6	5	1	86.89	80.91	3.16	-6.71	4	4	4	1	1	1	1	1	1	1.58845	0.687679	1.13806	1.02116	0.907892	0.964527	0.999857	0.991237	0.995547
ChemBridge	9241282				O=C(C(C)C)Nc1ccccc1c1onc(n1)c1ccccn1	c1ccc(cc1)c1onc(n1)c1ccccn1	35	C17H16N4O2	308.33	5	5	1	86.89	80.91	2.99	-6.34	4	4	4	1	1	1	1	1	1	0.433213	0.756447	0.59483	1.03737	0.953286	0.995329	0.972083	1.01456	0.993322
ChemBridge	9246367				CC(CCC(=O)Nc1ccccc1c1onc(n1)c1ccccn1)C	c1ccc(cc1)c1onc(n1)c1ccccn1	35	C19H20N4O2	336.39	7	5	1	96.51	80.91	3.76	-7.13	4	0	2	1	1	1	1	1	1	1.9639	0.687679	1.32579	1.03737	1.01684	1.0271	0.999857	0.939408	0.969632
ChemBridge	9247070				CCC(=O)Nc1ccccc1c1onc(n1)c1ccccn1	c1ccc(cc1)c1onc(n1)c1ccccn1	35	C16H14N4O2	294.31	5	5	1	82.08	80.91	2.79	-6.31	4	4	4	1	1	1	1	1	1	1.53069	0.997135	1.26391	0.980315	0.749011	0.864663	1.08318	1.10278	1.09298
ChemBridge	9270561				CCCCC(=O)Nc1ccccc1c1onc(n1)c1ccccn1	c1ccc(cc1)c1onc(n1)c1ccccn1	35	C18H18N4O2	322.36	7	5	1	91.7	80.91	3.54	-7.11	4	4	4	1	1	1	1	1	1	1.27076	0.825215	1.04799	1.08924	1.02538	1.05731	1.05754	1.07605	1.06679
ChemBridge	5905349				CCCCc1ccc(cc1)c1onc(n1)c1cccnc1	c1ccc(cc1)c1onc(n1)c1cccnc1	36	C17H17N3O	279.34	5	4	0	82.35	51.81	4.42	-7.13	0	0	0	1	1	1	1	1	1	0.552632	0.771795	0.662213	1.03455	0.918668	0.976607	1.12527	0.983734	1.0545
ChemBridge	6033348				Brc1ccc(cc1)c1onc(n1)c1cccnc1	c1ccc(cc1)c1onc(n1)c1cccnc1	36	C13H8BrN3O	302.13	2	4	0	70.67	51.81	3.53	-6.37	0	0	0	0.823529	0.28	0.551765	1	1	1	0.131579	1.56154	0.846559	1.03455	0.93325	0.983898	0.757391	0.63767	0.697531
ChemBridge	6038925				Brc1cccc(c1)c1onc(n1)c1cccnc1	c1ccc(cc1)c1onc(n1)c1cccnc1	36	C13H8BrN3O	302.13	2	4	0	70.67	51.81	3.53	-6.37	4	4	4	1	1	1	1	1	1	0.16	0.183486	0.171743	1.02916	0.991826	1.01049	1.16175	1.0025	1.08213
ChemBridge	6201588				Ic1cccc(c1)c1onc(n1)c1cccnc1	c1ccc(cc1)c1onc(n1)c1cccnc1	36	C13H8IN3O	349.13	2	4	0	75.68	51.81	3.82	-6.44	4	4	4	1	1	1	1	1	1	1.34211	0.735897	1.039	1.03455	1.04991	1.04223	1.32384	0.988011	1.15593
ChemBridge	6209291				Ic1ccc(cc1)c1onc(n1)c1cccnc1	c1ccc(cc1)c1onc(n1)c1cccnc1	36	C13H8IN3O	349.13	2	4	0	75.68	51.81	3.82	-6.44	0	0	0	1	1	1	1	1	1	0.0789474	0.14359	0.111269	1.03455	1.00218	1.01836	1.05494	1.03882	1.04688
ChemBridge	6236303				Clc1ccc(c(c1)Cl)c1onc(n1)c1cccnc1	c1ccc(cc1)c1onc(n1)c1cccnc1	36	C13H7Cl2N3O	292.12	2	4	0	72.98	51.81	4.11	-6.75	3	1	2	1	0.25	0.625	1	1	1	0.526316	0.179487	0.352901	1.03455	1.04991	1.04223	1.33255	1.1594	1.24598
ChemBridge	6705090				Cc1ccc(cc1Cl)c1onc(n1)c1cccnc1	c1ccc(cc1)c1onc(n1)c1cccnc1	36	C14H10ClN3O	271.7	2	4	0	72.94	51.81	3.97	-6.53	0	0	0	1	1	1	1	1	1	0.388889	0.0943953	0.241642	1.04261	0.995489	1.01905	1.07686	0.8431	0.959981
ChemBridge	7329327				Clc1cccc(c1)c1onc(n1)c1cccnc1	c1ccc(cc1)c1onc(n1)c1cccnc1	36	C13H8ClN3O	257.68	2	4	0	67.98	51.81	3.49	-6.15	0	4	2	1	1	1	1	1	1	0.103226	0.135048	0.119137	0.326656	0.298052	0.312354	0.989734	1.10671	1.04822
ChemBridge	7343595				CCOc1cc(cc(c1OCC)OCC)c1onc(n1)c1cccnc1	c1ccc(cc1)c1onc(n1)c1cccnc1	36	C19H21N3O4	355.39	8	7	0	96.86	79.5	4.04	-7.08	4	4	4	1	1	1	1	1	1	1.52258	0.697749	1.11016	1.05256	1.03822	1.04539	0.97206	1.28759	1.12982
ChemBridge	7400050				Ic1ccccc1c1onc(n1)c1cccnc1	c1ccc(cc1)c1onc(n1)c1cccnc1	36	C13H8IN3O	349.13	2	4	0	75.68	51.81	3.82	-6.44	4	3	3.5	1	1	1	1	1	1	0.114379	0.117994	0.116187	1.04261	0.990249	1.01643	1.01533	1.04883	1.03208
ChemBridge	7717940				CCOc1cc(ccc1OCC)c1onc(n1)c1cccnc1	c1ccc(cc1)c1onc(n1)c1cccnc1	36	C17H17N3O3	311.34	6	6	0	85.56	70.27	3.61	-6.58	4	4	4	1	1	1	1	1	1	0.957265	0.567039	0.762152	0.912193	0.89981	0.906002	0.980352	0.735455	0.857904
ChemBridge	7755530				Cc1ccc(c(c1)c1onc(n1)c1cccnc1)C	c1ccc(cc1)c1onc(n1)c1cccnc1	36	C15H13N3O	251.28	2	4	0	72.9	51.81	3.83	-6.31	0	0	0	1	0.454545	0.727273	1	1	1	0.045584	0.0391061	0.0423451	1.16558	0.947168	1.05637	0.883802	1.2888	1.0863
ChemBridge	7772989				Cc1ccc(c(c1)C)c1onc(n1)c1cccnc1	c1ccc(cc1)c1onc(n1)c1cccnc1	36	C15H13N3O	251.28	2	4	0	72.9	51.81	3.83	-6.31	0	0	0	0.153846	0	0.0769231	1	1	1	0.0235294	0.0874317	0.0554806	0.914593	1.28127	1.09793	1.28692	0.626454	0.956689
ChemBridge	7784607				COc1nc(C)ccc1c1noc(n1)c1ccc(cc1)C(C)(C)C	c1ccc(cc1)c1onc(n1)c1cccnc1	36	C19H21N3O2	323.39	4	5	0	93.69	61.04	4.64	-7.23	4	4	4	1	1	1	1	1	1	0.635294	1.39891	1.0171	1.01367	0.837752	0.925713	1.02954	1.00233	1.01593
ChemBridge	7791056				COc1nc(C)ccc1c1noc(n1)c1ccc(cc1)Cl	c1ccc(cc1)c1onc(n1)c1cccnc1	36	C15H12ClN3O2	301.73	3	5	0	79.43	61.04	3.97	-6.65	4	4	4	1	1	1	1	1	1	0.753799	1.73913	1.24646	0.950972	0.712665	0.831819	1.01807	0.953565	0.985817
ChemBridge	7796647				COc1nc(C)ccc1c1noc(n1)c1ccc(cc1)C	c1ccc(cc1)c1onc(n1)c1cccnc1	36	C16H15N3O2	281.31	3	5	0	79.39	61.04	3.84	-6.43	4	4	4	1	1	1	1	1	1	0.826748	2.23602	1.53139	0.964755	0.887568	0.926162	1.18775	0.875147	1.03145
ChemBridge	7802518				COc1nc(C)ccc1c1noc(n1)c1ccccc1Br	c1ccc(cc1)c1onc(n1)c1cccnc1	36	C15H12BrN3O2	346.18	3	5	0	82.12	61.04	4.01	-6.86	4	4	4	1	1	1	1	1	1	0.486322	1.29193	0.889124	0.792477	1.04159	0.917032	1.11062	0.848627	0.979624
ChemBridge	7810900				CCOc1nc(C)ccc1c1noc(n1)c1ccccc1F	c1ccc(cc1)c1onc(n1)c1cccnc1	36	C16H14FN3O2	299.3	4	6	0	79.19	61.04	4.12	-6.72	4	4	4	1	1	1	1	1	1	0.729483	2.03727	1.38338	0.924556	0.776622	0.850589	1.01807	0.814952	0.916511
ChemBridge	7811453				COc1nc(C)ccc1c1noc(n1)c1ccccc1C	c1ccc(cc1)c1onc(n1)c1cccnc1	36	C16H15N3O2	281.31	3	5	0	79.39	61.04	3.84	-6.43	4	4	4	1	1	1	1	1	1	0.705167	3.08075	1.89296	0.672405	0.66449	0.668447	1.18775	0.871258	1.0295
ChemBridge	7815845				COc1nc(C)ccc1c1noc(n1)c1ccccc1Cl	c1ccc(cc1)c1onc(n1)c1cccnc1	36	C15H12ClN3O2	301.73	3	5	0	79.43	61.04	3.97	-6.65	4	4	4	1	1	1	1	1	1	0.802432	3.03106	1.91674	1.00632	1.0387	1.02251	0.791832	1.16686	0.979347
ChemBridge	7818692				CCOc1cc(cc(c1OCC)OCC)c1onc(n1)c1ccc(nc1OC)C	c1ccc(cc1)c1onc(n1)c1cccnc1	36	C21H25N3O5	399.44	9	8	0	108.32	88.73	4.64	-7.56	4	4	4	1	1	1	1	1	1	0.778116	2.48447	1.63129	0.679266	0.577057	0.628161	0.814456	0.814952	0.814704
ChemBridge	7831988				COc1nc(C)ccc1c1noc(n1)c1ccc(cc1)F	c1ccc(cc1)c1onc(n1)c1cccnc1	36	C15H12FN3O2	285.27	3	6	0	74.38	61.04	3.75	-6.32	4	4	4	1	1	1	1	1	1	0.729483	1.49068	1.11008	1.05664	0.92773	0.992183	1.22168	0.777909	0.999796
ChemBridge	7843067				CCOc1cc(cc(c1OCC)OCC)c1onc(n1)c1ccc(nc1OCC)C	c1ccc(cc1)c1onc(n1)c1cccnc1	36	C22H27N3O5	413.47	10	8	0	113.13	88.73	5.04	-7.96	4	4	4	1	1	1	1	1	1	0.729345	0.723464	0.726404	0.999069	0.816933	0.908001	0.810152	1.02324	0.916697
ChemBridge	7843589				CCOc1nc(C)ccc1c1noc(n1)c1cccc(c1)C	c1ccc(cc1)c1onc(n1)c1cccnc1	36	C17H17N3O2	295.34	4	5	0	84.2	61.04	4.21	-6.83	4	4	4	1	1	1	1	1	1	1.09402	0.586592	0.840305	0.777054	0.917258	0.847156	1.24995	0.891461	1.07071
ChemBridge	9010875				C=CCOc1ccc(cc1)c1onc(n1)c1cccnc1	c1ccc(cc1)c1onc(n1)c1cccnc1	36	C16H13N3O2	279.29	5	5	0	78.6	61.04	3.57	-6.12	0	0	0	1	0	0.5	1	0	0.5	0.178571	0.0745342	0.126553	0.951968	0.978772	0.96537	1.16753	1.28793	1.22773
ChemBridge	9011722				C=CCOc1cccc(c1)c1onc(n1)c1cccnc1	c1ccc(cc1)c1onc(n1)c1cccnc1	36	C16H13N3O2	279.29	5	5	0	78.6	61.04	3.57	-6.12	0	0	0	1	1	1	1	1	1	0.285714	0.111801	0.198758	1.04716	1.00893	1.02805	0.972942	1.00794	0.990442
ChemBridge	9032759				CCCOc1ccc(cc1)c1onc(n1)c1cccnc1	c1ccc(cc1)c1onc(n1)c1cccnc1	36	C16H15N3O2	281.31	5	5	0	79.07	61.04	3.58	-6.46	0	0	0	1	1	1	1	1	1	0.0461095	0.0193548	0.0327322	0.885227	1.00484	0.945033	0.879323	1.12686	1.00309
ChemBridge	9035717				CSc1ccccc1c1onc(n1)c1cccnc1	c1ccc(cc1)c1onc(n1)c1cccnc1	36	C14H11N3OS	269.32	3	4	0	74.69	77.11	3.42	-6.03	4	4	4	1	0.368421	0.684211	1	1	1	0.645533	0.154839	0.400186	1.07492	1.06434	1.06963	0.862413	1.12686	0.994635
ChemBridge	9061601				CC(Oc1ccc(cc1)c1onc(n1)c1cccnc1)C	c1ccc(cc1)c1onc(n1)c1cccnc1	36	C16H15N3O2	281.31	4	5	0	79.07	61.04	3.41	-6.09	0	0	0	0	0	0	0.6	0.75	0.675	0.0288809	0.0515759	0.0402284	0.980315	0.817103	0.898709	0.892729	1.15695	1.02484
ChemBridge	9067773				CC(=C)COc1ccc(cc1)c1onc(n1)c1cccnc1	c1ccc(cc1)c1onc(n1)c1cccnc1	36	C17H15N3O2	293.32	5	5	0	83.4	61.04	3.78	-6.5	3	3	3	1	1	1	1	1	1	0.519856	0.309456	0.414656	0.891196	0.947365	0.919281	1.02258	1.30663	1.16461
ChemBridge	9235903				O=C(C(C)C)Nc1ccccc1c1onc(n1)c1cccnc1	c1ccc(cc1)c1onc(n1)c1cccnc1	36	C17H16N4O2	308.33	5	5	1	86.89	80.91	2.99	-6.34	0	0	0	1	1	1	1	1	1	1.213	1.30659	1.25979	0.925853	0.944208	0.93503	0.833214	1.22123	1.02722
ChemBridge	9248814				CCC(=O)Nc1ccccc1c1onc(n1)c1cccnc1	c1ccc(cc1)c1onc(n1)c1cccnc1	36	C16H14N4O2	294.31	5	5	1	82.08	80.91	2.79	-6.31	4	4	4	1	1	1	1	1	1	1.41516	0.0515759	0.733369	1.01662	1.02894	1.02278	0.908961	0.991237	0.950099
ChemBridge	9255320				CCCCC(=O)Nc1ccccc1c1onc(n1)c1cccnc1	c1ccc(cc1)c1onc(n1)c1cccnc1	36	C18H18N4O2	322.36	7	5	1	91.7	80.91	3.54	-7.11	4	4	4	1	1	1	1	1	1	1.3574	0.464183	0.910792	1.08924	0.933832	1.01154	0.833214	1.31517	1.07419
ChemBridge	9284396				CCCC(=O)Nc1ccccc1c1onc(n1)c1cccnc1	c1ccc(cc1)c1onc(n1)c1cccnc1	36	C17H16N4O2	308.33	6	5	1	86.89	80.91	3.16	-6.71	4	4	4	1	1	1	1	1	1	1.38628	0.481375	0.933828	0.985502	1.08947	1.03749	0.892729	1.40911	1.15092
ChemBridge	5905384			wact-10	CCCc1ccc(cc1)c1onc(n1)c1cccnc1	c1ccc(cc1)c1onc(n1)c1cccnc1	36	C16H15N3O	265.31	4	4	0	77.54	51.81	4.06	-6.73	0	0	0	1	0.851852	0.925926	0.75	0.375	0.5625	0.0543478	0.230032	0.14219	1.10537	1.04979	1.07758	1.26389	1.22573	1.24481
ChemBridge	9041091			wact-579	Fc1cccc(c1)c1onc(n1)c1cccnc1	c1ccc(cc1)c1onc(n1)c1cccnc1	36	C13H8FN3O	241.22	2	5	0	62.92	51.81	3.27	-5.81	0	0	0	1	1	1	1	1	1	0	0.153355	0.0766773	1.10537	1.04688	1.07612	1.1849	1.28701	1.23595
ChemBridge	7972897				Clc1ccc(cc1)c1noc(n1)c1cccnc1	c1ccc(cc1)c1noc(n1)c1cccnc1	37	C13H8ClN3O	257.68	2	4	0	67.98	51.81	3.49	-6.15	0	0	0	0.703704	0.2	0.451852	1	1	1	0.194529	1.34161	0.768072	0.996257	1.00504	1.00065	1.35743	1.41438	1.3859
ChemBridge	9025543				FC(c1cccc(c1)c1noc(n1)c1cccnc1)(F)F	c1ccc(cc1)c1noc(n1)c1cccnc1	37	C14H8F3N3O	291.23	3	7	0	67.97	51.81	3.84	-6.41	1	1	1	1	1	1	1	0.827586	0.913793	0.0714286	0.391304	0.231366	0.860171	0.765706	0.812939	1.07024	1.28793	1.17908
ChemBridge	9325005				Clc1ccccc1c1noc(n1)c1cccnc1	c1ccc(cc1)c1noc(n1)c1cccnc1	37	C13H8ClN3O	257.68	2	4	0	67.98	51.81	3.49	-6.15	4	4	4	1	1	1	1	1	1	0.0245399	0.143836	0.0841877	0.923836	0.842851	0.883343	1.02171	0.997126	1.00942
ChemBridge	7834045			wact-113	Brc1ccc(cc1)c1noc(n1)c1ccco1	c1ccc(cc1)c1noc(n1)c1ccco1	38	C12H7BrN2O2	291.1	2	4	0	65.14	52.06	3.5	-5.96	0	0	0	0	0	0	1	0.75	0.875	0.108696	0.115016	0.111856	0.982551	1.03597	1.00926	0.592448	0.697131	0.64479
ChemBridge	5185411			wact-2	Brc1ccc(cc1)c1noc(n1)c1cccs1	c1ccc(cc1)c1noc(n1)c1cccs1	39	C12H7BrN2OS	307.17	2	3	0	70.75	67.16	4.74	-6.01	0	0	0	0	0.766667	0.383333	1	1	1	0.190217	0.153355	0.171786	0.829027	0.939282	0.884155	1.01562	0.796722	0.906173
ChemBridge	9031277			wact-180	FC(c1cccc(c1)c1noc(n1)c1cccs1)(F)F	c1ccc(cc1)c1noc(n1)c1cccs1	39	C13H7F3N2OS	296.27	3	6	0	68.05	67.16	5.04	-6.05	0	0	0	1	1	1	1	1	1	0.190217	0.460064	0.325141	1.0501	0.736692	0.893397	1.14583	0.910539	1.02819
ChemBridge	5652963	tioxazafen		wact-7	c1ccc(cc1)c1noc(n1)c1cccs1	c1ccc(cc1)c1noc(n1)c1cccs1	39	C12H8N2OS	228.27	2	3	0	63.05	67.16	4.1	-5.18	0	0	0	0	0	0	1	1	1	0.190217	0.153355	0.171786	1.00488	0.868244	0.936563	0.967262	0.885246	0.926254
ChemBridge	9033544				O=C(c1ccco1)Nc1cccc(c1)c1noc(n1)COc1ccccc1C	c1ccc(cc1)OCc1onc(n1)c1cccc(c1)NCc1ccco1	40	C21H17N3O4	375.38	7	6	1	102.16	90.39	3.82	-8.11	4	4	4	1	1	1	1	1	1	0.806916	0.464516	0.635716	1.01169	1.0412	1.02644	0.996566	0.892095	0.94433
ChemBridge	9037789				O=C(c1cccs1)Nc1cccc(c1)c1noc(n1)COc1ccccc1	c1ccc(cc1)OCc1onc(n1)c1cccc(c1)NCc1cccs1	41	C20H15N3O3S	377.42	7	5	1	102.8	105.49	4.56	-7.77	4	4	4	1	1	1	1	1	1	0.924188	0.704871	0.814529	0.855831	0.838054	0.846942	0.749893	1.04057	0.895234
ChemBridge	7756889				O=C(c1ccc2c(c1)OCO2)Nc1ccc(cc1)c1noc(n1)COc1ccc(c(c1)C)Cl	c1ccc(cc1)OCc1onc(n1)c1ccc(cc1)NCc1ccc2c(c1)OCO2	42	C24H18ClN3O5	463.87	7	7	1	120.97	95.71	4.92	-9.18	4	4	4	1	1	1	1	1	1	0.729345	0.801676	0.76551	0.95989	0.726162	0.843026	1.23452	1.21134	1.22293
ChemBridge	7919574				COc1ccc(cc1)C(=O)Nc1ccc(cc1)c1nnc(o1)SCc1ccccc1	c1ccc(cc1)CNc1ccc(cc1)c1nnc(o1)SCc1ccccc1	43	C23H19N3O3S	417.48	8	5	1	116.65	102.55	4.54	-8.97	4	4	4	1	1	1	1	1	1	0.870588	1.22404	1.04732	1.06703	1.07896	1.07299	1.20113	0.873239	1.03718
ChemBridge	7754374				Brc1ccc(o1)C(=O)Nc1ccc(cc1)c1noc(n1)COc1ccccc1C	c1ccc(cc1)OCc1onc(n1)c1ccc(cc1)NCc1ccco1	44	C21H16BrN3O4	454.27	7	6	1	109.86	90.39	4.5	-8.89	4	4	4	1	1	1	1	1	1	0.957265	0.430168	0.693716	0.906563	0.544622	0.725592	0.793619	1.5322	1.16291
ChemBridge	9018507				Fc1ccc(cc1)C(=O)Nc1ccc(cc1)c1noc(n1)COc1ccccc1	c1ccc(cc1)OCc1onc(n1)c1ccc(cc1)NCc1ccccc1	45	C22H16FN3O3	389.38	7	6	1	104.89	77.25	4.34	-8.77	2	0	1	1	1	1	1	1	1	1.2219	0.967742	1.09482	1.0152	1.0412	1.0282	0.747425	1.22076	0.984093
ChemBridge	7749685				O=C(c1ccccn1)Nc1ccc(cc1)c1noc(n1)COc1ccccc1Cl	c1ccc(cc1)OCc1onc(n1)c1ccc(cc1)NCc1ccccn1	46	C21H15ClN4O3	406.82	7	6	1	107.73	90.14	3.99	-8.72	4	4	4	1	1	1	1	1	1	1.11681	1.05587	1.08634	1.07592	0.968217	1.02207	1.06205	1.19074	1.12639
ChemBridge	7774682				COc1ccc(cc1)CC(=O)Nc1ccc(cc1)c1noc(n1)COc1cccc(c1C)C	c1ccc(cc1)CCNc1ccc(cc1)c1noc(n1)COc1ccccc1	47	C26H25N3O4	443.49	9	6	1	125.94	86.48	5.43	-9.75	4	4	4	1	1	1	1	1	1	0.658824	0.677596	0.66821	0.924756	0.835609	0.880182	1.28692	1.06729	1.17711
ChemBridge	7747925				COc1ccc(cc1)CCC(=O)Nc1ccc(cc1)c1noc(n1)COc1ccccc1C	c1ccc(cc1)CCCNc1ccc(cc1)c1noc(n1)COc1ccccc1	48	C26H25N3O4	443.49	10	6	1	125.78	86.48	5.3	-9.77	4	4	4	1	1	1	1	1	1	0.934473	0.625698	0.780086	1.00481	0.792177	0.898494	1.14374	1.10851	1.12613
ChemBridge	6681233				Clc1ccc(cc1)c1onc(n1)c1ccc(cc1)NC(=O)c1ccco1	c1ccc(cc1)c1onc(n1)c1ccc(cc1)NCc1ccco1	49	C19H12ClN3O3	365.77	5	5	1	96.66	81.16	4.03	-8.2	0	0	0	1	1	1	1	1	1	1.07516	0.519174	0.797169	1.04261	1.04526	1.04393	0.969175	0.894197	0.931686
ChemBridge	7759678				Fc1ccc(cc1)c1onc(n1)c1ccc(cc1)NC(=O)c1ccc(o1)Br	c1ccc(cc1)c1onc(n1)c1ccc(cc1)NCc1ccco1	49	C19H11BrFN3O3	428.21	5	6	1	99.31	81.16	4.48	-8.66	1	1	1	1	1	1	1	1	1	1.08235	1.22404	1.1532	1.06703	0.876657	0.971841	0.919231	1.00233	0.960779
ChemBridge	7772712				CCOc1ccccc1c1onc(n1)c1ccc(cc1)NC(=O)c1ccncc1	c1ccc(cc1)c1onc(n1)c1ccc(cc1)NCc1ccncc1	50	C22H18N4O3	386.4	7	6	1	108.48	90.14	3.88	-8.51	4	4	4	1	1	1	1	1	1	0.870588	1.0929	0.981742	0.800269	1.15314	0.976705	1.02954	0.911206	0.970372
ChemBridge	9017618				Clc1cccc(c1)C(=O)Nc1ccc(cc1)c1noc(n1)c1ccccn1	c1ccc(cc1)CNc1ccc(cc1)c1noc(n1)c1ccccn1	51	C20H13ClN4O2	376.8	5	5	1	102.19	80.91	4.08	-8.6	4	4	4	1	1	1	1	1	1	0.829971	1.5871	1.20853	1.0152	0.724311	0.869756	0.958237	1.13539	1.04681
ChemBridge	7748764				COc1ccc(cc1)CC(=O)Nc1ccc(cc1)c1noc(n1)c1ccccc1Br	c1ccc(cc1)CCNc1ccc(cc1)c1noc(n1)c1ccccc1	52	C23H18BrN3O3	464.31	7	5	1	118.16	77.25	5.12	-9.66	4	4	4	1	1	1	1	1	1	1.00285	0.743017	0.872933	1.16558	0.994527	1.08005	0.617259	1.05604	0.836649
ChemBridge	7753210				COc1ccccc1CC(=O)Nc1ccc(cc1)c1noc(n1)c1ccccc1C	c1ccc(cc1)CCNc1ccc(cc1)c1noc(n1)c1ccccc1	52	C24H21N3O3	399.44	7	5	1	115.43	77.25	4.96	-9.26	4	4	4	1	1	1	1	1	1	1.04843	0.567039	0.807736	0.832557	0.653546	0.743052	1.04162	1.39183	1.21673
ChemBridge	7757524				COc1ccccc1CC(=O)Nc1ccc(cc1)c1noc(n1)c1ccc(cc1)Cl	c1ccc(cc1)CCNc1ccc(cc1)c1noc(n1)c1ccccc1	52	C23H18ClN3O3	419.86	7	5	1	115.47	77.25	5.08	-9.47	4	4	4	1	1	1	1	1	1	0.615385	0.703911	0.659648	1.05962	0.816933	0.938276	1.11107	1.41643	1.26375
ChemBridge	7770357				CCOc1ccccc1c1onc(n1)c1ccc(cc1)NC(=O)Cc1ccccc1OC	c1ccc(cc1)CCNc1ccc(cc1)c1noc(n1)c1ccccc1	52	C25H23N3O4	429.47	9	6	1	121.76	86.48	4.9	-9.38	4	4	4	1	1	1	1	1	1	0.964706	1.18033	1.07252	1.00034	1.07896	1.03965	1.02954	1.02511	1.02732
ChemBridge	7774777				COc1ccc(cc1)CC(=O)Nc1ccc(cc1)c1noc(n1)c1ccc(cc1)F	c1ccc(cc1)CCNc1ccc(cc1)c1noc(n1)c1ccccc1	52	C23H18FN3O3	403.41	7	6	1	110.42	77.25	4.86	-9.15	4	4	4	1	1	1	1	1	1	0.847059	1.26776	1.05741	0.970023	0.98559	0.977807	0.965192	1.03181	0.998499
ChemBridge	7751545				COc1ccc(cc1)CCC(=O)Nc1ccc(cc1)c1noc(n1)c1ccccc1C	c1ccc(cc1)CCCNc1ccc(cc1)c1noc(n1)c1ccccc1	53	C25H23N3O3	413.47	8	5	1	120.23	77.25	5.36	-9.65	4	4	4	1	1	1	1	1	1	0.797721	0.586592	0.692156	0.810839	0.771548	0.791193	1.09645	1.36432	1.23038
ChemBridge	7752090				COc1ccc(cc1)CCC(=O)Nc1ccc(cc1)c1noc(n1)c1ccc(cc1)F	c1ccc(cc1)CCCNc1ccc(cc1)c1noc(n1)c1ccccc1	53	C24H20FN3O3	417.43	8	6	1	115.23	77.25	5.25	-9.54	4	4	4	1	1	1	1	1	1	0.957265	0.821229	0.889247	0.658806	0.832951	0.745879	1.01006	1.21134	1.1107
ChemBridge	7776497				CCOc1ccccc1c1onc(n1)c1ccc(cc1)NC(=O)CCc1ccc(cc1)OC	c1ccc(cc1)CCCNc1ccc(cc1)c1noc(n1)c1ccccc1	53	C26H25N3O4	443.49	10	6	1	126.57	86.48	5.3	-9.77	4	4	4	1	1	1	1	1	1	0.870588	0.568306	0.719447	0.981664	0.854178	0.917921	1.02954	0.797305	0.913422
ChemBridge	9017790				O=C(c1cccs1)Nc1cccc(c1)c1noc(n1)c1ccccc1C	c1ccc(cc1)c1onc(n1)c1cccc(c1)NCc1cccs1	54	C20H15N3O2S	361.42	5	4	1	102.23	96.26	5.16	-8.03	4	4	4	1	1	1	1	1	1	0.668588	0.987097	0.827842	0.955483	0.962529	0.959006	1.13246	1.11512	1.12379
ChemBridge	9033036				O=C(c1cccs1)Nc1cccc(c1)c1noc(n1)c1cccnc1	c1ccc(cn1)c1onc(n1)c1cccc(c1)NCc1cccs1	55	C18H12N4O2S	348.38	5	5	1	95.06	109.15	4.09	-7.28	4	4	4	1	1	1	1	1	1	1.10663	0.774194	0.940411	1.01169	0.98721	0.999449	0.996566	1.22663	1.1116
ChemBridge	9272755				O=C(c1cc2c(o1)cccc2)Nc1ccccc1c1onc(n1)c1cccnc1	c1ccc(cn1)c1noc(n1)c1ccccc1NCc1cc2c(o1)cccc2	56	C22H14N4O3	382.37	5	6	1	106.95	94.05	3.83	-8.87	4	4	4	1	1	1	0.8	1	0.9	1.29964	0.670487	0.985063	1.02116	0.817103	0.919132	1.02258	1.07605	1.04931
ChemBridge	9041515				c1ccc(cc1)COc1cccc(c1)c1onc(n1)c1ccncc1	c1ccc(cc1)COc1cccc(c1)c1onc(n1)c1ccncc1	57	C20H15N3O2	329.35	5	5	0	93.94	61.04	4.24	-8.16	4	4	4	1	1	1	1	1	1	1.01441	1.04516	1.02979	0.788274	1.0412	0.914736	1.03809	0.892095	0.965092
ChemBridge	9033136				c1ccc(cc1)COc1cccc(c1)c1onc(n1)c1cccnc1	c1ccc(cc1)COc1cccc(c1)c1onc(n1)c1cccnc1	58	C20H15N3O2	329.35	5	5	0	93.94	61.04	4.24	-8.16	3	2	2.5	1	1	1	1	1	1	0.945245	0.890323	0.917784	0.905195	0.802108	0.853651	1.01214	0.892095	0.952116
ChemBridge	9034513				c1ccc(cc1)COc1cccc(c1)c1onc(n1)c1ccccn1	c1ccc(cc1)COc1cccc(c1)c1onc(n1)c1ccccn1	59	C20H15N3O2	329.35	5	5	0	93.94	61.04	4.24	-8.16	4	4	4	1	1	1	1	1	1	0.737752	0.677419	0.707586	1.0152	1.0412	1.0282	1.03809	0.892095	0.965092
ChemBridge	9232178				O=C(c1cccs1)Nc1ccccc1c1onc(n1)c1cccnc1	c1ccc(cn1)c1noc(n1)c1ccccc1NCc1cccs1	60	C18H12N4O2S	348.38	5	5	1	95.06	109.15	4.09	-7.28	4	4	4	1	1	1	1	1	1	1.90614	0.893983	1.40006	0.940707	1.08947	1.01509	0.769121	0.986378	0.877749
ChemBridge	7958786				Clc1ccc(cc1)c1noc(n1)c1ccccc1C(=O)Nc1cccnc1	c1ccc(cc1)c1noc(n1)c1ccccc1CNc1cccnc1	61	C20H13ClN4O2	376.8	5	5	1	102.19	80.91	4.08	-8.6	4	4	4	1	1	1	1	1	1	0.462006	3.18012	1.82107	1.05664	0.810389	0.933512	0.603301	0.833473	0.718387
ChemBridge	7950315				COc1cccc(c1)NC(=O)c1ccccc1c1onc(n1)c1ccc(cc1)F	c1ccc(cc1)NCc1ccccc1c1onc(n1)c1ccccc1	62	C22H16FN3O3	389.38	6	6	1	105.83	77.25	4.47	-8.76	4	4	4	1	1	1	1	1	1	0.705167	2.63354	1.66935	0.852126	0.79185	0.821988	0.995446	1.06451	1.02998
ChemBridge	7955119				COc1ccc(cc1)c1noc(n1)c1ccccc1C(=O)Nc1cccc(c1C)C	c1ccc(cc1)NCc1ccccc1c1onc(n1)c1ccccc1	62	C24H21N3O3	399.44	6	5	1	115.81	77.25	5.1	-9.24	4	4	4	1	1	1	1	1	1	0.87538	1.63975	1.25757	1.05664	0.767486	0.912061	0.617012	0.889038	0.753025
ChemBridge	7956830				COc1ccccc1NC(=O)c1ccccc1c1onc(n1)c1ccccc1F	c1ccc(cc1)NCc1ccccc1c1onc(n1)c1ccccc1	62	C22H16FN3O3	389.38	6	6	1	105.83	77.25	4.47	-8.76	4	4	4	1	1	1	1	1	1	0.948328	1.24224	1.09528	1.00632	1.03191	1.01912	0.863817	0.879375	0.871596
ChemBridge	7957904				COc1ccc(cc1)NC(=O)c1ccccc1c1onc(n1)c1ccccc1C	c1ccc(cc1)NCc1ccccc1c1onc(n1)c1ccccc1	62	C23H19N3O3	385.42	6	5	1	110.84	77.25	4.57	-8.87	4	4	4	1	1	1	1	1	1	0.87538	2.93168	1.90353	0.830214	0.789414	0.809814	0.987219	0.912031	0.949625
ChemBridge	7961111				COc1cccc(c1)NC(=O)c1ccccc1c1onc(n1)c1ccccc1Cl	c1ccc(cc1)NCc1ccccc1c1onc(n1)c1ccccc1	62	C22H16ClN3O3	405.83	6	5	1	110.89	77.25	4.69	-9.08	4	4	4	1	1	1	1	1	1	0.717608	0.619529	0.668568	1.04685	0.789069	0.917961	0.984384	1.00553	0.994959
ChemBridge	7965966				COc1ccccc1NC(=O)c1ccccc1c1onc(n1)c1ccc(cc1)Cl	c1ccc(cc1)NCc1ccccc1c1onc(n1)c1ccccc1	62	C22H16ClN3O3	405.83	6	5	1	110.89	77.25	4.69	-9.08	4	4	4	1	1	1	1	1	1	0.705167	1.93789	1.32153	0.792477	0.767486	0.779981	0.775672	1.12365	0.949659
ChemBridge	7973591				CC(=O)Nc1ccc(cc1)NC(=O)c1ccccc1c1onc(n1)c1ccccc1Cl	c1ccc(cc1)NCc1ccccc1c1onc(n1)c1ccccc1	62	C23H17ClN4O3	432.86	7	5	2	118.71	97.12	4.3	-9.31	4	4	4	1	1	1	1	1	1	0.899696	1.14286	1.02128	0.870171	0.861464	0.865817	0.775672	1.1315	0.953588
ChemBridge	7984606				COc1ccc(cc1)c1noc(n1)c1ccccc1C(=O)Nc1ccc(cc1)NC(=O)C	c1ccc(cc1)NCc1ccccc1c1onc(n1)c1ccccc1	62	C24H20N4O4	428.44	8	6	2	120.19	106.35	3.73	-8.83	4	4	4	1	1	1	1	1	1	0.611296	1.37374	0.992517	0.966886	0.879931	0.923409	1.00447	1.25692	1.1307
ChemBridge	7990225				CCOC(=O)c1ccc(cc1)NC(=O)c1ccccc1c1onc(n1)c1cccc(c1)C	c1ccc(cc1)NCc1ccccc1c1onc(n1)c1ccccc1	62	C25H21N3O4	427.45	8	6	1	120.44	94.32	4.9	-9.18	4	4	4	1	1	1	1	1	1	0.877076	1.29293	1.085	0.818528	0.736464	0.777496	1.0547	0.879842	0.96727
ChemBridge	7990957				CC(=O)Nc1ccc(cc1)NC(=O)c1ccccc1c1onc(n1)c1cccc(c1)C	c1ccc(cc1)NCc1ccccc1c1onc(n1)c1ccccc1	62	C24H20N4O3	412.44	7	5	2	118.66	97.12	4.19	-9.1	4	4	4	1	1	1	1	1	1	1.11628	0.781145	0.948712	1.04685	0.979447	1.01315	0.82032	1.19826	1.00929
ChemBridge	9212235				O=C(c1ccc(c(c1)C)C)Nc1ccccc1c1onc(n1)c1ccncc1	c1ccc(cc1)CNc1ccccc1c1onc(n1)c1ccncc1	63	C22H18N4O2	370.4	5	5	1	107.11	80.91	4.47	-8.77	4	4	4	1	1	1	1	1	1	1.24188	0.722063	0.98197	1.08924	1.02538	1.05731	0.908961	0.688899	0.79893
ChemBridge	9225396				Clc1ccc(cc1)C(=O)Nc1ccccc1c1onc(n1)c1ccncc1	c1ccc(cc1)CNc1ccccc1c1onc(n1)c1ccncc1	63	C20H13ClN4O2	376.8	5	5	1	102.19	80.91	4.08	-8.6	4	4	4	1	1	1	1	1	1	1.58845	0.842407	1.21543	0.871391	0.947365	0.909378	0.937366	1.01456	0.975963
ChemBridge	9229906				Clc1cccc(c1)C(=O)Nc1ccccc1c1onc(n1)c1ccncc1	c1ccc(cc1)CNc1ccccc1c1onc(n1)c1ccncc1	63	C20H13ClN4O2	376.8	5	5	1	102.19	80.91	4.08	-8.6	4	4	4	1	1	1	1	1	1	0.490975	1.01433	0.752651	1.03737	1.03995	1.03866	1.07128	0.915922	0.993599
ChemBridge	9246941				CCc1ccc(cc1)C(=O)Nc1ccccc1c1onc(n1)c1ccncc1	c1ccc(cc1)CNc1ccccc1c1onc(n1)c1ccncc1	63	C22H18N4O2	370.4	6	5	1	106.95	80.91	4.34	-8.78	4	4	4	1	1	1	1	1	1	1.15523	0.790831	0.973033	0.968213	1.03213	1.00017	0.803456	0.76092	0.782188
ChemBridge	9279924				O=C(c1ccccc1Cl)Nc1ccccc1c1onc(n1)c1ccncc1	c1ccc(cc1)CNc1ccccc1c1onc(n1)c1ccncc1	63	C20H13ClN4O2	376.8	5	5	1	102.19	80.91	4.08	-8.6	4	4	4	1	1	1	1	1	1	1.32852	0.928367	1.12844	1.03191	0.92605	0.97898	0.937366	1.24982	1.09359
ChemBridge	9032522				Clc1ccc(c(c1)c1onc(n1)c1cccnc1)OCc1ccccc1	c1ccc(cc1)COc1ccccc1c1onc(n1)c1cccnc1	64	C20H14ClN3O2	363.8	5	5	0	98.95	61.04	4.87	-8.76	4	4	4	1	1	1	0.833333	1	0.916667	1.08357	1.08387	1.08372	1.07492	0.944019	1.00947	1.13246	1.04952	1.09099
ChemBridge	9220576				O=C(c1ccccc1Cl)Nc1ccccc1c1onc(n1)c1cccnc1	c1ccc(cc1)CNc1ccccc1c1onc(n1)c1cccnc1	65	C20H13ClN4O2	376.8	5	5	1	102.19	80.91	4.08	-8.6	4	4	4	1	1	1	1	1	1	1.32852	0.687679	1.0081	1.03191	0.933832	0.982871	0.865261	1.02926	0.947262
ChemBridge	9238668				O=C(c1ccc(c(c1)C)C)Nc1ccccc1c1onc(n1)c1cccnc1	c1ccc(cc1)CNc1ccccc1c1onc(n1)c1cccnc1	65	C22H18N4O2	370.4	5	5	1	107.11	80.91	4.47	-8.77	4	4	4	1	1	1	1	1	1	1.73285	1.03704	1.38494	0.891196	1.03213	0.961663	1.07128	1.43729	1.25428
ChemBridge	9243417				Clc1cccc(c1)C(=O)Nc1ccccc1c1onc(n1)c1cccnc1	c1ccc(cc1)CNc1ccccc1c1onc(n1)c1cccnc1	65	C20H13ClN4O2	376.8	5	5	1	102.19	80.91	4.08	-8.6	4	4	4	1	1	1	1	1	1	1.01083	0.842407	0.926619	0.802597	0.871576	0.837087	0.520759	1.12729	0.824024
ChemBridge	9262340				Clc1ccc(cc1)C(=O)Nc1ccccc1c1onc(n1)c1cccnc1	c1ccc(cc1)CNc1ccccc1c1onc(n1)c1cccnc1	65	C20H13ClN4O2	376.8	5	5	1	102.19	80.91	4.08	-8.6	4	4	4	1	1	1	1	1	1	1.12635	0.928367	1.02736	0.961093	0.998681	0.979887	1.09359	0.711972	0.902783
ChemBridge	9267157				CCc1ccc(cc1)C(=O)Nc1ccccc1c1onc(n1)c1cccnc1	c1ccc(cc1)CNc1ccccc1c1onc(n1)c1cccnc1	65	C22H18N4O2	370.4	6	5	1	106.95	80.91	4.34	-8.78	4	4	4	1	1	1	1	1	1	1.38628	0.756447	1.07136	1.08924	0.968418	1.02883	0.937366	1.09911	1.01824
ChemBridge	7986306				O=C(c1ccccc1c1onc(n1)c1ccccc1Cl)NCCc1ccccc1	c1ccc(cc1)CCNCc1ccccc1c1onc(n1)c1ccccc1	66	C23H18ClN3O2	403.86	7	4	1	112.47	68.02	5.41	-9.76	4	4	4	1	1	1	1	1	1	0.903654	1.67003	1.28684	0.552506	0.786438	0.669472	0.904027	1.18836	1.04619
ChemBridge	9002448				O=C(c1ccccc1c1onc(n1)c1ccccc1Cl)NCc1cccnc1	c1ccc(cn1)CNCc1ccccc1c1onc(n1)c1ccccc1	67	C21H15ClN4O2	390.82	6	5	1	105.46	80.91	4.46	-9	4	4	4	1	1	1	1	1	1	1.53571	0.857143	1.19643	0.761574	0.779628	0.770601	0.772948	0.901548	0.837248
ChemBridge	7980016				CCN(C(=O)c1ccccc1c1onc(n1)c1cccc(c1)C)Cc1ccccc1	c1ccc(cc1)CNCc1ccccc1c1onc(n1)c1ccccc1	68	C25H23N3O2	397.47	7	4	0	117.33	59.23	5.25	-9.21	4	4	4	1	1	1	1	1	1	0.69103	1.07744	0.884235	0.552506	0.604953	0.578729	1.03126	0.961172	0.996216
ChemBridge	7984997				O=C(c1ccccc1c1onc(n1)c1ccccc1C)NCc1ccccc1	c1ccc(cc1)CNCc1ccccc1c1onc(n1)c1ccccc1	68	C23H19N3O2	369.42	6	4	1	107.62	68.02	4.91	-9.16	4	4	4	1	1	1	1	1	1	1.00997	1.07744	1.0437	0.986618	0.761792	0.874205	0.937509	1.15741	1.04746
ChemBridge	7793050				COc1nc(ccc1c1noc(n1)c1ccco1)c1ccccc1	c1ccc(cc1)c1ccc(cn1)c1noc(n1)c1ccco1	69	C18H13N3O3	319.31	4	6	0	87.16	74.18	3.77	-7.37	1	1	1	1	1	1	1	1	1	0.729483	0.0993789	0.414431	0.845309	0.524369	0.684839	0.93323	1.01933	0.976279
ChemBridge	7842327				CCOc1nc(ccc1c1noc(n1)c1ccco1)c1ccc(cc1)C	c1ccc(cc1)c1ccc(cn1)c1noc(n1)c1ccco1	69	C20H17N3O3	347.37	5	6	0	96.93	74.18	4.64	-8.14	4	4	4	1	1	1	1	1	1	1.07123	0.821229	0.946227	0.990743	0.897024	0.943884	1.38883	1.06975	1.22929
ChemBridge	6038937				CCCc1ccc(cc1)c1ccc(cc1)c1onc(n1)c1ccccn1	c1ccc(cc1)c1ccc(cc1)c1onc(n1)c1ccccn1	70	C22H19N3O	341.41	5	4	0	102.98	51.81	5.6	-9.21	4	4	4	1	1	1	1	1	1	1.21053	0.951282	1.0809	0.905227	1.04991	0.977567	0.962399	1.1406	1.0515
ChemBridge	6040056				CCCOc1ccc(cc1)c1ccc(cc1)c1onc(n1)c1ccccn1	c1ccc(cc1)c1ccc(cc1)c1onc(n1)c1ccccn1	70	C22H19N3O2	357.41	6	5	0	104.51	61.04	5.13	-8.94	4	4	4	1	1	1	1	1	1	1.3617	1.41493	1.38831	1.03774	0.90104	0.969392	1.03198	0.966962	0.999472
ChemBridge	6037809				CCCOc1ccc(cc1)c1ccc(cc1)c1onc(n1)c1cccnc1	c1ccc(cc1)c1ccc(cc1)c1onc(n1)c1cccnc1	71	C22H19N3O2	357.41	6	5	0	104.51	61.04	5.13	-8.94	4	4	4	1	1	1	1	1	1	0.973684	0.915385	0.944534	1.03455	1.00616	1.02035	1.27262	1.08211	1.17736
ChemBridge	7802064				CCOc1nc(ccc1c1noc(n1)c1cccnc1)c1ccc(cc1)C	c1ccc(cc1)c1ccc(cn1)c1noc(n1)c1cccnc1	72	C21H18N4O2	358.39	5	6	0	102.46	73.93	4.69	-8.55	4	4	4	1	1	1	1	1	1	0.753799	2.48447	1.61914	0.887574	0.797388	0.842481	0.904951	0.823668	0.864309
ChemBridge	7784262				COc1nc(ccc1c1noc(n1)c1ccccc1Cl)c1ccccc1	c1ccc(cc1)c1ccc(cn1)c1noc(n1)c1ccccc1	73	C20H14ClN3O2	363.8	4	5	0	99.9	61.04	5	-8.74	4	4	4	1	1	1	1	1	1	0.752941	0.983607	0.868274	0.866958	1.11043	0.988695	1.15823	1.08206	1.12014
ChemBridge	7791429				CCOc1nc(ccc1c1noc(n1)c1ccc(cc1)F)c1ccc(cc1)C	c1ccc(cc1)c1ccc(cn1)c1noc(n1)c1ccccc1	73	C22H18FN3O2	375.4	5	6	0	104.62	61.04	5.67	-9.19	4	0	2	1	1	1	1	1	1	0.972644	2.13665	1.55465	0.704424	0.953398	0.828911	1.13119	0.848627	0.989908
ChemBridge	7801234				CCOc1nc(ccc1c1noc(n1)c1cccc(c1)OC)c1ccccc1	c1ccc(cc1)c1ccc(cn1)c1noc(n1)c1ccccc1	73	C22H19N3O3	373.4	6	6	0	106.19	70.27	4.79	-8.65	4	4	4	1	1	1	1	1	1	0.851064	2.03727	1.44417	0.768463	0.750174	0.759318	1.05578	0.777909	0.916842
ChemBridge	7801646				COc1nc(ccc1c1noc(n1)c1ccccc1C)c1ccccc1	c1ccc(cc1)c1ccc(cn1)c1noc(n1)c1ccccc1	73	C21H17N3O2	343.38	4	5	0	99.86	61.04	4.88	-8.53	4	4	4	1	1	1	1	1	1	0.99696	2.18634	1.59165	0.960578	0.858059	0.909318	0.987219	0.972386	0.979802
ChemBridge	7833932				CCOc1nc(ccc1c1noc(n1)c1ccccc1F)c1ccccc1	c1ccc(cc1)c1ccc(cn1)c1noc(n1)c1ccccc1	73	C21H16FN3O2	361.37	5	6	0	99.66	61.04	5.16	-8.81	4	4	4	1	1	1	1	1	1	1.09402	0.664804	0.879411	1.01017	0.841688	0.925929	0.954822	1.17673	1.06578
ChemBridge	7835806				COc1nc(ccc1c1noc(n1)c1cccc(c1)C)c1ccc(cc1)C	c1ccc(cc1)c1ccc(cn1)c1noc(n1)c1ccccc1	73	C22H19N3O2	357.41	4	5	0	104.82	61.04	5.39	-8.9	4	4	4	1	1	1	1	1	1	0.957265	0.743017	0.850141	1.07233	0.826323	0.949328	1.04162	0.980607	1.01112
ChemBridge	7839960				CCOc1nc(ccc1c1noc(n1)c1cccc(c1)C)c1ccccc1	c1ccc(cc1)c1ccc(cn1)c1noc(n1)c1ccccc1	73	C22H19N3O2	357.41	5	5	0	104.67	61.04	5.26	-8.92	4	4	4	1	1	1	1	1	1	0.934473	1.49893	1.2167	0.635771	0.974586	0.805179	0.961499	1.26078	1.11114
ChemBridge	7843924				COc1nc(ccc1c1noc(n1)c1ccc(cc1)F)c1ccc(cc1)C	c1ccc(cc1)c1ccc(cn1)c1noc(n1)c1ccccc1	73	C21H16FN3O2	361.37	4	6	0	99.82	61.04	5.29	-8.79	4	4	4	1	1	1	1	1	1	0.888889	0.684358	0.786623	1.1073	0.742666	0.924984	1.0802	0.722553	0.901378
ChemBridge	7801095				CCOc1nc(ccc1c1noc(n1)c1ccncc1)c1ccc(cc1)C	c1ccc(cc1)c1ccc(cn1)c1noc(n1)c1ccncc1	74	C21H18N4O2	358.39	5	6	0	102.46	73.93	4.69	-8.55	4	4	4	1	1	1	1	1	1	0.802432	2.3354	1.56892	0.924556	0.877126	0.900841	0.49361	0.875147	0.684378
ChemBridge	7838961				COc1nc(ccc1c1noc(n1)c1ccncc1)c1ccc(cc1)Cl	c1ccc(cc1)c1ccc(cn1)c1noc(n1)c1ccncc1	74	C19H13ClN4O2	364.79	4	6	0	97.7	73.93	4.44	-8.37	4	4	4	1	1	1	1	1	1	1.16239	0.391061	0.776727	1.04289	0.798779	0.920833	1.28963	0.944288	1.11696
ChemBridge	7881737				n1ccc(cc1)c1noc(n1)c1cccc2c1cccc2	n1ccc(cc1)c1noc(n1)c1cccc2c1cccc2	75	C17H11N3O	273.29	2	4	0	80.47	51.81	3.84	-7.2	4	4	4	1	1	1	1	1	1	0.934473	0.215084	0.574778	0.98626	0.84719	0.916725	1.12843	1.55263	1.34053
ChemBridge	9011935				c1ccc(cn1)c1noc(n1)c1cccc2c1cccc2	c1ccc(cn1)c1noc(n1)c1cccc2c1cccc2	76	C17H11N3O	273.29	2	4	0	80.47	51.81	3.84	-7.2	4	4	4	1	1	1	1	1	1	1.39286	0.689441	1.04115	1.04716	1.02326	1.03521	0.903446	1.04025	0.971847
ChemBridge	6945665				n1ccc(cc1)c1noc(n1)c1ccc2c(c1)cccc2	n1ccc(cc1)c1noc(n1)c1ccc2c(c1)cccc2	77	C17H11N3O	273.29	2	4	0	80.47	51.81	3.84	-7.2	0	0	0	1	1	1	1	1	1	0.106667	0.256881	0.181774	1.02916	0.959129	0.994144	0.816857	1.39358	1.10522
ChemBridge	7937698				COc1nc2ccc(cc2cc1c1noc(n1)c1ccncc1)C	n1ccc(cc1)c1onc(n1)c1cnc2c(c1)cccc2	78	C18H14N4O2	318.33	3	6	0	89.72	73.93	3.79	-7.33	4	4	4	1	1	1	1	1	1	0.797342	1.13131	0.964328	0.762078	0.934927	0.848502	0.767053	0.980395	0.873724
ChemBridge	7942037				CCOc1cc(cc(c1OCC)OCC)c1onc(n1)c1cc2ccccc2nc1OC	c1ccc(cc1)c1onc(n1)c1cnc2c(c1)cccc2	79	C24H25N3O5	435.47	9	8	0	120.86	88.73	5.15	-8.82	4	4	4	1	1	1	1	1	1	0.664452	0.565657	0.615054	1.05897	1.01632	1.03765	1.09376	0.544664	0.819212
ChemBridge	7928142				COc1nc2ccc(cc2cc1c1noc(n1)c1cccnc1)C	c1ccc(cn1)c1onc(n1)c1cnc2c(c1)cccc2	80	C18H14N4O2	318.33	3	6	0	89.72	73.93	3.79	-7.33	4	4	4	1	1	1	1	1	1	0.983389	0.592593	0.787991	1.04976	0.894278	0.97202	1.12501	0.612747	0.868879
ChemBridge	7957130				CCn1c(SCc2onc(n2)c2cccs2)nnc1c1ccco1	c1coc(c1)c1nnc([nH]1)SCc1onc(n1)c1cccs1	81	C15H13N5O2S2	359.43	6	6	0	91.17	136.31	3.66	-5.8	4	0	2	1	1	1	1	1	1	0.899696	3.2795	2.0896	0.803043	0.822306	0.812675	0.950198	0.740865	0.845532
ChemBridge	7970838				Cn1c(SCc2onc(n2)c2cccs2)nnc1c1ccco1	c1coc(c1)c1nnc([nH]1)SCc1onc(n1)c1cccs1	81	C14H11N5O2S2	345.4	5	6	0	86.36	136.31	3.3	-5.41	4	4	4	1	1	1	1	1	1	0.729483	1.54037	1.13493	0.805056	1.0586	0.931828	1.35743	0.889038	1.12323
ChemBridge	7845930				Brc1ccc(cc1)c1noc(n1)CSc1nnc(n1C)c1ccco1	c1ccc(cc1)c1noc(n1)CSc1nnc([nH]1)c1ccco1	82	C16H12BrN5O2S	418.27	5	6	0	96.19	108.07	3.3	-6.93	4	4	4	1	1	1	1	1	1	0.615385	0.606145	0.610765	0.920195	0.748855	0.834525	1.01848	1.1622	1.09034
ChemBridge	7872835				Cn1c(SCc2onc(n2)c2ccccc2)nnc1c1ccco1	c1ccc(cc1)c1noc(n1)CSc1nnc([nH]1)c1ccco1	82	C16H13N5O2S	339.37	5	6	0	88.49	108.07	2.63	-6.14	0	0	0	1	1	1	1	1	1	1.09402	0.666667	0.880342	0.943565	1.01663	0.980096	0.980352	0.980607	0.98048
ChemBridge	9011481				CCn1c(SCc2nnc(o2)c2ccccc2)nnc1c1ccco1	c1ccc(cc1)c1nnc(o1)CSc1nnc([nH]1)c1ccco1	83	C17H15N5O2S	353.4	6	6	0	93.29	108.07	3	-6.54	4	4	4	1	1	1	1	1	1	1.17857	1.09938	1.13898	0.942448	0.952879	0.947663	1.05402	1.10394	1.07898
ChemBridge	9016694				Cn1c(SCc2nnc(o2)c2ccccc2)nnc1c1ccco1	c1ccc(cc1)c1nnc(o1)CSc1nnc([nH]1)c1ccco1	83	C16H13N5O2S	339.37	5	6	0	88.49	108.07	2.63	-6.14	4	4	4	1	1	1	1	1	1	0.9683	0.987097	0.977698	0.913681	0.740407	0.827044	0.934281	1.21649	1.07539
ChemBridge	6947543				O=C(C(Sc1nnc(o1)c1ccco1)C)NC(c1ccccc1)c1ccccc1	C(NC(c1ccccc1)c1ccccc1)CSc1nnc(o1)c1ccco1	85	C22H19N3O3S	405.47	8	5	1	110.12	106.46	4.17	-8.14	4	4	4	1	1	1	1	1	1	1.19149	0.752239	0.971864	1.03774	1.06005	1.0489	1.21626	0.986536	1.1014
ChemBridge	9033777				COc1cccc(c1)c1noc(n1)COc1ccc2c(c1)cccc2	c1ccc(cc1)c1noc(n1)COc1ccc2c(c1)cccc2	86	C20H16N2O3	332.35	5	5	0	94.71	57.38	4.3	-7.82	4	4	4	1	1	1	1	1	1	0.92219	0.832258	0.877224	1.02606	1.05508	1.04057	0.934281	1.27442	1.10435
ChemBridge	9016103				Cc1cc(OCc2onc(n2)c2cc(C)nc3c2cccc3)cc(c1)C	c1ccc(cc1)OCc1onc(n1)c1ccnc2c1cccc2	87	C21H19N3O2	345.39	4	5	0	100.91	61.04	5.23	-8.47	4	4	4	1	1	1	1	1	1	1.10663	1.35484	1.23073	1.07492	0.962529	1.01872	0.996566	0.648796	0.822681
ChemBridge	5810943				c1ccc(nc1)c1noc(n1)COc1cccc2c1cccc2	c1ccc(nc1)c1noc(n1)COc1cccc2c1cccc2	88	C18H13N3O2	303.31	4	5	0	86.01	61.04	3.71	-7.34	4	4	4	1	1	1	1	1	1	1.29801	0.849057	1.07353	0.898346	0.972919	0.935633	1.10557	1.05985	1.08271
ChemBridge	5812710				c1ccc(cn1)c1noc(n1)COc1cccc2c1cccc2	c1ccc(cn1)c1noc(n1)COc1cccc2c1cccc2	89	C18H13N3O2	303.31	4	5	0	86.01	61.04	3.71	-7.34	4	4	4	1	1	1	1	1	1	0.847682	0.339623	0.593652	1.02668	0.95523	0.990956	0.765398	1.01168	0.888538
ChemBridge	5813109				n1ccc(cc1)c1noc(n1)COc1cccc2c1cccc2	n1ccc(cc1)c1noc(n1)COc1cccc2c1cccc2	90	C18H13N3O2	303.31	4	5	0	86.01	61.04	3.71	-7.34	4	4	4	1	1	1	1	1	1	0.953642	1.09434	1.02399	0.962514	0.995031	0.978773	0.892964	1.00407	0.948518
ChemBridge	7914888				O=C(Nc1ccccc1C(=O)c1ccccc1)CSc1nnc(o1)c1cccc(c1)F	c1ccc(cc1)Cc1ccccc1NCCSc1nnc(o1)c1ccccc1	91	C23H16FN3O3S	433.45	8	6	1	115.12	110.39	4.83	-9.05	4	4	4	1	1	1	1	1	1	0.682353	0.480874	0.581614	0.924756	0.854178	0.889467	0.948259	1.10256	1.02541
ChemBridge	6956790				COc1ccc(cc1)c1nnc(o1)SCC(=O)c1ccc2c(c1)cccc2	c1ccc(cc1)c1nnc(o1)SCCc1ccc2c(c1)cccc2	92	C21H16N2O3S	376.43	6	5	0	105.17	90.52	4.78	-8.11	4	4	4	1	1	1	1	1	1	1.36	0.715596	1.0378	1.02916	1.03906	1.03411	1.10061	1.1951	1.14785
ChemBridge	7822109				O=C(c1ccc2c(c1)cccc2)CSc1nnc(o1)c1cccnc1	c1ccc(cn1)c1nnc(o1)SCCc1ccc2c(c1)cccc2	93	C19H13N3O2S	347.39	5	5	0	96.47	94.18	4.17	-7.63	4	4	4	1	1	1	1	1	1	0.632219	2.78261	1.70741	0.821828	0.657845	0.739836	0.950198	0.583431	0.766815
ChemBridge	7907183				COc1ccc(cc1)C(=O)CSc1nnc(o1)c1cccc2c1cccc2	c1ccc(cc1)CCSc1nnc(o1)c1cccc2c1cccc2	94	C21H16N2O3S	376.43	6	5	0	105.17	90.52	4.78	-8.11	4	4	4	1	1	1	1	1	1	0.797721	0.312849	0.555285	0.999069	0.859929	0.929499	1.13632	1.27479	1.20555
ChemBridge	7907184				Fc1ccc(cc1)C(=O)CSc1nnc(o1)c1cccc2c1cccc2	c1ccc(cc1)CCSc1nnc(o1)c1cccc2c1cccc2	94	C20H13FN2O2S	364.39	5	5	0	98.63	81.29	5.15	-8.27	4	4	4	1	1	1	1	1	1	0.774929	1.03631	0.905621	0.932464	0.891199	0.911832	1.01006	0.980607	0.995334
ChemBridge	9032094				Cc1cccc(c1)OCc1onc(n1)c1ccc(cc1)n1cccc1	c1ccc(cc1)OCc1onc(n1)c1ccc(cc1)n1cccc1	94	C20H17N3O2	331.37	5	4	0	95.01	53.08	3.79	-7.31	4	4	4	1	1	1	1	1	1	0.92219	1.06452	0.993353	0.961769	1.06434	1.01305	0.761266	0.832622	0.796944
ChemBridge	7372205				O=C(Nc1ccc2c(c1)cccc2)CSc1nnc(o1)c1ccccc1	c1ccc(cc1)c1nnc(o1)SCCNc1ccc2c(c1)cccc2	95	C20H15N3O2S	361.42	6	4	1	102.79	93.32	3.94	-8.04	4	4	4	1	1	1	1	1	1	1.07516	0.920354	0.997759	0.984683	1.04526	1.01497	1.09343	1.1037	1.09856
ChemBridge	7535896				O=C(Nc1ccc2c(c1)cccc2)CSc1nnc(o1)c1ccc(cc1)Br	c1ccc(cc1)c1nnc(o1)SCCNc1ccc2c(c1)cccc2	95	C20H14BrN3O2S	440.31	6	4	1	110.49	93.32	4.62	-8.83	4	4	4	1	1	1	1	1	1	1.01176	1.46448	1.23812	0.978107	0.753687	0.865897	1.18793	0.851978	1.01995
ChemBridge	7907134				COc1ccccc1NC(=O)CSc1nnc(o1)c1cccc2c1cccc2	c1ccc(cc1)NCCSc1nnc(o1)c1cccc2c1cccc2	96	C21H17N3O3S	391.44	7	5	1	109.29	102.55	3.99	-8.15	4	4	4	1	1	1	1	1	1	0.706553	0.664804	0.685679	0.794714	0.827825	0.81127	1.04162	1.35776	1.19969
ChemBridge	7914803				O=C(Nc1cccc(c1)F)CSc1nnc(o1)c1cccc2c1cccc2	c1ccc(cc1)NCCSc1nnc(o1)c1cccc2c1cccc2	96	C20H14FN3O2S	379.41	6	5	1	102.75	93.32	4.36	-8.31	4	4	4	1	1	1	1	1	1	0.964706	1.00546	0.985085	0.914593	1.08415	0.999371	1.06311	0.993686	1.0284
ChemBridge	7678836				O=C(Nc1cccc2c1cccc2)CSc1nnc(o1)c1ccco1	C(Sc1nnc(o1)c1ccco1)CNc1cccc2c1cccc2	97	C18H13N3O3S	351.38	6	5	1	95.06	106.46	3.33	-7.26	4	4	4	1	1	1	1	1	1	1.07516	0.896755	0.985959	0.932857	0.979934	0.956396	0.861489	1.00229	0.931888
ChemBridge	7493811				O=C(Nc1cccc2c1cccc2)CSc1nnc(o1)c1ccc(cc1)Br	c1ccc(cc1)c1nnc(o1)SCCNc1cccc2c1cccc2	98	C20H14BrN3O2S	440.31	6	4	1	110.49	93.32	4.62	-8.83	4	4	4	1	1	1	1	1	1	1.16129	0.855305	1.0083	0.909028	0.936736	0.922882	1.04683	0.860776	0.953805
ChemBridge	6645772				c1ccc(cc1)c1nnc(o1)SCc1nc2c([nH]1)cccc2	c1ccc(cc1)c1nnc(o1)SCc1nc2c([nH]1)cccc2	99	C16H12N4OS	308.36	4	4	1	85.59	92.9	3.81	-6.91	4	4	4	1	1	1	1	1	1	0.777778	0.943953	0.860865	1.04261	1.04526	1.04393	1.16301	1.11484	1.13893
ChemBridge	6877124				Cc1ccc(cc1)c1noc(n1)CSc1nc2c([nH]1)cccc2	c1ccc(cc1)c1noc(n1)CSc1nc2c([nH]1)cccc2	100	C17H14N4OS	322.38	4	4	1	90.56	92.9	4.3	-7.29	4	4	4	1	1	1	1	1	1	1.24823	0.985075	1.11665	1.03774	1.06005	1.0489	0.630655	1.11573	0.87319
ChemBridge	7115141				c1ccc(cc1)c1noc(n1)CSc1nc2c([nH]1)cccc2	c1ccc(cc1)c1noc(n1)CSc1nc2c([nH]1)cccc2	100	C16H12N4OS	308.36	4	4	1	85.59	92.9	3.81	-6.91	4	4	4	1	1	1	1	1	1	0.737589	1.05672	0.897153	1.03774	1.06005	1.0489	1.16857	0.872891	1.02073
ChemBridge	7118859				CCn1c(SCc2onc(n2)c2ccccc2)nc2c1cccc2	c1ccc(cc1)c1noc(n1)CSc1nc2c([nH]1)cccc2	100	C18H16N4OS	336.41	5	4	0	95.3	82.04	3.62	-6.87	4	4	4	1	1	1	1	1	1	1.75887	1.03881	1.39884	1.03774	0.993794	1.01577	1.27708	0.99969	1.13838
ChemBridge	7997444				COc1ccc(cc1)c1noc(n1)CSc1nc2c([nH]1)ccc(c2)C	c1ccc(cc1)c1noc(n1)CSc1nc2c([nH]1)cccc2	100	C18H16N4O2S	352.41	5	5	1	97.05	102.13	4.33	-7.4	4	4	4	1	1	1	1	1	1	0.770764	1.02357	0.897167	0.81422	0.907429	0.860824	0.992657	1.08933	1.04099
ChemBridge	9008124				Cc1ccccc1c1noc(n1)CSc1nc2c([nH]1)cccc2	c1ccc(cc1)c1noc(n1)CSc1nc2c([nH]1)cccc2	100	C17H14N4OS	322.38	4	4	1	90.56	92.9	4.3	-7.29	4	4	4	1	1	1	1	1	1	1.32143	1.11801	1.21972	0.942448	0.893324	0.917886	1.04162	1.28793	1.16477
ChemBridge	7126798				c1ccc(cc1)/C=C/CSc1nnc(o1)c1ccncc1	c1ccc(cc1)C=CCSc1nnc(o1)c1ccncc1	101	C16H13N3OS	295.36	5	4	0	83.67	77.11	3.83	-6.12	4	4	4	1	1	1	1	1	1	1.06667	0.807339	0.937003	1.02916	0.929682	0.979421	1.18816	1.05024	1.1192
ChemBridge	7914717				O=C(Nc1noc(c1)C)CSc1nnc(o1)c1ccccc1Cl	c1ccc(cc1)c1nnc(o1)SCCNc1nocc1	102	C14H11ClN4O3S	350.78	6	6	1	85.33	119.35	2.93	-6.22	4	4	4	1	1	1	1	1	1	0.870588	1.2459	1.05824	0.948467	0.880871	0.914669	1.16993	1.02917	1.09955
ChemBridge	7975010				O=C(Nc1noc(c1)C)CSc1nnc(o1)c1ccc(cc1Cl)Cl	c1ccc(cc1)c1nnc(o1)SCCNc1nocc1	102	C14H10Cl2N4O3S	385.23	6	6	1	90.34	119.35	3.58	-6.81	4	4	4	1	1	1	1	1	1	0.851064	2.38509	1.61808	0.858517	0.80788	0.833198	1.2066	0.777909	0.992255
ChemBridge	7916378				CCOC(=O)c1c(NC(=O)CSc2nnc(o2)c2ccc(cc2)Cl)sc(c1C)C	c1ccc(cc1)c1nnc(o1)SCCNc1cccs1	103	C19H18ClN3O4S2	451.95	9	6	1	114.19	147.86	5.62	-7.43	4	4	4	1	1	1	1	1	1	1.10588	1.39891	1.25239	1.06703	1.10655	1.08679	1.18793	0.817114	1.00252
ChemBridge	7927659				CCOC(=O)c1c(NC(=O)CSc2nnc(o2)c2ccc(cc2)Cl)sc(c1C)C(=O)C	c1ccc(cc1)c1nnc(o1)SCCNc1cccs1	103	C20H18ClN3O5S2	479.96	10	7	1	119.42	164.93	5.58	-7.35	4	4	4	1	1	1	1	1	1	1.00997	0.565657	0.787812	0.920844	0.698022	0.809433	0.757219	1.19826	0.97774
ChemBridge	7933420				CCOC(=O)c1sc(c(c1C)C#N)NC(=O)CSc1nnc(o1)c1ccc(cc1)Cl	c1ccc(cc1)c1nnc(o1)SCCNc1cccs1	103	C19H15ClN4O4S2	462.93	9	7	1	113.94	171.65	5.15	-7.12	4	4	4	1	1	1	1	1	1	0.983389	0.107744	0.545566	1.02001	0.837627	0.928819	1.00447	0.816996	0.910735
ChemBridge	7990319				CCOC(=O)c1c(NC(=O)CSc2nnc(o2)c2ccccc2OCC)sc(c1C)C(=O)C	c1ccc(cc1)c1nnc(o1)SCCNc1cccs1	103	C22H23N3O6S2	489.56	12	8	1	125.71	174.16	5.41	-7.26	4	4	4	1	1	1	1	1	1	0.797342	0.996633	0.896988	1.05897	0.777796	0.918383	0.984384	1.03981	1.0121
ChemBridge	7991298				CCOC(=O)c1c(NC(=O)CSc2nnc(o2)c2ccc(cc2)Cl)sc(c1C)C(=O)OCC	c1ccc(cc1)c1nnc(o1)SCCNc1cccs1	103	C21H20ClN3O6S2	509.98	12	8	1	125.31	174.16	5.53	-7.46	4	4	4	1	1	1	1	1	1	0.186047	1.07744	0.631744	1.00456	0.806604	0.90558	0.937509	0.871462	0.904486
ChemBridge	7420979				O=C(Nc1nccs1)CSc1nnc(o1)c1ccc(cc1)C	c1ccc(cc1)c1nnc(o1)SCCNc1nccs1	104	C14H12N4O2S2	332.4	6	5	1	85.93	134.45	3.54	-5.67	4	4	4	1	1	1	1	1	1	1.16667	0.684366	0.925516	1.04261	1.04526	1.04393	0.923024	1.12951	1.02627
ChemBridge	7469618				O=C(Nc1nccs1)CSc1nnc(o1)c1ccccc1Cl	c1ccc(cc1)c1nnc(o1)SCCNc1nccs1	104	C13H9ClN4O2S2	352.82	6	5	1	85.97	134.45	3.69	-5.89	4	4	4	1	1	1	1	1	1	0.917647	0.939891	0.928769	1.00426	0.979793	0.992026	0.919231	0.887477	0.903354
ChemBridge	7515502				O=C(Nc1nccs1)CSc1nnc(o1)c1ccc(cc1)Br	c1ccc(cc1)c1nnc(o1)SCCNc1nccs1	104	C13H9BrN4O2S2	397.27	6	5	1	88.66	134.45	3.73	-6.09	4	4	4	1	1	1	1	1	1	0.980057	1.40782	1.19394	1.02571	0.990222	1.00797	1.09123	0.891461	0.991343
ChemBridge	7896070				O=C(C(Sc1nnc(o1)c1ccc(cc1)C(C)(C)C)C)Nc1nccs1	c1ccc(cc1)c1nnc(o1)SCCNc1nccs1	104	C18H20N4O2S2	388.51	7	5	1	105.04	134.45	4.55	-6.49	4	4	4	1	1	1	1	1	1	0.752137	1.19274	0.972437	0.709484	0.980319	0.844902	0.877157	1.25518	1.06617
ChemBridge	7926672				O=C(Nc1scc(n1)C)CSc1nnc(o1)c1ccccc1Cl	c1ccc(cc1)c1nnc(o1)SCCNc1nccs1	104	C14H11ClN4O2S2	366.85	6	5	1	90.94	134.45	4.18	-6.26	4	4	4	1	1	1	1	1	1	0.983389	0.511785	0.747587	0.941307	0.756191	0.848749	1.12501	1.20399	1.1645
ChemBridge	7942456				COc1ccccc1c1nnc(o1)SCC(=O)Nc1scc(n1)C	c1ccc(cc1)c1nnc(o1)SCCNc1nccs1	104	C15H14N4O3S2	362.43	7	6	1	92.42	143.68	3.58	-5.78	4	4	4	1	1	1	1	1	1	0.559271	2.3354	1.44734	0.872873	0.946898	0.909886	0.775672	0.950777	0.863225
ChemBridge	7974614				O=C(Nc1nccs1)CSc1nnc(o1)c1ccc(cc1)Cl	c1ccc(cc1)c1nnc(o1)SCCNc1nccs1	104	C13H9ClN4O2S2	352.82	6	5	1	85.97	134.45	3.69	-5.89	4	4	4	1	1	1	1	1	1	0.680851	2.48447	1.58266	0.975356	0.858059	0.916707	0.987219	1.06962	1.02842
ChemBridge	7990075				CCOc1ccccc1c1nnc(o1)SCC(=O)Nc1nccs1	c1ccc(cc1)c1nnc(o1)SCCNc1nccs1	104	C15H14N4O3S2	362.43	8	6	1	92.26	143.68	3.45	-5.8	4	4	4	1	1	1	1	1	1	1.22259	1.29293	1.25776	0.624572	0.854051	0.739312	0.937509	1.08933	1.01342
ChemBridge	9022762				O=C(C(Sc1nnc(o1)c1ccccc1)C)Nc1nccs1	c1ccc(cc1)c1nnc(o1)SCCNc1nccs1	104	C14H12N4O2S2	332.4	6	5	1	85.77	134.45	3.23	-5.32	4	4	4	1	1	1	1	1	1	1.10663	1.00645	1.05654	1.07492	0.925509	1.00021	0.862413	1.02934	0.945876
ChemBridge	9038501				COc1ccc(cc1c1nnc(o1)SCC(=O)Nc1nccs1)Cl	c1ccc(cc1)c1nnc(o1)SCCNc1nccs1	104	C14H11ClN4O3S2	382.85	7	6	1	92.46	143.68	3.73	-5.99	4	4	4	1	1	1	1	1	1	1.32852	0.550143	0.939332	0.754089	0.897211	0.82565	0.795341	1.02926	0.912302
ChemBridge	9114969				O=C(Nc1ncc(s1)C)CSc1nnc(o1)c1cccc(c1)Cl	c1ccc(cc1)c1nnc(o1)SCCNc1nccs1	104	C14H11ClN4O2S2	366.85	6	5	1	90.94	134.45	4.18	-6.26	4	4	4	1	1	1	0.8	1	0.9	1.32852	0.670487	0.999503	0.907699	1.03213	0.969914	0.763779	1.40911	1.08645
ChemBridge	9115280				O=C(Nc1scc(n1)C)CSc1nnc(o1)c1cccc(c1)Cl	c1ccc(cc1)c1nnc(o1)SCCNc1nccs1	104	C14H11ClN4O2S2	366.85	6	5	1	90.94	134.45	4.18	-6.26	4	4	4	1	1	1	1	1	1	0.785276	1.31507	1.05017	1.00929	1.08367	1.04648	1.24876	1.27837	1.26356
ChemBridge	9123494				O=C(Nc1nccs1)CSc1nnc(o1)c1cccc(c1)Cl	c1ccc(cc1)c1nnc(o1)SCCNc1nccs1	104	C13H9ClN4O2S2	352.82	6	5	1	85.97	134.45	3.69	-5.89	4	4	4	1	1	1	1	1	1	0.588957	0.493151	0.541054	0.92961	0.857902	0.893756	1.15694	1.10792	1.13243
ChemBridge	9155123				CCOc1ccccc1c1nnc(o1)SCC(=O)Nc1scc(n1)C	c1ccc(cc1)c1nnc(o1)SCCNc1nccs1	104	C16H16N4O3S2	376.45	8	6	1	97.23	143.68	3.96	-6.17	4	4	4	1	1	1	1	1	1	1.00613	0.80137	0.903752	0.95617	1.02948	0.992826	1.05364	1.10792	1.08078
ChemBridge	7928599				CCc1nnc(s1)NC(=O)CSc1nnc(o1)c1cccc(c1)C	c1ccc(cc1)c1nnc(o1)SCCNc1nncs1	105	C15H15N5O2S2	361.44	7	6	1	93.49	147.34	3.87	-6.07	4	4	4	1	1	1	1	1	1	0.770764	0.673401	0.722082	0.859454	0.76994	0.814697	0.865393	1.15341	1.0094
ChemBridge	7984572				CCc1nnc(s1)NC(=O)CSc1nnc(o1)c1ccc(cc1Cl)Cl	c1ccc(cc1)c1nnc(o1)SCCNc1nncs1	105	C14H11Cl2N5O2S2	416.31	7	6	1	98.55	147.34	4.67	-6.87	4	4	4	1	1	1	1	1	1	0.983389	0.861953	0.922671	0.975011	0.774339	0.874675	0.894895	0.612747	0.753821
ChemBridge	7914716				O=C(Nc1ccccn1)CSc1nnc(o1)c1ccccc1Cl	c1ccc(nc1)NCCSc1nnc(o1)c1ccccc1	106	C15H11ClN4O2S	346.79	6	5	1	88.09	106.21	3.02	-6.62	4	4	4	1	1	1	1	1	1	0.847059	0.502732	0.674896	0.995891	0.896887	0.946389	0.965192	1.13358	1.04939
ChemBridge	7914729				O=C(Nc1ccccn1)CSc1nnc(o1)c1cccc(c1)Br	c1ccc(nc1)NCCSc1nnc(o1)c1ccccc1	106	C15H11BrN4O2S	391.24	6	5	1	90.78	106.21	3.06	-6.83	4	4	4	1	1	1	1	1	1	0.894118	0.874317	0.884217	0.954707	0.947024	0.950865	1.08893	0.939681	1.01431
ChemBridge	7939549				COc1ccccc1c1nnc(o1)SCC(=O)Nc1ccc(cn1)Br	c1ccc(nc1)NCCSc1nnc(o1)c1ccccc1	106	C16H13BrN4O3S	421.27	7	6	1	97.28	115.44	3.1	-6.93	4	4	4	1	1	1	1	1	1	0.478405	0.835017	0.656711	0.847176	0.967924	0.90755	1.08174	0.91912	1.00043
ChemBridge	7942054				O=C(Nc1ccc(cn1)Br)CSc1nnc(o1)c1ccccc1Cl	c1ccc(nc1)NCCSc1nnc(o1)c1ccccc1	106	C15H10BrClN4O2S	425.69	6	5	1	95.79	106.21	3.7	-7.41	4	4	4	1	1	1	1	1	1	1.14286	1.68944	1.41615	0.88053	0.822306	0.851418	1.14859	0.90756	1.02808
ChemBridge	7984261				O=C(Nc1ccccn1)CSc1nnc(o1)c1ccc(cc1Cl)Cl	c1ccc(nc1)NCCSc1nnc(o1)c1ccccc1	106	C15H10Cl2N4O2S	381.24	6	5	1	93.1	106.21	3.66	-7.21	4	4	4	1	1	1	1	1	1	0.903654	1.07744	0.990548	0.647766	1.02842	0.838093	0.781258	1.02124	0.901251
ChemBridge	5806931				O=C(Nc1ccc(cc1)F)CSc1nnc(o1)c1ccc(cc1)C	c1ccc(cc1)NCCSc1nnc(o1)c1ccccc1	107	C17H14FN3O2S	343.38	6	5	1	90.21	93.32	3.85	-7.05	4	4	4	1	1	1	1	1	1	1.08609	0.924528	1.00531	1.02668	1.06137	1.04402	1.08238	0.81098	0.946681
ChemBridge	5807195				O=C(Nc1cc(C)ccc1C)CSc1nnc(o1)c1ccc(cc1)C	c1ccc(cc1)NCCSc1nnc(o1)c1ccccc1	107	C19H19N3O2S	353.44	6	4	1	100.19	93.32	4.46	-7.54	4	4	4	1	1	1	1	1	1	1	0.716981	0.858491	1.02668	0.9365	0.981591	0.939962	0.715865	0.827914
ChemBridge	5807459				COc1ccc(cc1)c1nnc(o1)SCC(=O)Nc1ccc(cc1Br)C	c1ccc(cc1)NCCSc1nnc(o1)c1ccccc1	107	C18H16BrN3O3S	434.31	7	5	1	104.45	102.55	4.17	-7.67	4	4	4	1	1	1	1	1	1	0.900662	0.773585	0.837124	1.02668	0.990609	1.00865	1.04179	1.0777	1.05975
ChemBridge	5808156				O=C(Nc1ccccc1)CSc1nnc(o1)c1ccc(cc1)C	c1ccc(cc1)NCCSc1nnc(o1)c1ccccc1	107	C17H15N3O2S	325.38	6	4	1	90.25	93.32	3.44	-6.78	4	4	4	1	1	1	1	1	1	0.953642	0.811321	0.882482	1.02668	0.964879	0.99578	1.09537	0.745447	0.920408
ChemBridge	5808885				COc1ccc(cc1)NC(=O)CSc1nnc(o1)c1ccc(cc1)Br	c1ccc(cc1)NCCSc1nnc(o1)c1ccccc1	107	C17H14BrN3O3S	420.28	7	5	1	99.48	102.55	3.65	-7.3	4	4	4	1	1	1	1	1	1	1.35099	0.754717	1.05286	1.02668	1.01714	1.02191	0.814634	0.995704	0.905169
ChemBridge	6524793				CCc1ccc(cc1)NC(=O)CSc1nnc(o1)c1ccc(cc1Cl)Cl	c1ccc(cc1)NCCSc1nnc(o1)c1ccccc1	107	C18H15Cl2N3O2S	408.3	7	4	1	105.08	93.32	5.1	-8.36	4	4	4	1	1	1	1	1	1	0.929032	0.517685	0.723359	0.842047	0.728572	0.78531	0.951668	0.611604	0.781636
ChemBridge	7363228				COc1ccc(cc1)c1nnc(o1)SCC(=O)Nc1ccc(cc1C)Cl	c1ccc(cc1)NCCSc1nnc(o1)c1ccccc1	107	C18H16ClN3O3S	389.86	7	5	1	101.76	102.55	4.13	-7.48	4	4	4	1	1	1	1	1	1	0.660969	0.586592	0.62378	0.874185	0.544622	0.709404	0.747833	1.05065	0.899242
ChemBridge	7363508				COc1ccc(cc1)NC(=O)CSc1nnc(o1)c1ccccc1C	c1ccc(cc1)NCCSc1nnc(o1)c1ccccc1	107	C18H17N3O3S	355.41	7	5	1	96.75	102.55	3.48	-6.89	4	4	4	1	1	1	1	1	1	0.911681	0.625698	0.76869	0.858849	0.816933	0.837891	1.19043	1.2069	1.19866
ChemBridge	7364205				O=C(Nc1ccc(cc1)F)CSc1nnc(o1)c1ccccc1Cl	c1ccc(cc1)NCCSc1nnc(o1)c1ccccc1	107	C16H11ClFN3O2S	363.79	6	5	1	90.26	93.32	3.99	-7.26	4	4	4	1	1	1	1	1	1	0.615385	0.586592	0.600988	1.01355	0.778031	0.89579	1.22544	1.47091	1.34818
ChemBridge	7366312				COC(=O)c1ccc(cc1)NC(=O)CSc1nnc(o1)c1ccc(cc1Cl)Cl	c1ccc(cc1)NCCSc1nnc(o1)c1ccccc1	107	C18H13Cl2N3O4S	438.28	8	6	1	106.59	119.62	4.2	-7.61	4	4	4	1	1	1	1	1	1	0.960784	0.896755	0.92877	0.882204	0.975579	0.928892	0.646117	0.919746	0.782931
ChemBridge	7368007				CCOc1ccc(cc1)NC(=O)CSc1nnc(o1)c1ccccc1Cl	c1ccc(cc1)NCCSc1nnc(o1)c1ccccc1	107	C18H16ClN3O3S	389.86	8	5	1	101.6	102.55	4	-7.5	4	4	4	1	1	1	1	1	1	1.02941	0.896755	0.963083	1.04261	0.905895	0.97425	0.969175	0.958069	0.963622
ChemBridge	7373273				O=C(Nc1ccc(c(c1)C)C)CSc1nnc(o1)c1ccccc1	c1ccc(cc1)NCCSc1nnc(o1)c1ccccc1	107	C18H17N3O2S	339.41	6	4	1	95.22	93.32	3.94	-7.16	4	4	4	1	1	1	1	1	1	1.07516	1.08555	1.08035	0.919946	1.04526	0.982604	1.07686	1.07304	1.07495
ChemBridge	7376048				COc1ccc(cc1)c1nnc(o1)SCC(=O)Nc1cccc(c1Cl)Cl	c1ccc(cc1)NCCSc1nnc(o1)c1ccccc1	107	C17H13Cl2N3O3S	410.27	7	5	1	101.8	102.55	4.26	-7.69	4	4	4	1	1	1	1	1	1	1.05229	1.15634	1.10431	1.04261	0.821278	0.931942	1.18455	1.00734	1.09594
ChemBridge	7378834				COc1ccccc1NC(=O)CSc1nnc(o1)c1ccccc1	c1ccc(cc1)NCCSc1nnc(o1)c1ccccc1	107	C17H15N3O3S	341.38	7	5	1	91.78	102.55	2.97	-6.51	3	4	3.5	1	1	1	1	1	1	1.09804	0.943953	1.021	1.04261	1.04526	1.04393	0.830721	0.666483	0.748602
ChemBridge	7386352				COc1ccc(cc1)c1nnc(o1)SCC(=O)Nc1ccccc1F	c1ccc(cc1)NCCSc1nnc(o1)c1ccccc1	107	C17H14FN3O3S	359.37	7	6	1	91.74	102.55	3.39	-6.78	4	4	4	1	1	1	1	1	1	1.05229	1.47368	1.26299	1.04261	1.04526	1.04393	1.03379	0.951461	0.992624
ChemBridge	7399991				COc1ccc(cc1)c1nnc(o1)SCC(=O)Nc1ccc(cc1C)Br	c1ccc(cc1)NCCSc1nnc(o1)c1ccccc1	107	C18H16BrN3O3S	434.31	7	5	1	104.45	102.55	4.17	-7.67	4	4	4	1	1	1	0.333333	1	0.666667	0.98366	0.967552	0.975606	0.977442	0.880222	0.928832	1.1307	0.866427	0.998566
ChemBridge	7402697				COc1ccc(cc1)c1nnc(o1)SCC(=O)Nc1ccc(cc1Cl)Cl	c1ccc(cc1)NCCSc1nnc(o1)c1ccccc1	107	C17H13Cl2N3O3S	410.27	7	5	1	101.8	102.55	4.26	-7.69	4	0	2	1	1	1	1	1	1	0.70915	0.873156	0.791153	1.04261	0.908925	0.975765	0.93328	1.05718	0.995229
ChemBridge	7405057				COc1cccc(c1)NC(=O)CSc1nnc(o1)c1ccc(cc1)C	c1ccc(cc1)NCCSc1nnc(o1)c1ccccc1	107	C18H17N3O3S	355.41	7	5	1	96.75	102.55	3.48	-6.89	4	4	4	1	1	1	1	1	1	1.09804	0.80236	0.9502	1.04261	1.04526	1.04393	1.02018	0.981062	1.00062
ChemBridge	7405547				O=C(Nc1cc(ccc1Cl)C(F)(F)F)CSc1nnc(o1)c1ccccc1	c1ccc(cc1)NCCSc1nnc(o1)c1ccccc1	107	C17H11ClF3N3O2S	413.8	7	7	1	95.3	93.32	4.63	-7.83	4	4	4	1	1	1	1	1	1	1.05229	1.06195	1.05712	1.04261	1.04526	1.04393	0.807646	0.919746	0.863696
ChemBridge	7406720				O=C(Nc1cc(C)cc(c1)C)CSc1nnc(o1)c1ccccc1	c1ccc(cc1)NCCSc1nnc(o1)c1ccccc1	107	C18H17N3O2S	339.41	6	4	1	95.22	93.32	3.94	-7.16	4	4	4	1	1	1	1	1	1	0.937908	1.57895	1.25843	1.04261	1.04526	1.04393	1.03379	0.958069	0.995928
ChemBridge	7421906				COc1ccc(cc1NC(=O)CSc1nnc(o1)c1ccc(cc1)C)Cl	c1ccc(cc1)NCCSc1nnc(o1)c1ccccc1	107	C18H16ClN3O3S	389.86	7	5	1	101.76	102.55	4.13	-7.48	4	4	4	1	1	1	1	1	1	0.894118	0.808743	0.85143	1.06703	0.896887	0.981956	1.00094	0.77561	0.888275
ChemBridge	7425424				COc1ccc(cc1)c1nnc(o1)SCC(=O)Nc1ccccc1C(C)C	c1ccc(cc1)NCCSc1nnc(o1)c1ccccc1	107	C20H21N3O3S	383.46	8	5	1	106.36	102.55	4.09	-7.3	4	4	4	1	1	1	1	1	1	0.847059	0.939891	0.893475	0.924756	0.829055	0.876905	1.06311	0.974484	1.0188
ChemBridge	7429659				O=C(Nc1ccc(cc1C)C)CSc1nnc(o1)c1ccccc1	c1ccc(cc1)NCCSc1nnc(o1)c1ccccc1	107	C18H17N3O2S	339.41	6	4	1	95.22	93.32	3.94	-7.16	4	4	4	1	1	1	1	1	1	1.15294	0.10929	0.631115	0.970023	0.931831	0.950927	1.05294	0.963776	1.00836
ChemBridge	7429727				COc1ccc(cc1)NC(=O)CSc1nnc(o1)c1ccccc1	c1ccc(cc1)NCCSc1nnc(o1)c1ccccc1	107	C17H15N3O3S	341.38	7	5	1	91.78	102.55	2.97	-6.51	4	4	4	1	1	1	1	1	1	1.15294	1.37705	1.265	0.960323	0.854178	0.907251	1.02954	1.00233	1.01593
ChemBridge	7441203				COc1ccc(cc1)c1nnc(o1)SCC(=O)Nc1cc(Cl)ccc1C	c1ccc(cc1)NCCSc1nnc(o1)c1ccccc1	107	C18H16ClN3O3S	389.86	7	5	1	101.76	102.55	4.13	-7.48	4	4	4	1	1	1	1	1	1	0.964706	0.0655738	0.51514	1.06703	0.741786	0.904406	0.943744	1.08585	1.0148
ChemBridge	7445150				COc1ccc(cc1)c1nnc(o1)SCC(=O)Nc1ccc(c(c1)Br)Cl	c1ccc(cc1)NCCSc1nnc(o1)c1ccccc1	107	C17H13BrClN3O3S	454.73	7	5	1	104.49	102.55	4.3	-7.88	4	4	4	1	1	1	1	1	1	0.752941	0.218579	0.48576	0.941493	0.92536	0.933427	1.11533	0.954597	1.03496
ChemBridge	7461416				COc1ccc(cc1)c1nnc(o1)SCC(=O)Nc1ccc(c(c1)C)Br	c1ccc(cc1)NCCSc1nnc(o1)c1ccccc1	107	C18H16BrN3O3S	434.31	7	5	1	104.45	102.55	4.17	-7.67	4	4	4	1	1	1	1	1	1	0.964706	1.02732	0.996014	1.06703	0.931831	0.999428	1.10308	1.01196	1.05752
ChemBridge	7462136				O=C(Nc1cc(C)c(cc1Br)C)CSc1nnc(o1)c1ccc(cc1)C	c1ccc(cc1)NCCSc1nnc(o1)c1ccccc1	107	C19H18BrN3O2S	432.33	6	4	1	107.89	93.32	5.14	-8.32	4	4	4	1	1	1	1	1	1	1.01176	0.939891	0.975828	0.815961	0.76876	0.792361	0.857949	0.95221	0.905079
ChemBridge	7466183				O=C(Nc1ccccc1F)CSc1nnc(o1)c1ccccc1	c1ccc(cc1)NCCSc1nnc(o1)c1ccccc1	107	C16H12FN3O2S	329.35	6	5	1	85.25	93.32	3.35	-6.67	4	4	4	1	1	1	1	1	1	1.31765	1.28962	1.30363	0.995891	0.704697	0.850294	1.05294	0.939681	0.996309
ChemBridge	7509848				COc1cccc(c1)NC(=O)CSc1nnc(o1)c1ccc(cc1)Br	c1ccc(cc1)NCCSc1nnc(o1)c1ccccc1	107	C17H14BrN3O3S	420.28	7	5	1	99.48	102.55	3.65	-7.3	4	4	4	1	1	1	1	1	1	0.660969	0.879888	0.770428	1.05962	0.871395	0.965507	0.571872	1.09828	0.835076
ChemBridge	7523850				COc1ccc(cc1NC(=O)CSc1nnc(o1)c1ccc(cc1)Br)Cl	c1ccc(cc1)NCCSc1nnc(o1)c1ccccc1	107	C17H13BrClN3O3S	454.73	7	5	1	104.49	102.55	4.3	-7.88	4	4	4	1	1	1	1	1	1	0.8	1.13661	0.968306	1.00426	1.05844	1.03135	1.195	0.958106	1.07655
ChemBridge	7541239				COc1ccc(cc1NC(=O)CSc1nnc(o1)c1ccc(cc1)Br)C	c1ccc(cc1)NCCSc1nnc(o1)c1ccccc1	107	C18H16BrN3O3S	434.31	7	5	1	104.45	102.55	4.17	-7.67	4	4	4	1	1	1	1	1	1	0.823529	0.349727	0.586628	1.06703	0.809222	0.938124	1.14393	0.751745	0.947838
ChemBridge	7628056				O=C(Nc1ccc(cc1C)C)CSc1nnc(o1)c1ccc(cc1)C(C)(C)C	c1ccc(cc1)NCCSc1nnc(o1)c1ccccc1	107	C22H25N3O2S	395.52	7	4	1	114.49	93.32	5.32	-8.33	4	0	2	1	1	1	1	1	1	1.03529	0.808743	0.922019	0.954707	0.57657	0.765639	1.08893	1.02511	1.05702
ChemBridge	7643294				O=C(Nc1c(C)cc(cc1C)C)CSc1nnc(o1)c1ccc(cc1)Br	c1ccc(cc1)NCCSc1nnc(o1)c1ccccc1	107	C19H18BrN3O2S	432.33	6	4	1	107.89	93.32	5.14	-8.32	4	4	4	1	1	1	1	1	1	0.98366	1.01475	0.999205	1.04261	0.958158	1.00038	1.22044	0.825413	1.02293
ChemBridge	7643741				O=C(Nc1ccc(c(c1C)C)Br)CSc1nnc(o1)c1cccc(c1)C	c1ccc(cc1)NCCSc1nnc(o1)c1ccccc1	107	C19H18BrN3O2S	432.33	6	4	1	107.89	93.32	5.14	-8.32	4	4	4	1	1	1	1	1	1	1.6	0.752294	1.17615	1.02916	0.977935	1.00355	0.653485	0.875197	0.764341
ChemBridge	7645458				CCc1cccc(c1NC(=O)CSc1nnc(o1)c1ccccc1)C	c1ccc(cc1)NCCSc1nnc(o1)c1ccccc1	107	C19H19N3O2S	353.44	7	4	1	100.03	93.32	4.33	-7.55	4	4	4	1	1	1	1	1	1	0.98366	1.01475	0.999205	1.04261	1.04526	1.04393	1.15621	0.766455	0.961332
ChemBridge	7649743				COc1ccc(cc1)c1nnc(o1)SCC(=O)Nc1ccc(cc1C(C)C)Br	c1ccc(cc1)NCCSc1nnc(o1)c1ccccc1	107	C20H20BrN3O3S	462.36	8	5	1	114.06	102.55	4.78	-8.08	4	4	4	1	1	1	1	1	1	0.98366	0.920354	0.952007	1.04261	0.964858	1.00373	0.830721	0.825413	0.828067
ChemBridge	7650497				O=C(Nc1cccc(c1)Cl)CSc1nnc(o1)c1ccccc1	c1ccc(cc1)NCCSc1nnc(o1)c1ccccc1	107	C16H12ClN3O2S	345.8	6	4	1	90.3	93.32	3.57	-7	4	4	4	1	1	1	1	1	1	0.846405	0.849558	0.847981	1.04261	0.964858	1.00373	1.05728	0.901712	0.979497
ChemBridge	7652295				COc1ccc(cc1)c1nnc(o1)SCC(=O)Nc1ccc(cc1)C(C)C	c1ccc(cc1)NCCSc1nnc(o1)c1ccccc1	107	C20H21N3O3S	383.46	8	5	1	106.36	102.55	4.09	-7.3	4	4	4	1	1	1	1	1	1	0.937908	0.80236	0.870134	0.968133	0.964858	0.966496	0.923024	0.999724	0.961374
ChemBridge	7652764				O=C(Nc1ccc(cc1F)Br)CSc1nnc(o1)c1ccccc1	c1ccc(cc1)NCCSc1nnc(o1)c1ccccc1	107	C16H11BrFN3O2S	408.24	6	5	1	92.95	93.32	4.02	-7.46	4	4	4	1	1	1	1	1	1	1.02941	0.731563	0.880488	0.938345	1.04526	0.991804	0.646117	0.975488	0.810802
ChemBridge	7653159				O=C(Nc1cccc(c1)C(F)(F)F)CSc1nnc(o1)c1ccccc1	c1ccc(cc1)NCCSc1nnc(o1)c1ccccc1	107	C17H12F3N3O2S	379.36	7	7	1	90.29	93.32	3.98	-7.24	4	4	4	1	1	1	1	1	1	1.07516	0.873156	0.97416	0.962405	1.04526	1.00383	0.969175	1.00432	0.986748
ChemBridge	7660237				O=C(Nc1ccc(c(c1C)C)Br)CSc1nnc(o1)c1ccc(cc1)C	c1ccc(cc1)NCCSc1nnc(o1)c1ccccc1	107	C19H18BrN3O2S	432.33	6	4	1	107.89	93.32	5.14	-8.32	4	4	4	1	1	1	1	1	1	1.22667	1.08257	1.15462	1.02916	1.03906	1.03411	1.01653	0.97522	0.995876
ChemBridge	7664718				Cc1ccc(cc1)c1nnc(o1)SCC(=O)Nc1c(C)cc(cc1C)C	c1ccc(cc1)NCCSc1nnc(o1)c1ccccc1	107	C20H21N3O2S	367.46	6	4	1	105.15	93.32	4.98	-7.91	4	4	4	1	1	1	1	1	1	1.25817	0.947368	1.10277	1.04261	0.914605	0.978605	1.29223	0.733131	1.01268
ChemBridge	7674373				O=C(Nc1ccc(cc1)C(C)C)CSc1nnc(o1)c1ccc(cc1)Br	c1ccc(cc1)NCCSc1nnc(o1)c1ccccc1	107	C19H18BrN3O2S	432.33	7	4	1	107.57	93.32	4.71	-7.98	4	4	4	1	1	1	1	1	1	1.04	0.642202	0.841101	1.02916	1.03906	1.03411	0.60992	0.886137	0.748028
ChemBridge	7775105				COc1ccc(cc1)c1nnc(o1)SCC(=O)Nc1c(F)cc(cc1Br)F	c1ccc(cc1)NCCSc1nnc(o1)c1ccccc1	107	C17H12BrF2N3O3S	456.26	7	7	1	99.4	102.55	4.51	-7.82	4	4	4	1	1	1	1	1	1	0.917647	0.939891	0.928769	1.06703	1.00273	1.03488	0.965192	1.03689	1.00104
ChemBridge	7845171				O=C(Nc1ccccc1F)CSc1nnc(o1)c1cccc(c1)C	c1ccc(cc1)NCCSc1nnc(o1)c1ccccc1	107	C17H14FN3O2S	343.38	6	5	1	90.21	93.32	3.85	-7.05	4	4	4	1	1	1	1	1	1	0.729345	0.723464	0.726404	0.884233	0.622425	0.753329	1.17517	0.901099	1.03813
ChemBridge	7849944				O=C(Nc1ccccc1C(C)C)CSc1nnc(o1)c1cccc(c1)C	c1ccc(cc1)NCCSc1nnc(o1)c1ccccc1	107	C20H21N3O2S	367.46	7	4	1	104.83	93.32	4.55	-7.57	4	4	4	1	1	1	1	1	1	0.957265	0.856531	0.906898	0.858849	0.925857	0.892353	0.833299	0.980607	0.906953
ChemBridge	7890405				CCc1cccc(c1NC(=O)CSc1nnc(o1)c1ccccc1OC)CC	c1ccc(cc1)NCCSc1nnc(o1)c1ccccc1	107	C21H23N3O3S	397.49	9	5	1	111.33	102.55	4.79	-8.05	4	4	4	1	1	1	1	1	1	1.04843	1.27095	1.15969	0.822763	0.693155	0.757959	0.892821	0.83203	0.862426
ChemBridge	7907129				O=C(Nc1ccccc1)CSc1nnc(o1)c1cccc(c1)Cl	c1ccc(cc1)NCCSc1nnc(o1)c1ccccc1	107	C16H12ClN3O2S	345.8	6	4	1	90.3	93.32	3.57	-7	4	4	4	1	1	1	1	1	1	0.934473	0.76257	0.848521	1.04902	0.576658	0.81284	1.01848	1.21731	1.11789
ChemBridge	7914744				COc1cccc(c1)c1nnc(o1)SCC(=O)Nc1cccc(c1)C(F)(F)F	c1ccc(cc1)NCCSc1nnc(o1)c1ccccc1	107	C18H14F3N3O3S	409.38	8	8	1	96.78	102.55	4.05	-7.34	4	4	4	1	1	1	1	1	1	1.01176	0.896175	0.95397	1.06703	0.960951	1.01399	1.16993	0.950482	1.06021
ChemBridge	7924560				O=C(Nc1cccc(c1)F)CSc1nnc(o1)c1ccccc1	c1ccc(cc1)NCCSc1nnc(o1)c1ccccc1	107	C16H12FN3O2S	329.35	6	5	1	85.25	93.32	3.35	-6.67	4	4	4	1	1	1	1	1	1	0.983389	1.72391	1.35365	0.798065	0.907429	0.852747	0.878915	0.980395	0.929655
ChemBridge	7925252				O=C(Nc1cccc(c1)Br)CSc1nnc(o1)c1ccccc1	c1ccc(cc1)NCCSc1nnc(o1)c1ccccc1	107	C16H12BrN3O2S	390.25	6	4	1	92.99	93.32	3.6	-7.2	4	4	4	1	1	1	1	1	1	0.903654	0.861953	0.882804	1.04685	1.04492	1.04589	1.09376	0.865054	0.979407
ChemBridge	7928132				O=C(Nc1ccc(cc1)F)CSc1nnc(o1)c1ccc(cc1)Cl	c1ccc(cc1)NCCSc1nnc(o1)c1ccccc1	107	C16H11ClFN3O2S	363.79	6	5	1	90.26	93.32	3.99	-7.26	4	4	4	1	1	1	1	1	1	0.797342	1.42761	1.11248	0.930537	0.894278	0.912407	0.894895	1.02124	0.95807
ChemBridge	7932721				COc1ccccc1NC(=O)CSc1nnc(o1)c1ccc(cc1)Cl	c1ccc(cc1)NCCSc1nnc(o1)c1ccccc1	107	C17H14ClN3O3S	375.83	7	5	1	96.79	102.55	3.61	-7.1	4	4	4	1	1	1	1	1	1	1.11628	1.31987	1.21807	0.88401	0.919528	0.901769	1.09376	1.19826	1.14601
ChemBridge	7934927				O=C(Nc1ccccc1C(F)(F)F)CSc1nnc(o1)c1ccccc1	c1ccc(cc1)NCCSc1nnc(o1)c1ccccc1	107	C17H12F3N3O2S	379.36	7	7	1	90.29	93.32	3.98	-7.24	4	4	4	1	1	1	1	1	1	0.850498	1.10438	0.977438	0.972411	0.864218	0.918315	1.18992	0.96554	1.07773
ChemBridge	7959336				N#Cc1ccccc1NC(=O)CSc1nnc(o1)c1ccccc1	c1ccc(cc1)NCCSc1nnc(o1)c1ccccc1	107	C17H12N4O2S	336.37	6	5	1	90	117.11	2.95	-6.47	4	4	4	1	1	1	1	1	1	1.14286	0.888889	1.01587	1.01293	0.896226	0.954577	0.894895	0.816996	0.855945
ChemBridge	7970603				O=C(Nc1ccccc1C(F)(F)F)CSc1nnc(o1)c1ccc(cc1)Cl	c1ccc(cc1)NCCSc1nnc(o1)c1ccccc1	107	C17H11ClF3N3O2S	413.8	7	7	1	95.3	93.32	4.63	-7.83	4	4	4	1	1	1	1	1	1	0.851064	2.03727	1.44417	0.845309	0.657845	0.751577	1.16351	1.03721	1.10036
ChemBridge	7975252				CCOc1ccccc1c1nnc(o1)SCC(=O)Nc1ccccc1	c1ccc(cc1)NCCSc1nnc(o1)c1ccccc1	107	C18H17N3O3S	355.41	8	5	1	96.59	102.55	3.35	-6.91	4	4	4	1	1	1	1	1	1	0.972644	1.14286	1.05775	0.874457	0.939778	0.907118	1.35743	0.855699	1.10656
ChemBridge	7986961				COC(=O)c1ccc(c(c1)NC(=O)CSc1nnc(o1)c1ccc(cc1)Cl)Cl	c1ccc(cc1)NCCSc1nnc(o1)c1ccccc1	107	C18H13Cl2N3O4S	438.28	8	6	1	106.59	119.62	4.2	-7.61	4	4	4	1	1	1	1	1	1	0.850498	0.781145	0.815822	0.83981	0.700471	0.770141	1.02274	0.879842	0.951289
ChemBridge	9012139				O=C(Nc1cccc(c1)C(=O)C)CSc1nnc(o1)c1ccccc1	c1ccc(cc1)NCCSc1nnc(o1)c1ccccc1	107	C18H15N3O3S	353.4	7	5	1	95.48	110.39	3.36	-6.71	4	4	4	1	1	1	1	1	1	1.5	0.652174	1.07609	0.959901	0.913175	0.936538	0.948618	1.44892	1.19877
ChemBridge	9020676				COc1ccccc1c1nnc(o1)SCC(=O)Nc1ccc(cc1)C	c1ccc(cc1)NCCSc1nnc(o1)c1ccccc1	107	C18H17N3O3S	355.41	7	5	1	96.75	102.55	3.48	-6.89	4	4	4	1	1	1	0.769231	1	0.884615	0.92219	1.14194	1.03206	1.00326	1.05216	1.02771	0.889791	1.22663	1.05821
ChemBridge	9022598				CCOc1ccccc1NC(=O)CSc1nnc(o1)c1ccccc1	c1ccc(cc1)NCCSc1nnc(o1)c1ccccc1	107	C18H17N3O3S	355.41	8	5	1	96.59	102.55	3.35	-6.91	4	4	4	1	1	1	1	1	1	1.12968	0.851613	0.990648	0.895765	1.05772	0.976745	1.14988	1.03295	1.09142
ChemBridge	9025078				COc1ccccc1c1nnc(o1)SCC(=O)Nc1ccccc1Cl	c1ccc(cc1)NCCSc1nnc(o1)c1ccccc1	107	C17H14ClN3O3S	375.83	7	5	1	96.79	102.55	3.61	-7.1	4	4	4	1	1	1	1	1	1	1.10714	0.838509	0.972826	0.981717	0.96479	0.973253	0.903446	1.28793	1.09569
ChemBridge	9030677				COc1ccccc1c1nnc(o1)SCC(=O)Nc1ccc(cc1)F	c1ccc(cc1)NCCSc1nnc(o1)c1ccccc1	107	C17H14FN3O3S	359.37	7	6	1	91.74	102.55	3.39	-6.78	4	4	4	1	1	1	1	1	1	1.35714	0.614907	0.986025	1.04716	0.94335	0.995257	1.05402	0.965944	1.00998
ChemBridge	9031726				O=C(Nc1ccc(cc1F)F)CSc1nnc(o1)c1ccccc1	c1ccc(cc1)NCCSc1nnc(o1)c1ccccc1	107	C16H11F2N3O2S	347.34	6	6	1	85.2	93.32	3.77	-6.94	4	4	4	1	1	1	1	1	1	1.10714	0.745342	0.926242	1.04716	1.00499	1.02608	1.12429	1.05376	1.08902
ChemBridge	9034070				COc1cccc(c1)c1nnc(o1)SCC(=O)Nc1ccccc1	c1ccc(cc1)NCCSc1nnc(o1)c1ccccc1	107	C17H15N3O3S	341.38	7	5	1	91.78	102.55	2.97	-6.51	4	4	4	1	1	1	1	1	1	0.461095	0.425806	0.443451	1.02117	1.04528	1.03323	0.905969	1.42735	1.16666
ChemBridge	9121699				COc1ccc(cc1)c1nnc(o1)SCC(=O)N(c1ccccc1)C	c1ccc(cc1)NCCSc1nnc(o1)c1ccccc1	107	C18H17N3O3S	355.41	7	5	0	96.68	93.76	2.91	-6.17	4	4	4	1	1	1	1	1	1	1.34969	1.10959	1.22964	1.01182	1.08367	1.04774	0.977287	0.962139	0.969713
ChemBridge	9123164				O=C(Nc1ccc(c(c1)F)C)CSc1nnc(o1)c1ccccc1	c1ccc(cc1)NCCSc1nnc(o1)c1ccccc1	107	C17H14FN3O2S	343.38	6	5	1	90.21	93.32	3.85	-7.05	4	4	4	1	1	1	1	1	1	0.932515	0.945205	0.93886	1.06241	0.969595	1.016	1.14144	0.787205	0.964323
ChemBridge	9126321				CN(c1ccccc1)C(=O)CSc1nnc(o1)c1ccccc1	c1ccc(cc1)NCCSc1nnc(o1)c1ccccc1	107	C17H15N3O2S	325.38	6	4	0	90.19	84.53	2.86	-6.06	4	4	4	1	1	1	1	1	1	1.05521	1.60274	1.32898	1.06241	0.98515	1.02378	1.10381	0.997126	1.05047
ChemBridge	7684759				O=C(Nc1ccccc1Cl)CSc1nnc(o1)c1ccncc1	c1ccc(cc1)NCCSc1nnc(o1)c1ccncc1	108	C15H11ClN4O2S	346.79	6	5	1	88.09	106.21	3.02	-6.62	4	4	4	1	1	1	1	1	1	0.820513	0.175978	0.498245	0.832557	0.615659	0.724108	1.11107	0.950892	1.03098
ChemBridge	7790979				O=C(Nc1ccc(cc1Cl)Cl)CSc1nnc(o1)c1ccncc1	c1ccc(cc1)NCCSc1nnc(o1)c1ccncc1	108	C15H10Cl2N4O2S	381.24	6	5	1	93.1	106.21	3.66	-7.21	4	4	4	1	1	1	1	1	1	0.778116	2.13665	1.45738	0.621551	0.519351	0.570451	0.754126	0.963125	0.858625
ChemBridge	7939270				O=C(Nc1cccc(c1Cl)Cl)CSc1nnc(o1)c1ccncc1	c1ccc(cc1)NCCSc1nnc(o1)c1ccncc1	108	C15H10Cl2N4O2S	381.24	6	5	1	93.1	106.21	3.66	-7.21	4	4	4	1	1	1	1	1	1	1.14286	1.15825	1.15055	0.81422	0.821007	0.817613	1.17189	0.845168	1.00853
ChemBridge	7978258				O=C(Nc1cc(ccc1Cl)C(F)(F)F)CSc1nnc(o1)c1ccncc1	c1ccc(cc1)NCCSc1nnc(o1)c1ccncc1	108	C16H10ClF3N4O2S	414.79	7	8	1	93.1	106.21	4.09	-7.46	4	4	4	1	1	1	1	1	1	0.826748	1.73913	1.28294	0.910893	0.771546	0.84122	0.863817	0.848627	0.856222
ChemBridge	7982631				CCN(c1ccccc1)C(=O)CSc1nnc(o1)c1ccncc1	c1ccc(cc1)NCCSc1nnc(o1)c1ccncc1	108	C17H16N4O2S	340.4	7	5	0	92.79	97.42	2.68	-6.09	4	4	4	1	1	1	1	1	1	1.38206	0.457912	0.919986	1.04976	0.879931	0.964847	0.937509	1.01152	0.974514
ChemBridge	9014877				O=C(Nc1ccc(c(c1)Cl)C)CSc1nnc(o1)c1ccncc1	c1ccc(cc1)NCCSc1nnc(o1)c1ccncc1	108	C16H13ClN4O2S	360.82	6	5	1	93.06	106.21	3.52	-7	4	4	4	1	1	1	1	1	1	1.71429	0.968944	1.34161	0.951968	0.925808	0.938888	0.983752	1.11846	1.05111
ChemBridge	9015460				O=C(Nc1c(C)cccc1C)CSc1nnc(o1)c1ccncc1	c1ccc(cc1)NCCSc1nnc(o1)c1ccncc1	108	C17H16N4O2S	340.4	6	5	1	93.02	106.21	3.39	-6.79	4	4	4	1	1	1	1	1	1	1.25	0.875776	1.06289	0.89757	0.918847	0.908209	0.722757	1.15913	0.940945
ChemBridge	9019857				O=C(Nc1cccc(c1C)C)CSc1nnc(o1)c1ccncc1	c1ccc(cc1)NCCSc1nnc(o1)c1ccncc1	108	C17H16N4O2S	340.4	6	5	1	93.02	106.21	3.39	-6.79	4	4	4	1	1	1	1	1	1	1.31412	1.23871	1.27642	1.07492	0.962529	1.01872	1.01922	1.0573	1.03826
ChemBridge	9021158				CCOc1ccc(cc1)NC(=O)CSc1nnc(o1)c1ccncc1	c1ccc(cc1)NCCSc1nnc(o1)c1ccncc1	108	C17H16N4O3S	356.4	8	6	1	94.38	115.44	2.8	-6.53	4	4	4	1	1	1	1	1	1	0.668588	0.658065	0.663326	0.940554	0.854316	0.897435	0.830472	1.01954	0.925004
ChemBridge	9024471				COc1ccc(cc1NC(=O)CSc1nnc(o1)c1ccncc1)Cl	c1ccc(cc1)NCCSc1nnc(o1)c1ccncc1	108	C16H13ClN4O3S	376.82	7	6	1	94.59	115.44	3.06	-6.73	4	4	4	1	1	1	1	1	1	0.821429	0.745342	0.783385	0.981717	0.978772	0.980245	1.13834	1.05376	1.09605
ChemBridge	9025374				O=C(Nc1cc(Cl)ccc1C)CSc1nnc(o1)c1ccncc1	c1ccc(cc1)NCCSc1nnc(o1)c1ccncc1	108	C16H13ClN4O2S	360.82	6	5	1	93.06	106.21	3.52	-7	4	4	4	1	1	1	1	1	1	1.60714	0.689441	1.14829	0.951968	0.873472	0.91272	0.948618	1.35232	1.15047
ChemBridge	9025856				O=C(Nc1ccc(cc1C)Cl)CSc1nnc(o1)c1ccncc1	c1ccc(cc1)NCCSc1nnc(o1)c1ccncc1	108	C16H13ClN4O2S	360.82	6	5	1	93.06	106.21	3.52	-7	4	4	4	1	1	1	1	1	1	1.71429	0.819876	1.26708	1.04716	0.90047	0.973818	1.13834	1.28793	1.21313
ChemBridge	9027309				O=C(Nc1cc(Cl)cc(c1)Cl)CSc1nnc(o1)c1ccncc1	c1ccc(cc1)NCCSc1nnc(o1)c1ccncc1	108	C15H10Cl2N4O2S	381.24	6	5	1	93.1	106.21	3.66	-7.21	4	4	4	1	1	1	1	0.909091	0.954545	2	0	1	0.910578	0.986229	0.948404	1.08414	1.12693	1.10553
ChemBridge	7929889				O=C(Nc1ccc(cn1)Br)CSc1nnc(o1)c1ccco1	c1ccc(nc1)NCCSc1nnc(o1)c1ccco1	109	C13H9BrN4O3S	381.2	6	6	1	83.05	119.35	2.48	-6.05	4	4	4	1	1	1	1	1	1	0.956811	1.10438	1.03059	0.736675	0.774339	0.755507	1.10492	1.05729	1.08111
ChemBridge	6046082				O=C(Nc1ccc(cc1)F)CSc1nnc(o1)c1ccco1	c1ccc(cc1)NCCSc1nnc(o1)c1ccco1	110	C14H10FN3O3S	319.31	6	6	1	77.51	106.46	2.75	-5.89	4	3	3.5	1	1	1	1	1	1	0.952381	1.07463	1.0135	0.976701	0.90104	0.93887	1.13518	1.01531	1.07524
ChemBridge	6508478				CCc1ccc(cc1)NC(=O)CSc1nnc(o1)c1ccco1	c1ccc(cc1)NCCSc1nnc(o1)c1ccco1	110	C16H15N3O3S	329.37	7	5	1	87.33	106.46	3.2	-6.4	4	4	4	1	1	1	1	1	1	0.980645	1.08039	1.03052	0.916745	0.881337	0.899041	0.989734	1.23952	1.11463
ChemBridge	6880889				O=C(Nc1ccc(cc1)Br)CSc1nnc(o1)c1ccco1	c1ccc(cc1)NCCSc1nnc(o1)c1ccco1	110	C14H10BrN3O3S	380.22	6	5	1	85.25	106.46	3.01	-6.42	4	4	4	1	1	1	1	1	1	1.30496	0.823881	1.06442	1.03774	1.06005	1.0489	0.982366	1.17151	1.07694
ChemBridge	6977051				CCOc1ccccc1NC(=O)CSc1nnc(o1)c1ccco1	c1ccc(cc1)NCCSc1nnc(o1)c1ccco1	110	C16H15N3O4S	345.37	8	6	1	88.85	115.69	2.74	-6.13	4	4	4	1	1	1	1	1	1	1.73333	0.807339	1.27034	1.02916	0.995762	1.01246	1.1059	1.14571	1.12581
ChemBridge	7798435				O=C(Nc1ccccc1F)CSc1nnc(o1)c1ccco1	c1ccc(cc1)NCCSc1nnc(o1)c1ccco1	110	C14H10FN3O3S	319.31	6	6	1	77.51	106.46	2.75	-5.89	4	4	4	1	1	1	1	1	1	0.972644	2.13665	1.55465	0.939232	0.92773	0.933481	1.08594	0.889038	0.98749
ChemBridge	7932460				O=C(Nc1cccc(c1Cl)Cl)CSc1nnc(o1)c1ccco1	c1ccc(cc1)NCCSc1nnc(o1)c1ccco1	110	C14H9Cl2N3O3S	370.21	6	5	1	87.57	106.46	3.62	-6.81	4	4	4	1	1	1	1	1	1	1.06312	1.13131	1.09722	0.765009	0.967924	0.866466	1.03126	0.816996	0.924128
ChemBridge	7957160				O=C(Nc1cc(Cl)ccc1Cl)CSc1nnc(o1)c1ccco1	c1ccc(cc1)NCCSc1nnc(o1)c1ccco1	110	C14H9Cl2N3O3S	370.21	6	5	1	87.57	106.46	3.62	-6.81	4	4	4	1	1	1	1	1	1	0.972644	1.34161	1.15713	1.05664	0.959357	1.008	0.814456	0.598391	0.706423
ChemBridge	7962391				O=C(Nc1ccc(c(c1)Br)C)CSc1nnc(o1)c1ccco1	c1ccc(cc1)NCCSc1nnc(o1)c1ccco1	110	C15H12BrN3O3S	394.24	6	5	1	90.22	106.46	3.51	-6.8	4	4	4	1	1	1	1	1	1	0.99696	0.745342	0.871151	1.05664	0.996735	1.02669	1.35743	1.06451	1.21097
ChemBridge	7962996				O=C(Nc1cccc(c1)C(F)(F)F)CSc1nnc(o1)c1ccco1	c1ccc(cc1)NCCSc1nnc(o1)c1ccco1	110	C15H10F3N3O3S	369.32	7	8	1	82.56	106.46	3.39	-6.46	4	4	4	1	1	1	1	1	1	0.729483	2.3354	1.53244	0.88053	0.877126	0.878828	0.848391	1.18538	1.01689
ChemBridge	7963872				COc1ccc(cc1NC(=O)CSc1nnc(o1)c1ccco1)Cl	c1ccc(cc1)NCCSc1nnc(o1)c1ccco1	110	C15H12ClN3O4S	365.79	7	6	1	89.06	115.69	3.02	-6.32	4	4	4	1	1	1	1	1	1	1.19149	1.98758	1.58953	0.853437	0.980997	0.917217	1.35743	0.814952	1.08619
ChemBridge	9005058				O=C(Nc1ccc(c(c1)Cl)C)CSc1nnc(o1)c1ccco1	c1ccc(cc1)NCCSc1nnc(o1)c1ccco1	110	C15H12ClN3O3S	349.79	6	5	1	87.53	106.46	3.47	-6.59	4	4	4	1	1	1	0	1	0.5	1.46429	0.89441	1.17935	0.994807	0.925808	0.960307	0.903446	1.00458	0.954014
ChemBridge	7999653				O=C(N1C(C)Cc2c1cccc2)CSc1nnc(o1)c1ccccc1	c1ccc(cc1)c1nnc(o1)SCCN1CCc2c1cccc2	111	C19H17N3O2S	351.42	5	4	0	100.78	84.53	3.41	-6.37	4	4	4	1	1	1	1	1	1	1	0.875776	0.937888	1.04716	1.01243	1.0298	0.813101	1.20743	1.01027
ChemBridge	9014776				O=C(N1CCc2c1cccc2)CSc1nnc(o1)c1ccccc1	c1ccc(cc1)c1nnc(o1)SCCN1CCc2c1cccc2	111	C18H15N3O2S	337.4	5	4	0	95.98	84.53	3.32	-6.22	4	4	4	1	1	1	1	1	1	1.46429	1.09938	1.28183	1.04716	0.93799	0.992577	1.12429	0.845201	0.984745
ChemBridge	6601401				O=C(n1c(C)c(c2c1cccc2)C)CSc1nnc(o1)c1ccccc1	c1ccc(cc1)c1nnc(o1)SCCn1ccc2c1cccc2	112	C20H17N3O2S	363.43	5	4	0	102.89	86.22	4.23	-7.15	4	4	4	1	1	1	1	1	1	1.39355	0.810289	1.10192	1.05256	0.910715	0.981637	0.951668	1.04846	1.00007
ChemBridge	9117817				O=C(c1c2ccccc2n(c1C)C)CSc1nnc(o1)c1ccccc1	c1ccc(cc1)c1nnc(o1)SCCc1c[nH]c2c1cccc2	113	C20H17N3O2S	363.43	5	4	0	102.89	86.22	4.23	-7.15	4	4	4	1	1	1	1	1	1	0.932515	1.62329	1.2779	1.01182	0.903054	0.957437	0.991659	0.949644	0.970652
ChemBridge	9122955				Clc1cccc(c1)c1nnc(o1)SCC(=O)c1cn(c2c1cccc2)C	c1ccc(cc1)c1nnc(o1)SCCc1c[nH]c2c1cccc2	113	C19H14ClN3O2S	383.85	5	4	0	102.94	86.22	4.35	-7.36	4	4	4	1	1	1	1	1	1	1.37423	1.31507	1.34465	0.973877	1.02346	0.998669	1.14942	1.10792	1.12867
ChemBridge	9124924				CCn1cc(c2c1cccc2)C(=O)CSc1nnc(o1)c1ccccc1	c1ccc(cc1)c1nnc(o1)SCCc1c[nH]c2c1cccc2	113	C20H17N3O2S	363.43	6	4	0	102.74	86.22	4.1	-7.17	4	4	4	1	1	1	1	1	1	0.785276	1.15068	0.967981	1.06241	0.91256	0.987486	1.15694	0.505789	0.831362
ChemBridge	9125966				O=C(c1cn(c2c1cccc2)C)CSc1nnc(o1)c1ccccc1	c1ccc(cc1)c1nnc(o1)SCCc1c[nH]c2c1cccc2	113	C19H15N3O2S	349.41	5	4	0	97.93	86.22	3.72	-6.77	0	0	0	1	1	1	1	1	1	1.88957	0.657534	1.27355	1.06241	0.948207	1.00531	1.09266	0.874672	0.983667
ChemBridge	7908095				O=C(NCc1ccc(cc1)F)CSc1nnc(o1)c1ccc2c(c1)c(C)c([nH]2)C	C(NCc1ccccc1)CSc1nnc(o1)c1ccc2c(c1)cc[nH]2	114	C21H19FN4O2S	410.46	7	5	2	110.3	109.11	5.3	-8.67	4	4	4	1	1	1	1	1	1	0.847059	0.765027	0.806043	0.842389	0.887031	0.86471	1.28692	1.00233	1.14462
ChemBridge	7388257				O=C(CSc1nnc(o1)c1ccc(cc1)C)NCCc1ccccc1	C(CSc1nnc(o1)c1ccccc1)NCCc1ccccc1	115	C19H19N3O2S	353.44	8	4	1	98.33	93.32	4.2	-7.57	4	4	4	1	1	1	1	1	1	0.960784	1.10914	1.03496	1.04261	0.979934	1.01127	1.05728	1.04238	1.04983
ChemBridge	7880519				O=C(CSc1nnc(o1)c1cccc(c1)C)NCCc1ccccc1	C(CSc1nnc(o1)c1ccccc1)NCCc1ccccc1	115	C19H19N3O2S	353.44	8	4	1	98.33	93.32	4.2	-7.57	4	4	4	1	1	1	1	1	1	1.07123	0.684358	0.877791	0.999069	0.745272	0.87217	0.925888	1.38919	1.15754
ChemBridge	9011720				O=C(NCc1ccco1)CSc1nnc(o1)c1ccccc1Cl	C(NCc1ccco1)CSc1nnc(o1)c1ccccc1	116	C15H12ClN3O3S	349.79	7	5	1	85.83	106.46	3.34	-6.61	4	4	4	1	1	1	1	1	1	1.85714	1.06211	1.45963	0.969597	0.952879	0.961238	1.08414	0.804954	0.944544
ChemBridge	5907384				O=C(NCc1ccccc1)CSc1nnc(o1)c1ccc(cc1)C	C(CSc1nnc(o1)c1ccccc1)NCc1ccccc1	117	C18H17N3O2S	339.41	7	4	1	93.52	93.32	3.81	-7.18	4	4	4	1	1	1	1	1	1	1.21053	0.574359	0.892443	1.03455	1.04991	1.04223	0.984608	1.08211	1.03336
ChemBridge	7419616				O=C(NCc1ccccc1)CSc1nnc(o1)c1ccccc1Cl	C(CSc1nnc(o1)c1ccccc1)NCc1ccccc1	117	C17H14ClN3O2S	359.83	7	4	1	93.57	93.32	3.94	-7.39	4	4	4	1	1	1	1	1	1	0.800654	0.920354	0.860504	1.04261	1.04526	1.04393	0.969175	1.02194	0.995557
ChemBridge	7455736				O=C(CSc1nnc(o1)c1ccccc1)NCc1ccccc1	C(CSc1nnc(o1)c1ccccc1)NCc1ccccc1	117	C17H15N3O2S	325.38	7	4	1	88.56	93.32	3.3	-6.8	4	4	4	1	1	1	1	1	1	1.05882	0.786885	0.922854	0.898548	0.996541	0.947545	1.09388	1.03181	1.06285
ChemBridge	7861264				O=C(NC(c1ccccc1)C)CSc1nnc(o1)c1cccc(c1)C	C(CSc1nnc(o1)c1ccccc1)NCc1ccccc1	117	C19H19N3O2S	353.44	7	4	1	98.33	93.32	4.03	-7.2	4	4	4	1	1	1	1	1	1	0.683761	0.856531	0.770146	0.94143	0.83788	0.889655	1.04162	1.22576	1.13369
ChemBridge	7896116				O=C(NCc1ccc(c(c1C)NC(=O)C)C)CSc1nnc(o1)c1ccc(cc1)C(C)(C)C	C(CSc1nnc(o1)c1ccccc1)NCc1ccccc1	117	C25H30N4O3S	466.6	10	5	2	132.07	122.42	5.44	-9.05	4	4	4	1	1	1	1	1	1	0.843305	0.723464	0.783384	0.943565	0.816933	0.880249	0.972183	1.01693	0.994554
ChemBridge	7977648				O=C(NCc1ccccc1)CSc1nnc(o1)c1ccc(cc1)Cl	C(CSc1nnc(o1)c1ccccc1)NCc1ccccc1	117	C17H14ClN3O2S	359.83	7	4	1	93.57	93.32	3.94	-7.39	4	4	4	1	1	1	1	1	1	0.948328	2.03727	1.4928	0.887574	0.913673	0.900624	0.863817	1.09483	0.979325
ChemBridge	5729903				COc1ccccc1c1nnc(o1)SCC(=O)OCc1ccccc1	C(CSc1nnc(o1)c1ccccc1)OCc1ccccc1	118	C18H16N2O4S	356.4	8	6	0	93.33	99.75	3.67	-6.59	4	4	4	1	1	1	1	1	1	1.03311	0.792453	0.912783	1.02668	0.928696	0.977689	1.04179	0.986456	1.01412
ChemBridge	5742994				O=C(CSc1nnc(o1)c1ccccc1)OCc1ccccc1	C(CSc1nnc(o1)c1ccccc1)OCc1ccccc1	118	C17H14N2O3S	326.37	7	5	0	86.84	90.52	3.62	-6.49	4	4	4	1	1	1	1	1	1	1.17333	1.61468	1.39401	1.02916	0.969786	0.999473	1.02691	1.27998	1.15344
ChemBridge	5790835				O=C(OCc1ccccc1)CSc1nnc(o1)c1ccc(cc1)Br	C(CSc1nnc(o1)c1ccccc1)OCc1ccccc1	118	C17H13BrN2O3S	405.27	7	5	0	94.54	90.52	4.3	-7.28	4	4	4	1	1	1	1	1	1	0.900662	0.660377	0.78052	1.02668	1.00551	1.01609	0.892964	0.732135	0.81255
ChemBridge	5868666				COc1ccc(cc1)c1nnc(o1)SCC(=O)OCc1ccccc1	C(CSc1nnc(o1)c1ccccc1)OCc1ccccc1	118	C18H16N2O4S	356.4	8	6	0	93.33	99.75	3.67	-6.59	4	4	4	1	1	1	1	1	1	1.47368	1.04103	1.25735	0.98752	0.918668	0.953094	1.2411	0.87401	1.05756
ChemBridge	9034838				CCCc1nnc(o1)SCc1nnc(o1)c1ccccc1	c1ccc(cc1)c1nnc(o1)CSc1nnco1	119	C14H14N4O2S	302.35	6	6	0	78.38	103.14	3.36	-6.07	4	4	4	1	1	1	1	1	1	0.553314	0.63871	0.596012	1.01834	1.0412	1.02977	1.12114	1.05429	1.08772
ChemBridge	9036282				CCCc1nnc(o1)CSc1nnc(o1)c1ccc(cc1)Cl	c1ccc(cc1)c1nnc(o1)SCc1nnco1	120	C14H13ClN4O2S	336.8	6	6	0	83.39	103.14	3.99	-6.67	1	1	1	1	1	1	0.625	1	0.8125	0.0230548	0.0193548	0.0212048	0.967427	0.99955	0.983488	1.03809	1.33814	1.18812
ChemBridge	9038948				Clc1ccc(cc1)c1nnc(o1)SCc1nnc(o1)C	c1ccc(cc1)c1nnc(o1)SCc1nnco1	120	C12H9ClN4O2S	308.74	4	6	0	73.77	103.14	3.29	-5.87	4	4	4	1	1	1	1	1	1	1.32852	0.825215	1.07687	0.871391	0.980523	0.925957	1.12484	1.09911	1.11197
ChemBridge	7018018				COc1ccc(cc1)c1nnc(o1)SCc1csc(n1)N	c1ccc(cc1)c1nnc(o1)SCc1cscn1	121	C13H12N4O2S2	320.39	5	5	1	82.51	140.6	3.24	-5.06	4	4	4	1	1	1	1	1	1	1.13475	0.770149	0.952451	0.928508	0.954042	0.941275	0.827734	1.1026	0.965167
ChemBridge	7934279				Cc1scc(n1)CSc1nnc(o1)c1ccccc1	c1ccc(cc1)c1nnc(o1)SCc1cscn1	121	C13H11N3OS2	289.38	4	4	0	76.58	105.35	4.43	-5.69	4	4	4	1	1	1	1	1	1	0.504983	1.10438	0.80468	0.288264	0.274978	0.281621	1.18992	1.36166	1.27579
ChemBridge	9009913				Nc1scc(n1)CSc1nnc(o1)c1ccccc1	c1ccc(cc1)c1nnc(o1)SCc1cscn1	121	C12H10N4OS2	290.36	4	4	1	76.02	131.37	3.23	-4.95	4	4	4	1	1	1	1	1	1	1.82143	0.875776	1.3486	0.670186	0.833769	0.751977	1.02767	1.28793	1.1578
ChemBridge	9037686				Clc1ccc(cc1)c1nnc(o1)SCc1csc(n1)C	c1ccc(cc1)c1nnc(o1)SCc1cscn1	121	C13H10ClN3OS2	323.82	4	4	0	81.59	105.35	5.06	-6.29	4	4	4	1	1	1	1	1	1	0.876081	0.967742	0.921911	0.841241	1.05216	0.946699	0.792723	1.14698	0.969851
ChemBridge	9125595				c1ccc(cc1)c1noc(n1)C1COc2c(O1)cccc2	c1ccc(cc1)c1noc(n1)C1COc2c(O1)cccc2	122	C16H12N2O3	280.28	2	5	0	75.09	57.38	3.07	-5.7	0	0	0	0.827586	0.25	0.538793	1	1	1	0.981595	0.349315	0.665455	1.00339	0.903054	0.953221	1.29678	1.0636	1.18019
ChemBridge	7955015				Cc1ccc(o1)C(=O)CSc1nnc(o1)c1ccco1	C(Sc1nnc(o1)c1ccco1)Cc1ccco1	123	C13H10N2O4S	290.29	5	6	0	70.67	107.57	3.03	-5.17	4	4	4	1	1	1	1	1	1	0.87538	2.13665	1.50601	1.01437	0.797388	0.905879	1.23402	0.982621	1.10832
ChemBridge	9127908				CCn1c(C)cc(c1C)C(=O)CSc1nnc(o1)c1ccccc1	c1ccc(cc1)c1nnc(o1)SCCc1c[nH]cc1	124	C18H19N3O2S	341.43	6	4	0	95.16	86.22	4.09	-6.28	4	4	4	1	1	1	1	1	1	0.981595	1.33562	1.15861	0.996011	0.928856	0.962433	1.40485	1.14254	1.2737
ChemBridge	5875930				Brc1cccc(c1)c1nnc(o1)SCC(=O)c1ccccc1	c1ccc(cc1)CCSc1nnc(o1)c1ccccc1	125	C16H11BrN2O2S	375.24	5	4	0	88.87	81.29	4.39	-7.16	4	4	4	1	1	1	0.428571	1	0.714286	1.23684	0.915385	1.07611	1.03455	1.00218	1.01836	0.84395	1.08211	0.963029
ChemBridge	5878509				COc1ccc(cc1)C(=O)CSc1nnc(o1)c1cccc(c1)Br	c1ccc(cc1)CCSc1nnc(o1)c1ccccc1	125	C17H13BrN2O3S	405.27	6	5	0	95.36	90.52	4.43	-7.26	4	4	4	1	1	1	1	1	1	1.28947	0.789744	1.03961	1.03455	1.04991	1.04223	1.14285	0.494005	0.818427
ChemBridge	7308642				COc1ccc(cc1)C(=O)CSc1nnc(o1)c1ccccc1	c1ccc(cc1)CCSc1nnc(o1)c1ccccc1	125	C17H14N2O3S	326.37	6	5	0	87.66	90.52	3.75	-6.47	4	4	4	1	1	1	1	1	1	0.933333	1.02752	0.980428	0.9356	1.03906	0.987328	0.904826	0.689218	0.797022
ChemBridge	7356106				COc1ccc(cc1)c1nnc(o1)SCC(=O)c1ccccc1	c1ccc(cc1)CCSc1nnc(o1)c1ccccc1	125	C17H14N2O3S	326.37	6	5	0	87.66	90.52	3.75	-6.47	4	4	4	1	1	1	1	1	1	0.797721	0.488827	0.643274	0.847695	0.68582	0.766757	0.972183	1.36691	1.16954
ChemBridge	7357196				Cc1ccc(cc1)C(=O)CSc1nnc(o1)c1ccccc1	c1ccc(cc1)CCSc1nnc(o1)c1ccccc1	125	C17H14N2O2S	310.37	5	4	0	86.14	81.29	4.22	-6.74	4	4	4	1	1	1	1	1	1	0.752137	0.50838	0.630258	0.992902	0.944011	0.968457	1.04162	1.21731	1.12946
ChemBridge	7653100				Brc1ccc(cc1)C(=O)CSc1nnc(o1)c1ccccc1	c1ccc(cc1)CCSc1nnc(o1)c1ccccc1	125	C16H11BrN2O2S	375.24	5	4	0	88.87	81.29	4.39	-7.16	4	4	4	1	1	1	1	1	1	0.915033	0.873156	0.894095	0.973098	0.958158	0.965628	1.29223	0.991883	1.14206
ChemBridge	7907197				CC(=O)Nc1ccc(cc1)C(=O)CSc1nnc(o1)c1cccc(c1)Br	c1ccc(cc1)CCSc1nnc(o1)c1ccccc1	125	C18H14BrN3O3S	432.29	7	5	1	103.18	110.39	4.04	-7.5	4	4	4	1	1	1	1	1	1	0.911681	0.684358	0.798019	1.16558	0.859929	1.01275	0.81696	1.28493	1.05095
ChemBridge	7931251				Clc1ccc(cc1)c1nnc(o1)SCC(=O)c1ccccc1	c1ccc(cc1)CCSc1nnc(o1)c1ccccc1	125	C16H11ClN2O2S	330.79	5	4	0	86.18	81.29	4.35	-6.95	4	4	4	1	1	1	1	1	1	0.664452	0.835017	0.749734	0.736675	0.806604	0.771639	1.20537	0.961172	1.08327
ChemBridge	7989049				CCOc1ccccc1c1nnc(o1)SCC(=O)c1ccccc1	c1ccc(cc1)CCSc1nnc(o1)c1ccccc1	125	C18H16N2O3S	340.4	7	5	0	92.47	90.52	4.13	-6.86	4	4	4	1	1	1	1	1	1	0.850498	0.808081	0.82929	1.04976	0.979447	1.0146	1.26564	0.879842	1.07274
ChemBridge	9008843				Fc1ccc(cc1)C(=O)CSc1nnc(o1)c1ccc(cc1)C(C)(C)C	c1ccc(cc1)CCSc1nnc(o1)c1ccccc1	125	C20H19FN2O2S	370.44	6	5	0	100.4	81.29	5.46	-7.8	4	4	4	1	1	1	1	1	1	1.42857	1.15528	1.29193	0.994807	0.655104	0.824955	1.05402	0.850031	0.952026
ChemBridge	5798458				Brc1ccc(cc1)C(=O)CSc1nnc(o1)c1cccnc1	c1ccc(cc1)CCSc1nnc(o1)c1cccnc1	126	C15H10BrN3O2S	376.23	5	5	0	86.67	94.18	3.84	-6.79	4	4	4	1	1	1	1	1	1	1.0596	0.773585	0.916594	1.02668	1.06137	1.04402	0.992183	0.895789	0.943986
ChemBridge	5881450				O=C(c1ccccc1)C(Sc1nnc(o1)c1cccnc1)C	c1ccc(cc1)CCSc1nnc(o1)c1cccnc1	126	C16H13N3O2S	311.36	5	5	0	83.77	94.18	3.37	-6.01	4	4	4	1	1	1	1	1	1	1.25333	0.880734	1.06703	1.02916	1.03906	1.03411	0.653485	1.33299	0.993239
ChemBridge	7957005				COc1ccc(cc1)c1nnc(o1)SCC(=O)c1ccc(o1)C	c1ccc(cc1)c1nnc(o1)SCCc1ccco1	127	C16H14N2O4S	330.36	6	6	0	84.89	103.66	3.65	-6.07	4	0	2	1	1	1	1	1	1	0.826748	1.63975	1.23325	0.975356	1.02788	1.00162	0.791832	0.972386	0.882109
ChemBridge	5799241				Brc1ccc(cc1)C(=O)CSc1nnc(o1)c1ccco1	c1ccc(cc1)CCSc1nnc(o1)c1ccco1	128	C14H9BrN2O3S	365.2	5	5	0	81.14	94.43	3.79	-6.38	4	4	4	1	1	1	1	1	1	0.794702	0.792453	0.793577	0.933347	1.06137	0.997357	1.10557	0.97618	1.04088
ChemBridge	6078617				O=C(c1ccccc1)CSc1nnc(o1)c1ccco1	c1ccc(cc1)CCSc1nnc(o1)c1ccco1	128	C14H10N2O3S	286.31	5	5	0	73.44	94.43	3.12	-5.57	4	4	4	1	1	1	1	1	1	0.737589	0.680597	0.709093	0.968561	0.978505	0.973533	1.0851	0.99969	1.04239
ChemBridge	6872023				Cc1ccc(cc1)c1noc(n1)CSc1nc(C)cc(n1)C	c1ccc(cc1)c1noc(n1)CSc1ncccn1	129	C16H16N4OS	312.39	4	5	0	86.43	90	4.21	-6.82	4	4	4	1	1	1	1	1	1	0.823529	0.943953	0.883741	1.04261	0.905895	0.97425	1.09343	0.85843	0.975929
ChemBridge	7114206				Cc1cc(C)nc(n1)SCc1onc(n1)c1ccccc1	c1ccc(cc1)c1noc(n1)CSc1ncccn1	129	C15H14N4OS	298.36	4	5	0	81.46	90	3.72	-6.43	4	4	4	1	1	1	1	1	1	1.56028	0.913433	1.23686	1.03774	1.06005	1.0489	1.18248	0.92301	1.05274
ChemBridge	9104872				COc1ccc(cc1)c1noc(n1)CSc1nc(C)cc(n1)C	c1ccc(cc1)c1noc(n1)CSc1ncccn1	129	C16H16N4O2S	328.39	5	6	0	87.96	99.23	3.75	-6.55	4	4	4	1	1	1	0.666667	1	0.833333	0.953069	1.48148	1.21728	0.944007	1.03995	0.991978	0.789361	1.10785	0.948607
ChemBridge	7114559				Clc1ccc(cc1)CSc1nnc(n1C)c1ccco1	c1ccc(cc1)CSc1nnc([nH]1)c1ccco1	130	C14H12ClN3OS	305.78	4	3	0	80.2	69.15	3.44	-5.79	4	4	4	1	1	1	1	1	1	0.992908	0.716418	0.854663	1.03774	1.06005	1.0489	0.644988	1.06875	0.856868
ChemBridge	7909784				COc1ccc(cc1)CSc1nnc(n1CC)c1ccco1	c1ccc(cc1)CSc1nnc([nH]1)c1ccco1	130	C16H17N3O2S	315.39	6	4	0	86.49	78.38	3.2	-5.7	4	4	4	1	1	1	1	1	1	0.752941	1.28962	1.02128	0.73007	0.492795	0.611433	0.965192	0.963776	0.964484
ChemBridge	9042494				Fc1cccc(c1)CSc1nnc(n1C)c1ccco1	c1ccc(cc1)CSc1nnc([nH]1)c1ccco1	130	C14H12FN3OS	289.33	4	4	0	75.15	69.15	3.22	-5.46	4	4	4	1	1	1	1	1	1	0.945245	0.483871	0.714558	1.07492	0.783961	0.92944	1.14988	1.1636	1.15674
ChemBridge	9050827				COc1cccc(c1)CSc1nnc(n1C)c1ccco1	c1ccc(cc1)CSc1nnc([nH]1)c1ccco1	130	C15H15N3O2S	301.36	5	4	0	81.69	78.38	2.83	-5.3	0	4	2	1	1	1	1	1	1	1.08357	0.967742	1.02566	1.0152	0.914621	0.964911	0.905969	1.25943	1.0827
ChemBridge	9054058				Cc1ccccc1CSc1nnc(n1C)c1ccco1	c1ccc(cc1)CSc1nnc([nH]1)c1ccco1	130	C15H15N3OS	285.36	4	3	0	80.16	69.15	3.3	-5.57	0	4	2	1	1	1	0.5	1	0.75	0.945245	0.967742	0.956493	1.07492	0.993704	1.03431	1.07961	1.11512	1.09737
ChemBridge	7986915				CCOc1ccccc1c1nnc(o1)SCc1ccc(o1)C(=O)OC	c1ccc(cc1)c1nnc(o1)SCc1ccco1	131	C17H16N2O5S	360.38	8	7	0	90.79	112.89	3.58	-6.19	4	4	4	1	1	1	1	1	1	1.11628	0.646465	0.881372	0.912837	0.894278	0.903557	0.82032	0.961172	0.890746
ChemBridge	5796580				Cc1ccc(c(c1)C)CSc1nnc(o1)c1ccco1	c1ccc(cc1)CSc1nnc(o1)c1ccco1	132	C15H14N2O2S	286.35	4	4	0	78.14	77.36	4.22	-6.4	0	0	0	1	1	1	1	1	1	0.370861	0.735849	0.553355	0.362358	1.01083	0.686592	0.920024	0.780944	0.850484
ChemBridge	7951830				Cc1cc(C)c(c(c1CSc1nnc(o1)c1ccco1)C)C(=O)C	c1ccc(cc1)CSc1nnc(o1)c1ccco1	132	C18H18N2O3S	342.41	5	5	0	93.3	94.43	5.14	-7.09	4	4	4	1	1	1	1	1	1	0.778116	2.53416	1.65614	0.845309	0.967419	0.906364	0.939757	0.848627	0.894192
ChemBridge	7958105				N#Cc1ccc(cc1)CSc1nnc(o1)c1ccco1	c1ccc(cc1)CSc1nnc(o1)c1ccco1	132	C14H9N3O2S	283.31	4	5	0	72.92	101.15	3.23	-5.71	3	0	1.5	1	1	1	1	1	1	0.607903	2.28571	1.44681	0.686813	0.526276	0.606545	1.08594	1.36134	1.22364
ChemBridge	7959546				Ic1ccc(cc1)CSc1nnc(o1)c1ccco1	c1ccc(cc1)CSc1nnc(o1)c1ccco1	132	C13H9IN2O2S	384.19	4	4	0	80.92	77.36	4.2	-6.51	4	3	3.5	1	1	1	1	1	1	0.664452	0.915825	0.790138	0.966886	0.777796	0.872341	0.82032	0.907773	0.864047
ChemBridge	7963478				Cc1ccccc1CSc1nnc(o1)c1ccco1	c1ccc(cc1)CSc1nnc(o1)c1ccco1	132	C14H12N2O2S	272.32	4	4	0	73.17	77.36	3.73	-6.02	0	0	0	1	0	0.5	1	1	1	0.534954	2.88199	1.70847	0.396238	0.697714	0.546976	1.35743	1.33356	1.34549
ChemBridge	7980348				Cc1ccc(cc1)CSc1nnc(o1)c1ccco1	c1ccc(cc1)CSc1nnc(o1)c1ccco1	132	C14H12N2O2S	272.32	4	4	0	73.17	77.36	3.73	-6.02	0	0	0	0.333333	0	0.166667	1	1	1	0.0265781	1.42761	0.727094	0.795609	0.460916	0.628263	1.08174	1.16714	1.12444
ChemBridge	7994056				N#Cc1ccccc1CSc1nnc(o1)c1ccco1	c1ccc(cc1)CSc1nnc(o1)c1ccco1	132	C14H9N3O2S	283.31	4	5	0	72.92	101.15	3.23	-5.71	4	4	4	0.7	1	0.85	1	1	1	1.0897	1.58923	1.33946	0.722508	0.996393	0.85945	1.0547	1.10878	1.08174
ChemBridge	6541842			wact-476	Brc1ccc(cc1)CSc1nnc(o1)c1ccco1	c1ccc(cc1)CSc1nnc(o1)c1ccco1	132	C13H9BrN2O2S	337.19	4	4	0	75.91	77.36	3.91	-6.45	0	0	0	1	1	1	1	1	1	0	0.153355	0.0766773	0.935313	1.05481	0.995061	1.06399	1.04187	1.05293
ChemBridge	7950458				c1ccc(cc1)OCc1onc(n1)c1cccs1	c1ccc(cc1)OCc1onc(n1)c1cccs1	133	C13H10N2O2S	258.3	4	4	0	68.59	76.39	3.94	-5.32	0	0	0	0.0555556	0	0.0277778	1	1	1	0.0243161	0.0993789	0.0618475	0.939232	0.365469	0.652351	1.14859	1.06078	1.10469
ChemBridge	7961591				CCOC(=O)c1ccc(cc1)OCc1onc(n1)c1cccs1	c1ccc(cc1)OCc1onc(n1)c1cccs1	133	C16H14N2O4S	330.36	7	6	0	84.68	102.69	4.21	-5.77	4	4	4	1	1	1	1	1	1	1.0897	0.996633	1.04317	1.10501	1.09991	1.10246	1.0547	0.871462	0.96308
ChemBridge	7997782				CCOc1cc(C#N)ccc1OCc1onc(n1)c1cccs1	c1ccc(cc1)OCc1onc(n1)c1cccs1	133	C16H13N3O3S	327.36	6	6	0	84.6	109.41	4.32	-5.91	4	4	4	1	1	1	1	1	1	0.82392	0.835017	0.829469	1.05897	1.08255	1.07076	1.12501	0.891268	1.00814
ChemBridge	9015243				Clc1ccccc1OCc1onc(n1)c1cccs1	c1ccc(cc1)OCc1onc(n1)c1cccs1	133	C13H9ClN2O2S	292.74	4	4	0	73.6	76.39	4.56	-5.92	4	4	4	1	1	1	1	1	1	1.39286	0.726708	1.05978	1.04716	1.07199	1.05958	1.08414	1.56966	1.3269
ChemBridge	9023265				Clc1cccc(c1)OCc1onc(n1)c1cccs1	c1ccc(cc1)OCc1onc(n1)c1cccs1	133	C13H9ClN2O2S	292.74	4	4	0	73.6	76.39	4.56	-5.92	0	0	0	1	0	0.5	1	1	1	0.276657	0.754839	0.515748	0.885227	0.99955	0.942388	1.01922	1.00361	1.01141
ChemBridge	9027286				N#Cc1ccc(cc1)OCc1onc(n1)c1cccs1	c1ccc(cc1)OCc1onc(n1)c1cccs1	133	C14H9N3O2S	283.31	4	5	0	73.3	100.18	3.92	-5.4	4	4	4	1	1	1	1	1	1	1.46429	0.875776	1.17003	0.795845	1.02094	0.908393	1.08414	0.965944	1.02504
ChemBridge	9029234				Cc1ccccc1OCc1onc(n1)c1cccs1	c1ccc(cc1)OCc1onc(n1)c1cccs1	133	C14H12N2O2S	272.32	4	4	0	73.56	76.39	4.42	-5.7	1	1	1	1	1	1	1	1	1	1.03571	0.689441	0.862578	0.648245	0.857591	0.752918	0.948618	1.23641	1.09251
ChemBridge	9031603				Clc1ccc(cc1)OCc1onc(n1)c1cccs1	c1ccc(cc1)OCc1onc(n1)c1cccs1	133	C13H9ClN2O2S	292.74	4	4	0	73.6	76.39	4.56	-5.92	4	1	2.5	1	1	1	1	1	1	1.67857	0.782609	1.23059	0.916269	0.929057	0.922663	0.948618	1.15913	1.05388
ChemBridge	9031906				Brc1ccc(cc1)OCc1onc(n1)c1cccs1	c1ccc(cc1)OCc1onc(n1)c1cccs1	133	C13H9BrN2O2S	337.19	4	4	0	76.29	76.39	4.59	-6.14	4	4	4	1	1	1	1	1	1	1	0.521739	0.76087	0.930813	0.995418	0.963115	1.10672	1.04025	1.07348
ChemBridge	9014787				Brc1ccc(o1)c1noc(n1)COc1ccc(c(c1)C)C	c1ccc(cc1)OCc1onc(n1)c1ccco1	134	C15H13BrN2O3	349.18	4	5	0	80.61	61.29	4.32	-6.85	4	4	4	1	1	1	1	1	1	1.42857	1.00621	1.21739	0.988989	1.01839	1.00369	0.948618	1.07327	1.01094
ChemBridge	9015601				Clc1ccc(cc1)OCc1onc(n1)c1ccc(o1)Br	c1ccc(cc1)OCc1onc(n1)c1ccco1	134	C13H8BrClN2O3	355.57	4	5	0	75.69	61.29	3.98	-6.68	4	3	3.5	1	1	1	1	1	1	0.945245	1.47097	1.20811	1.07492	0.814448	0.944683	0.934281	0.944571	0.939426
ChemBridge	9029582				N#Cc1ccc(cc1)OCc1onc(n1)c1ccc(o1)Br	c1ccc(cc1)OCc1onc(n1)c1ccco1	134	C14H8BrN3O3	346.14	4	6	0	75.39	85.08	3.34	-6.16	4	4	4	1	1	1	1	1	1	1.39286	0.931677	1.16227	1.04716	1.07199	1.05958	0.885377	1.25005	1.06771
ChemBridge	7358429				COC(=O)c1ccc(cc1)CSc1nnc(o1)c1ccncc1	c1ccc(cc1)CSc1nnc(o1)c1ccncc1	135	C16H13N3O3S	327.36	6	6	0	85.02	103.41	3.2	-6.09	4	4	4	1	1	1	1	1	1	0.660969	0.312849	0.486909	1.16558	0.832951	0.999266	0.86802	1.01983	0.943926
ChemBridge	7681429				Clc1ccccc1CSc1nnc(o1)c1ccncc1	c1ccc(cc1)CSc1nnc(o1)c1ccncc1	135	C14H10ClN3OS	303.77	4	4	0	78.75	77.11	3.91	-6.65	4	4	4	1	1	1	1	1	1	0.869281	0.80236	0.83582	1.04261	0.905895	0.97425	0.923024	1.28764	1.10533
ChemBridge	9022207				Cc1ccc(cc1)CSc1nnc(o1)c1ccncc1	c1ccc(cc1)CSc1nnc(o1)c1ccncc1	135	C15H13N3OS	283.35	4	4	0	78.7	77.11	3.78	-6.43	4	4	4	1	1	1	0.5	1	0.75	0.599424	0.754839	0.677131	0.985342	0.917461	0.951402	1.03809	1.00845	1.02327
ChemBridge	9022379				Cc1ccccc1CSc1nnc(o1)c1ccncc1	c1ccc(cc1)CSc1nnc(o1)c1ccncc1	135	C15H13N3OS	283.35	4	4	0	78.7	77.11	3.78	-6.43	4	4	4	1	1	1	1	1	1	0.783862	0.774194	0.779028	0.806189	0.701438	0.753814	0.862413	1.18946	1.02594
ChemBridge	9024070				N#Cc1ccc(cc1)CSc1nnc(o1)c1ccncc1	c1ccc(cc1)CSc1nnc(o1)c1ccncc1	135	C15H10N4OS	294.33	4	5	0	78.45	100.9	3.28	-6.12	4	4	4	1	1	1	1	1	1	1.14286	0.484472	0.813665	0.994807	0.948297	0.971552	0.843216	1.44892	1.14607
ChemBridge	9025067				Brc1ccc(cc1)CSc1nnc(o1)c1ccncc1	c1ccc(cc1)CSc1nnc(o1)c1ccncc1	135	C14H10BrN3OS	348.22	4	4	0	81.44	77.11	3.95	-6.86	4	4	4	1	1	1	1	1	1	1.53571	1.02484	1.28028	1.04716	0.968248	1.00771	0.948618	1.18885	1.06874
ChemBridge	9027002				N#Cc1cccc(c1)CSc1nnc(o1)c1ccncc1	c1ccc(cc1)CSc1nnc(o1)c1ccncc1	135	C15H10N4OS	294.33	4	5	0	78.45	100.9	3.28	-6.12	4	4	4	1	1	1	1	1	1	1.14286	0.726708	0.934783	0.865049	0.625327	0.745188	0.919872	1.10394	1.0119
ChemBridge	9029889				N#Cc1ccccc1CSc1nnc(o1)c1ccncc1	c1ccc(cc1)CSc1nnc(o1)c1ccncc1	135	C15H10N4OS	294.33	4	5	0	78.45	100.9	3.28	-6.12	4	4	4	1	1	1	1	1	1	2.03571	0.726708	1.38121	0.785374	0.865837	0.825605	0.972942	1.09194	1.03244
ChemBridge	9069132				c1ccc(cc1)c1nnc(o1)SCc1cccnc1	c1ccc(cc1)c1nnc(o1)SCc1cccnc1	136	C14H11N3OS	269.32	4	4	0	73.74	77.11	3.29	-6.04	4	4	4	1	1	1	0.5	1	0.75	0.981949	2.22222	1.60209	1.03478	0.805261	0.920019	0.812384	1.17065	0.991515
ChemBridge	5802920				c1ccc(cc1)CSc1nnc(o1)c1cccnc1	c1ccc(cc1)CSc1nnc(o1)c1cccnc1	137	C14H11N3OS	269.32	4	4	0	73.74	77.11	3.29	-6.04	4	4	4	1	1	1	1	1	1	1.00662	0.0754717	0.541047	0.410673	0.371478	0.391075	1.19062	0.732135	0.961377
ChemBridge	6943448				COC(=O)c1ccc(cc1)CSc1nnc(o1)c1cccnc1	c1ccc(cc1)CSc1nnc(o1)c1cccnc1	137	C16H13N3O3S	327.36	6	6	0	85.02	103.41	3.2	-6.09	4	4	4	1	1	1	1	1	1	0.93617	0.537313	0.736742	0.992625	1.06005	1.02634	1.13518	1.23317	1.18417
ChemBridge	7504448				Brc1ccc(cc1)CSc1nnc(o1)c1cccnc1	c1ccc(cc1)CSc1nnc(o1)c1cccnc1	137	C14H10BrN3OS	348.22	4	4	0	81.44	77.11	3.95	-6.86	4	4	4	1	1	1	1	1	1	0.022792	0.0586592	0.0407256	0.979088	0.843285	0.911186	0.980352	0.534877	0.757615
ChemBridge	5353081				Clc1ccc(c(c1)Cl)c1nnc(o1)SCc1ccccc1	c1ccc(cc1)CSc1nnc(o1)c1ccccc1	138	C15H10Cl2N2OS	337.22	4	3	0	85.96	64.22	5.08	-7.62	4	4	4	1	1	1	1	1	1	1.06991	1.02639	1.04815	0.930106	0.983971	0.957038	0.928023	0.965148	0.946586
ChemBridge	5729932				Fc1cccc(c1CSc1nnc(o1)c1ccccc1Cl)Cl	c1ccc(cc1)CSc1nnc(o1)c1ccccc1	138	C15H9Cl2FN2OS	355.21	4	4	0	85.92	64.22	5.5	-7.88	4	4	4	1	1	1	1	1	1	1.35099	0.943396	1.14719	1.02668	0.949644	0.988163	0.873121	0.97618	0.92465
ChemBridge	5731765				Fc1cccc(c1CSc1nnc(o1)c1ccccc1)Cl	c1ccc(cc1)CSc1nnc(o1)c1ccccc1	138	C15H10ClFN2OS	320.77	4	4	0	80.91	64.22	4.87	-7.29	4	4	4	1	0.954545	0.977273	1	1	1	1.11258	0.981132	1.04686	1.02668	0.972919	0.999801	1.09903	0.937133	1.01808
ChemBridge	5742692				Clc1ccc(c(c1)Cl)CSc1nnc(o1)c1ccccc1	c1ccc(cc1)CSc1nnc(o1)c1ccccc1	138	C15H10Cl2N2OS	337.22	4	3	0	85.96	64.22	5.08	-7.62	4	4	4	1	1	1	1	1	1	1.06667	0.990826	1.02875	1.02916	1.03906	1.03411	1.06934	1.0959	1.08262
ChemBridge	5789951				Brc1ccc(cc1)c1nnc(o1)SCc1ccccc1	c1ccc(cc1)CSc1nnc(o1)c1ccccc1	138	C15H11BrN2OS	347.23	4	3	0	83.64	64.22	4.5	-7.23	4	4	4	1	1	1	1	1	1	0.980132	0.924528	0.95233	1.02668	1.06137	1.04402	1.04774	0.986456	1.0171
ChemBridge	5790154				Cc1cc(C)c(c(c1)C)CSc1nnc(o1)c1ccccc1	c1ccc(cc1)CSc1nnc(o1)c1ccccc1	138	C18H18N2OS	310.41	4	3	0	90.84	64.22	5.33	-7.56	4	4	4	1	1	1	1	1	1	1.25333	1.50459	1.37896	0.943396	0.981331	0.962363	1.19806	0.834012	1.01603
ChemBridge	5796372				Cc1ccc(cc1)c1nnc(o1)SCc1ccccc1	c1ccc(cc1)CSc1nnc(o1)c1ccccc1	138	C16H14N2OS	282.36	4	3	0	80.91	64.22	4.33	-6.8	0	0	0	0.52	0.222222	0.371111	0.777778	1	0.888889	0.0264901	0.0188679	0.022679	0.25667	0.254728	0.255699	1.08238	1.0336	1.05799
ChemBridge	5807137				COc1ccc(cc1)c1nnc(o1)SCc1ccc(cc1Cl)Cl	c1ccc(cc1)CSc1nnc(o1)c1ccccc1	138	C16H12Cl2N2O2S	367.25	5	4	0	92.45	73.45	5.11	-7.72	4	4	4	1	1	1	1	1	1	0.741722	0.792453	0.767087	1.02668	1.06137	1.04402	0.967378	0.905185	0.936282
ChemBridge	5808302				COc1ccc(cc1)c1nnc(o1)SCc1ccccc1	c1ccc(cc1)CSc1nnc(o1)c1ccccc1	138	C16H14N2O2S	298.36	5	4	0	82.43	73.45	3.85	-6.53	4	4	4	1	1	1	1	1	1	0.0264901	0.169811	0.0981507	0.969644	0.949644	0.959644	1.05833	0.967692	1.01301
ChemBridge	5819160				Brc1cccc(c1)c1nnc(o1)SCc1ccccc1	c1ccc(cc1)CSc1nnc(o1)c1ccccc1	138	C15H11BrN2OS	347.23	4	3	0	83.64	64.22	4.5	-7.23	4	4	4	1	1	1	1	1	1	1.08609	0.867925	0.977009	1.02668	0.909743	0.968212	1.12795	1.04126	1.08461
ChemBridge	5822338				Cc1ccc(c(c1)C)CSc1nnc(o1)c1cccc(c1)Br	c1ccc(cc1)CSc1nnc(o1)c1ccccc1	138	C17H15BrN2OS	375.28	4	3	0	93.57	64.22	5.49	-7.98	4	4	4	1	1	1	1	1	1	1.03311	0.754717	0.893915	1.02668	1.00551	1.01609	1.09903	1.08131	1.09017
ChemBridge	5908401				Cc1ccc(cc1)c1nnc(o1)SCc1c(C)cc(cc1C)C	c1ccc(cc1)CSc1nnc(o1)c1ccccc1	138	C19H20N2OS	324.44	4	3	0	95.81	64.22	5.84	-7.94	4	4	4	1	1	1	1	1	1	0.906667	1.65138	1.27902	0.857633	0.99388	0.925756	1.19806	1.01935	1.1087
ChemBridge	6666100				CN(c1ccc(cc1)c1nnc(o1)SCc1ccccc1)C	c1ccc(cc1)CSc1nnc(o1)c1ccccc1	138	C17H17N3OS	311.4	5	3	0	90.15	67.46	3.46	-6.51	4	4	4	1	1	1	1	1	1	1.28	0.733945	1.00697	0.943396	1.03906	0.991226	1.07633	1.05024	1.06328
ChemBridge	7011075				N#Cc1cccc(c1)CSc1nnc(o1)c1ccc(cc1)C(C)(C)C	c1ccc(cc1)CSc1nnc(o1)c1ccccc1	138	C20H19N3OS	349.45	5	4	0	99.93	88.01	5.15	-7.67	3	4	3.5	1	1	1	1	1	1	0.595745	1.28955	0.942648	1.03774	1.06005	1.0489	1.11491	0.986536	1.05072
ChemBridge	7050149				COc1ccc(cc1)CSc1nnc(o1)c1ccc(cc1Cl)Cl	c1ccc(cc1)CSc1nnc(o1)c1ccccc1	138	C16H12Cl2N2O2S	367.25	5	4	0	92.45	73.45	5.11	-7.72	0	0	0	1	1	1	1	1	1	1.24823	0.734328	0.991278	1.03774	0.978505	1.00812	0.945982	1.2366	1.09129
ChemBridge	7093214				COc1ccc(cc1)c1nnc(o1)SCc1c(Cl)cccc1Cl	c1ccc(cc1)CSc1nnc(o1)c1ccccc1	138	C16H12Cl2N2O2S	367.25	5	4	0	92.45	73.45	5.11	-7.72	4	4	4	1	1	1	1	1	1	1.19149	0.770149	0.980819	1.03774	0.971709	1.00473	1.30073	1.06875	1.18474
ChemBridge	7369633				Clc1ccc(cc1Cl)CSc1nnc(o1)c1ccccc1	c1ccc(cc1)CSc1nnc(o1)c1ccccc1	138	C15H10Cl2N2OS	337.22	4	3	0	85.96	64.22	5.08	-7.62	4	4	4	1	1	1	1	1	1	0.869281	0.943953	0.906617	1.04261	0.983777	1.01319	0.994026	0.910165	0.952095
ChemBridge	7379444				Clc1ccccc1CSc1nnc(o1)c1ccccc1C	c1ccc(cc1)CSc1nnc(o1)c1ccccc1	138	C16H13ClN2OS	316.81	4	3	0	85.92	64.22	4.95	-7.4	4	4	4	1	1	1	1	1	1	1.02941	0.731563	0.880488	0.81919	0.905895	0.862542	0.947638	0.999724	0.973681
ChemBridge	7382593				Fc1ccc(cc1)CSc1nnc(o1)c1ccccc1C	c1ccc(cc1)CSc1nnc(o1)c1ccccc1	138	C16H13FN2OS	300.35	4	4	0	80.87	64.22	4.73	-7.07	4	3	3.5	1	1	1	1	1	1	0.98366	1.15634	1.07	1.04261	0.836211	0.939408	1.03379	0.890077	0.961932
ChemBridge	7407604				Cc1ccccc1c1nnc(o1)SCc1ccccc1	c1ccc(cc1)CSc1nnc(o1)c1ccccc1	138	C16H14N2OS	282.36	4	3	0	80.91	64.22	4.33	-6.8	3	3	3	1	1	1	1	1	1	0.869281	1.22714	1.04821	1.04261	0.929123	0.985864	1.03379	1.14968	1.09173
ChemBridge	7420927				Cc1ccc(cc1)c1nnc(o1)SCc1ccccc1Cl	c1ccc(cc1)CSc1nnc(o1)c1ccccc1	138	C16H13ClN2OS	316.81	4	3	0	85.92	64.22	4.95	-7.4	4	4	4	1	1	1	1	1	1	1.02941	0.684366	0.856889	0.882204	1.04526	0.963734	1.15621	1.07304	1.11462
ChemBridge	7454155				Cc1ccc(cc1)c1nnc(o1)SCc1ccccc1F	c1ccc(cc1)CSc1nnc(o1)c1ccccc1	138	C16H13FN2OS	300.35	4	4	0	80.87	64.22	4.73	-7.07	4	4	4	1	1	1	1	1	1	0.258824	0.153005	0.205914	0.73871	0.533861	0.636286	1.11533	1.02089	1.06811
ChemBridge	7458021				Cc1ccc(cc1)c1nnc(o1)SCc1ccc(cc1)Br	c1ccc(cc1)CSc1nnc(o1)c1ccccc1	138	C16H13BrN2OS	361.26	4	3	0	88.61	64.22	4.99	-7.61	4	4	4	1	1	1	1	1	1	0.964706	0.896175	0.93044	0.902868	0.944092	0.92348	0.692959	1.03181	0.862383
ChemBridge	7523246				COc1ccc(cc1)c1nnc(o1)SCc1ccc(cc1)C(=O)OC	c1ccc(cc1)CSc1nnc(o1)c1ccccc1	138	C18H16N2O4S	356.4	7	6	0	93.71	99.75	3.8	-6.58	4	4	4	1	1	1	1	1	1	0.847059	0.961749	0.904404	1.06703	0.976204	1.02161	1.00094	0.877036	0.938988
ChemBridge	7916180				Clc1ccc(cc1)c1nnc(o1)SCc1ccccc1	c1ccc(cc1)CSc1nnc(o1)c1ccccc1	138	C15H11ClN2OS	302.78	4	3	0	80.95	64.22	4.46	-7.02	4	4	4	1	1	1	1	1	1	0.776471	1.02732	0.901896	0.800269	0.854178	0.827224	1.05294	0.993686	1.02331
ChemBridge	7943198				Clc1ccc(cc1)CSc1nnc(o1)c1ccc(cc1)Cl	c1ccc(cc1)CSc1nnc(o1)c1ccccc1	138	C15H10Cl2N2OS	337.22	4	3	0	85.96	64.22	5.08	-7.62	4	4	4	1	1	1	1	1	1	0.802432	2.53416	1.6683	1.00632	0.822306	0.914313	0.863817	0.848627	0.856222
ChemBridge	7955693				Ic1ccc(cc1)CSc1nnc(o1)c1ccccc1	c1ccc(cc1)CSc1nnc(o1)c1ccccc1	138	C15H11IN2OS	394.23	4	3	0	88.66	64.22	4.79	-7.29	4	4	4	1	1	1	1	1	1	0.753799	1.83851	1.29615	0.950972	1.03191	0.991443	0.814456	0.732149	0.773302
ChemBridge	7959094				Cc1ccccc1CSc1nnc(o1)c1ccccc1	c1ccc(cc1)CSc1nnc(o1)c1ccccc1	138	C16H14N2OS	282.36	4	3	0	80.91	64.22	4.33	-6.8	4	4	4	1	1	1	1	1	1	0.826748	1.24224	1.03449	1.05664	0.974585	1.01561	1.01807	0.718069	0.86807
ChemBridge	7959475				N#Cc1ccccc1CSc1nnc(o1)c1ccccc1	c1ccc(cc1)CSc1nnc(o1)c1ccccc1	138	C16H11N3OS	293.34	4	4	0	80.66	88.01	3.83	-6.49	4	4	4	1	1	1	1	1	1	0.797342	1.77778	1.28756	1.04976	0.631255	0.840508	0.973567	1.18011	1.07684
ChemBridge	7962274				COc1ccc(cc1)c1nnc(o1)SCc1cccc(c1)C#N	c1ccc(cc1)CSc1nnc(o1)c1ccccc1	138	C17H13N3O2S	323.37	5	5	0	87.15	97.24	3.86	-6.61	4	4	4	1	1	1	1	1	1	0.534954	2.38509	1.46002	0.924556	0.644946	0.784751	1.17644	1.06451	1.12047
ChemBridge	7986841				CCOc1ccccc1c1nnc(o1)SCc1ccccc1	c1ccc(cc1)CSc1nnc(o1)c1ccccc1	138	C17H16N2O2S	312.39	6	4	0	87.24	73.45	4.22	-6.93	4	4	4	1	1	1	1	1	1	1.03654	0.942761	0.989653	1.01293	0.76994	0.891434	1.15058	0.980395	1.06549
ChemBridge	7990313				N#Cc1ccc(cc1)CSc1nnc(o1)c1ccccc1	c1ccc(cc1)CSc1nnc(o1)c1ccccc1	138	C16H11N3OS	293.34	4	4	0	80.66	88.01	3.83	-6.49	4	4	4	1	1	1	1	1	1	1.06312	0.484848	0.773986	0.618807	0.977231	0.798019	1.20537	1.32762	1.26649
ChemBridge	9013009				Clc1ccc(cc1)CSc1nnc(o1)c1ccccc1Cl	c1ccc(cc1)CSc1nnc(o1)c1ccccc1	138	C15H10Cl2N2OS	337.22	4	3	0	85.96	64.22	5.08	-7.62	4	4	4	1	1	1	1	1	1	1.42857	0.670807	1.04969	0.936937	0.838947	0.887942	0.903446	1.12693	1.01519
ChemBridge	9018253				N#Cc1ccccc1CSc1nnc(o1)c1ccccc1OC	c1ccc(cc1)CSc1nnc(o1)c1ccccc1	138	C17H13N3O2S	323.37	5	5	0	87.15	97.24	3.86	-6.61	4	4	4	1	1	1	1	1	1	1.31412	1.00645	1.16029	1.02117	0.858199	0.939686	0.97877	1.21649	1.09763
ChemBridge	9018370				COc1ccc(cc1)c1nnc(o1)SCc1ccccc1C	c1ccc(cc1)CSc1nnc(o1)c1ccccc1	138	C17H16N2O2S	312.39	5	4	0	87.4	73.45	4.35	-6.91	4	4	4	1	1	1	1	1	1	1.49856	1.47097	1.48476	0.967427	0.917461	0.942444	0.856424	1.14698	1.0017
ChemBridge	9018430				COc1ccc(cc1)c1nnc(o1)SCc1ccc(cc1)C#N	c1ccc(cc1)CSc1nnc(o1)c1ccccc1	138	C17H13N3O2S	323.37	5	5	0	87.15	97.24	3.86	-6.61	4	4	4	1	1	1	1	1	1	1.15274	0.851613	1.00218	1.00774	0.876798	0.942267	1.08999	1.18946	1.13973
ChemBridge	9019404				COc1ccccc1c1nnc(o1)SCc1ccc(cc1)F	c1ccc(cc1)CSc1nnc(o1)c1ccccc1	138	C16H13FN2O2S	316.35	5	5	0	82.39	73.45	4.26	-6.8	4	4	4	1	1	1	1	1	1	1.06052	0.483871	0.772195	0.30712	0.350719	0.328919	1.14988	1.18946	1.16967
ChemBridge	9020289				Cc1ccc(cc1)c1nnc(o1)SCc1ccccc1C	c1ccc(cc1)CSc1nnc(o1)c1ccccc1	138	C17H16N2OS	296.39	4	3	0	85.87	64.22	4.83	-7.18	4	4	4	1	1	1	1	1	1	1.33718	0.909677	1.12343	1.07492	1.04891	1.06191	1.12114	0.892095	1.00662
ChemBridge	9021261				N#Cc1ccccc1CSc1nnc(o1)c1ccc(cc1)C	c1ccc(cc1)CSc1nnc(o1)c1ccccc1	138	C17H13N3OS	307.37	4	4	0	85.62	88.01	4.33	-6.88	4	4	4	1	1	1	1	1	1	0.92219	0.851613	0.886902	0.859935	1.01404	0.936985	0.830472	1.22663	1.02855
ChemBridge	9023854				COc1ccccc1c1nnc(o1)SCc1ccccc1C	c1ccc(cc1)CSc1nnc(o1)c1ccccc1	138	C17H16N2O2S	312.39	5	4	0	87.4	73.45	4.35	-6.91	4	4	4	1	1	1	1	1	1	1.2219	1.27742	1.24966	1.07492	0.783961	0.92944	1.06775	1.12338	1.09556
ChemBridge	9026695				COc1ccccc1c1nnc(o1)SCc1ccc(cc1)C#N	c1ccc(cc1)CSc1nnc(o1)c1ccccc1	138	C17H13N3O2S	323.37	5	5	0	87.15	97.24	3.86	-6.61	4	4	4	1	1	1	1	1	1	1.53571	0.57764	1.05668	0.886063	0.907067	0.896565	1.26482	1.20743	1.23613
ChemBridge	9029344				Cc1ccccc1CSc1nnc(o1)c1ccccc1Cl	c1ccc(cc1)CSc1nnc(o1)c1ccccc1	138	C16H13ClN2OS	316.81	4	3	0	85.92	64.22	4.95	-7.4	4	4	4	1	1	1	1	1	1	1.82143	0.819876	1.32065	0.959901	0.816753	0.888327	1.13834	0.965944	1.05214
ChemBridge	9033090				CC(=O)Nc1cccc(c1)c1nnc(o1)SCc1ccccc1	c1ccc(cc1)CSc1nnc(o1)c1ccccc1	138	C17H15N3O2S	325.38	6	4	1	90.25	93.32	3.44	-6.78	4	4	4	1	1	1	1	1	1	1.06052	0.716129	0.888324	1.07492	0.876798	0.975858	0.862413	0.960717	0.911565
ChemBridge	9036524				COc1cccc(c1)c1nnc(o1)SCc1ccccc1	c1ccc(cc1)CSc1nnc(o1)c1ccccc1	138	C16H14N2O2S	298.36	5	4	0	82.43	73.45	3.85	-6.53	4	4	4	1	1	1	1	1	1	0.276657	0.541935	0.409296	1.03013	0.939748	0.984939	0.830472	1.14698	0.988725
ChemBridge	9036940				CC(=O)Nc1cccc(c1)c1nnc(o1)SCc1ccc(cc1)F	c1ccc(cc1)CSc1nnc(o1)c1ccccc1	138	C17H14FN3O2S	343.38	6	5	1	90.21	93.32	3.85	-7.05	4	4	4	1	1	1	1	1	1	1.01441	0.522581	0.768495	1.0152	0.902371	0.958786	0.958237	0.960717	0.959477
ChemBridge	9037980				CC(=O)Nc1ccc(cc1)c1nnc(o1)SCc1ccccc1	c1ccc(cc1)CSc1nnc(o1)c1ccccc1	138	C17H15N3O2S	325.38	6	4	1	90.25	93.32	3.44	-6.78	4	4	4	1	1	1	1	1	1	0.635379	0.876791	0.756085	0.933634	0.974789	0.954211	0.999857	0.910503	0.95518
ChemBridge	9056141				COc1cccc(c1)c1nnc(o1)SCc1ccccc1C	c1ccc(cc1)CSc1nnc(o1)c1ccccc1	138	C17H16N2O2S	312.39	5	4	0	87.4	73.45	4.35	-6.91	4	4	4	1	1	1	1	1	1	1.32852	1.37536	1.35194	0.980315	1.03995	1.01013	0.62491	0.845467	0.735189
ChemBridge	5356411			wact-38	c1ccc(cc1)CSc1nnc(o1)c1ccccc1	c1ccc(cc1)CSc1nnc(o1)c1ccccc1	138	C15H12N2OS	268.33	4	3	0	75.94	64.22	3.84	-6.42	0	0	0	1	1	1	1	0.727273	0.863636	0.0815217	0.230032	0.155777	0.982551	1.10504	1.04379	1.12847	1.15387	1.14117
ChemBridge	9025598				Clc1ccc(cc1)CSc1nnc(o1)c1ccccn1	c1ccc(cc1)CSc1nnc(o1)c1ccccn1	139	C14H10ClN3OS	303.77	4	4	0	78.75	77.11	3.91	-6.65	4	4	4	1	1	1	1	1	1	1.25	0.782609	1.0163	0.866619	0.803991	0.835305	0.919872	1.05376	0.986815
ChemBridge	9032034				Fc1ccc(cc1)CSc1nnc(o1)c1ccccn1	c1ccc(cc1)CSc1nnc(o1)c1ccccn1	139	C14H10FN3OS	287.31	4	5	0	73.7	77.11	3.69	-6.32	4	4	4	1	1	1	1	1	1	0.322767	0.387097	0.354932	1.07492	0.617006	0.845962	0.512939	1.12686	0.819897
ChemBridge	7971346				Cc1ccc(cc1)SC(c1onc(n1)c1ccncc1)C	c1ccc(cc1)SCc1onc(n1)c1ccncc1	140	C16H15N3OS	297.37	4	4	0	83.51	77.11	3.97	-6.45	4	4	4	1	0.6	0.8	1	1	1	1.04559	1.8882	1.4669	0.704424	1.01809	0.861259	0.987219	1.24465	1.11594
ChemBridge	5799273				Clc1ccc(c(c1)C)OCc1onc(n1)c1cccnc1	c1ccc(cc1)OCc1onc(n1)c1cccnc1	141	C15H12ClN3O2	301.73	4	5	0	78.48	61.04	3.84	-6.67	4	4	4	1	1	1	1	1	1	1.03311	1.01887	1.02599	1.02668	0.979723	1.0032	1.04179	0.97618	1.00899
ChemBridge	6137238				Cc1ccc(c(c1)Br)OCc1onc(n1)c1cccnc1	c1ccc(cc1)OCc1onc(n1)c1cccnc1	141	C15H12BrN3O2	346.18	4	5	0	81.17	61.04	3.88	-6.88	4	4	4	1	1	1	1	1	1	1.34211	0.933333	1.13772	1.03455	0.949915	0.99223	1.10517	1.08211	1.09364
ChemBridge	6159717				Brc1ccc(cc1)OCc1onc(n1)c1cccnc1	c1ccc(cc1)OCc1onc(n1)c1cccnc1	141	C14H10BrN3O2	332.15	4	5	0	76.21	61.04	3.39	-6.5	4	4	4	1	1	1	1	1	1	1.07895	0.664103	0.871525	0.948333	0.962414	0.955374	1.03149	0.988011	1.00975
ChemBridge	6573303				Clc1ccc(c(c1)Cl)OCc1onc(n1)c1cccnc1	c1ccc(cc1)OCc1onc(n1)c1cccnc1	141	C14H9Cl2N3O2	322.15	4	5	0	78.53	61.04	3.98	-6.88	4	4	4	1	1	1	1	1	1	0.929032	0.787781	0.858407	1.05256	0.943832	0.998196	0.989734	1.38932	1.18953
ChemBridge	6574977				Clc1ccc(cc1C)OCc1onc(n1)c1cccnc1	c1ccc(cc1)OCc1onc(n1)c1cccnc1	141	C15H12ClN3O2	301.73	4	5	0	78.48	61.04	3.84	-6.67	4	4	4	1	1	1	1	1	1	1.05806	0.405145	0.731605	1.05256	0.830572	0.941566	0.618584	1.06639	0.842485
ChemBridge	6636825				Brc1ccc(c(c1)Cl)OCc1onc(n1)c1cccnc1	c1ccc(cc1)OCc1onc(n1)c1cccnc1	141	C14H9BrClN3O2	366.6	4	5	0	81.22	61.04	4.02	-7.09	4	4	4	1	1	1	1	1	1	0.571895	0.99115	0.781523	1.04261	1.04526	1.04393	0.969175	0.802953	0.886064
ChemBridge	6728333				CCc1ccc(cc1)OCc1onc(n1)c1cccnc1	c1ccc(cc1)OCc1onc(n1)c1cccnc1	141	C16H15N3O2	281.31	5	5	0	78.28	61.04	3.58	-6.46	4	4	4	0.571429	0.3	0.435714	1	1	1	0.0686275	0.0943953	0.0815114	1.04261	1.04526	1.04393	1.19993	0.958069	1.079
ChemBridge	6749919				Cc1ccc(c(c1)OCc1onc(n1)c1cccnc1)C	c1ccc(cc1)OCc1onc(n1)c1cccnc1	141	C16H15N3O2	281.31	4	5	0	78.44	61.04	3.71	-6.44	4	4	4	1	1	1	1	1	1	1.18954	1.01475	1.10215	1.04261	1.04526	1.04393	1.19993	0.845743	1.02284
ChemBridge	6800597				Cc1ccc(cc1C)OCc1onc(n1)c1cccnc1	c1ccc(cc1)OCc1onc(n1)c1cccnc1	141	C16H15N3O2	281.31	4	5	0	78.44	61.04	3.71	-6.44	4	4	4	1	1	1	1	1	1	1.53191	0.78806	1.15999	1.03774	0.997691	1.01772	0.945982	1.23884	1.09241
ChemBridge	7002991				Brc1c(C)cc(cc1C)OCc1onc(n1)c1cccnc1	c1ccc(cc1)OCc1onc(n1)c1cccnc1	141	C16H14BrN3O2	360.21	4	5	0	86.14	61.04	4.38	-7.25	4	4	4	1	1	1	1	1	1	1.21986	1.64776	1.43381	1.03774	1.06005	1.0489	0.709487	0.925639	0.817563
ChemBridge	7015552				Brc1ccc(c(c1)C)OCc1onc(n1)c1cccnc1	c1ccc(cc1)OCc1onc(n1)c1cccnc1	141	C15H12BrN3O2	346.18	4	5	0	81.17	61.04	3.88	-6.88	4	4	4	1	1	1	1	1	1	1.24823	0.857143	1.05268	1.03774	1.06005	1.0489	1.22978	0.969527	1.09965
ChemBridge	7323387				Cc1cc(OCc2onc(n2)c2cccnc2)c(c(c1)C)C	c1ccc(cc1)OCc1onc(n1)c1cccnc1	141	C17H17N3O2	295.34	4	5	0	83.41	61.04	4.21	-6.83	4	4	4	1	1	1	1	1	1	0.929032	0.855305	0.892169	0.613993	0.546429	0.580211	0.927876	0.996688	0.962282
ChemBridge	7755540				COc1ccc(cc1)OC(c1onc(n1)c1cccnc1)C	c1ccc(cc1)OCc1onc(n1)c1cccnc1	141	C16H15N3O3	297.31	5	6	0	79.81	70.27	2.93	-5.82	4	4	4	1	1	1	1	1	1	0.911681	0.821229	0.866455	1.05962	0.871395	0.965507	0.983756	1.04598	1.01487
ChemBridge	7969038				Cc1cc(Br)c(cc1OCc1onc(n1)c1cccnc1)C	c1ccc(cc1)OCc1onc(n1)c1cccnc1	141	C16H14BrN3O2	360.21	4	5	0	86.14	61.04	4.38	-7.25	4	4	4	1	1	1	1	1	1	0.972644	2.3354	1.65402	0.68911	0.852762	0.770936	0.904951	1.021	0.962978
ChemBridge	9008783				Cc1cc(OCc2onc(n2)c2cccnc2)c(c(c1Br)C)C	c1ccc(cc1)OCc1onc(n1)c1cccnc1	141	C17H16BrN3O2	374.23	4	5	0	91.11	61.04	4.88	-7.63	4	4	4	1	1	1	1	1	1	1	0.726708	0.863354	0.89757	0.969894	0.933732	0.948618	1.25573	1.10217
ChemBridge	9009453				CC(c1onc(n1)c1cccnc1)Oc1ccc(c(c1)C)Cl	c1ccc(cc1)OCc1onc(n1)c1cccnc1	141	C16H14ClN3O2	315.75	4	5	0	83.29	61.04	4.04	-6.69	4	4	4	1	1	1	1	1	1	1.42857	0.987578	1.20807	0.847705	0.877081	0.862393	1.01186	0.790318	0.901089
ChemBridge	9033354				CC(c1onc(n1)c1cccnc1)Oc1ccccc1	c1ccc(cc1)OCc1onc(n1)c1cccnc1	141	C15H13N3O2	267.28	4	5	0	73.32	61.04	2.91	-5.71	4	4	4	1	1	1	1	1	1	0.507205	1.27742	0.892312	1.00774	1.11061	1.05917	0.889791	1.18946	1.03963
ChemBridge	9036804				Cc1cccc(c1)OC(c1onc(n1)c1cccnc1)C	c1ccc(cc1)OCc1onc(n1)c1cccnc1	141	C16H15N3O2	281.31	4	5	0	78.28	61.04	3.41	-6.09	4	4	4	1	1	1	1	1	1	0.853026	0.735484	0.794255	1.07492	0.912287	0.993603	0.862413	1.31467	1.08854
ChemBridge	9060196				Cc1ccc(cc1)OC(c1onc(n1)c1cccnc1)C	c1ccc(cc1)OCc1onc(n1)c1cccnc1	141	C16H15N3O2	281.31	4	5	0	78.28	61.04	3.41	-6.09	4	4	4	1	1	1	1	1	1	1.18412	0.532951	0.858533	0.980315	1.08947	1.03489	0.961401	0.966248	0.963824
ChemBridge	7918658				Cc1ccc(cc1)SCc1onc(n1)c1cccnc1	c1ccc(cc1)SCc1onc(n1)c1cccnc1	142	C15H13N3OS	283.35	4	4	0	78.7	77.11	3.78	-6.43	3	0	1.5	1	0.5	0.75	1	1	1	0.235294	0.677596	0.456445	0.995891	1.21383	1.10486	1.16993	0.867398	1.01866
ChemBridge	7969264				Cc1ccc(cc1)SC(c1onc(n1)c1cccnc1)C	c1ccc(cc1)SCc1onc(n1)c1cccnc1	142	C16H15N3OS	297.37	4	4	0	83.51	77.11	3.97	-6.45	4	4	4	1	1	1	1	1	1	0.729483	1.83851	1.284	0.801586	0.946898	0.874242	1.16351	0.875147	1.01933
ChemBridge	9075853				Clc1ccc(cc1)SCc1onc(n1)c1cccnc1	c1ccc(cc1)SCc1onc(n1)c1cccnc1	142	C14H10ClN3OS	303.77	4	4	0	78.75	77.11	3.91	-6.65	1	4	2.5	0	0.3125	0.15625	1	1	1	0.173285	0.154728	0.164006	0.885007	0.990427	0.937717	0.961401	1.40911	1.18526
ChemBridge	9077536				Clc1ccc(cc1)SCc1onc(n1)c1ccccn1	c1ccc(cc1)SCc1onc(n1)c1ccccn1	143	C14H10ClN3OS	303.77	4	4	0	78.75	77.11	3.91	-6.65	1	0	0.5	1	0	0.5	1	1	1	0.0288809	0.103152	0.0660164	0.0518685	0	0.0259343	0.803456	0.352278	0.577867
ChemBridge	7639420				Brc1ccc(cc1)c1noc(n1)CSc1ccccc1	c1ccc(cc1)SCc1onc(n1)c1ccccc1	144	C15H11BrN2OS	347.23	4	3	0	83.64	64.22	4.5	-7.23	0	0	0	1	1	1	1	1	1	0.847059	1.5	1.17353	1.06703	1.12111	1.09407	1.04562	0.939681	0.992653
ChemBridge	7918654				Cc1ccc(cc1)SCc1onc(n1)c1ccccc1	c1ccc(cc1)SCc1onc(n1)c1ccccc1	144	C16H14N2OS	282.36	4	3	0	80.91	64.22	4.33	-6.8	4	4	4	1	1	1	1	1	1	0.917647	1.15847	1.03806	1.00775	1.28127	1.14451	1.12606	1.06307	1.09457
ChemBridge	7918655				COc1ccc(cc1)c1noc(n1)CSc1ccc(cc1)C	c1ccc(cc1)SCc1onc(n1)c1ccccc1	144	C17H16N2O2S	312.39	5	4	0	87.4	73.45	4.35	-6.91	4	4	4	1	1	1	1	1	1	0.635294	0.852459	0.743877	0.927848	1.12752	1.02768	1.13552	1.03501	1.08527
ChemBridge	9033613				COc1cccc(c1)c1noc(n1)CSc1ccccc1	c1ccc(cc1)SCc1onc(n1)c1ccccc1	144	C16H14N2O2S	298.36	5	4	0	82.43	73.45	3.85	-6.53	4	4	4	1	1	1	1	1	1	1.06052	0.929032	0.994775	1.01834	1.04891	1.03363	0.996566	1.03295	1.01476
ChemBridge	9037352				Cc1ccc(cc1)SCc1onc(n1)c1cccc(c1)C	c1ccc(cc1)SCc1onc(n1)c1ccccc1	144	C17H16N2OS	296.39	4	3	0	85.87	64.22	4.83	-7.18	4	4	4	1	1	1	1	1	1	0.876081	0.677419	0.77675	1.00774	1.01806	1.0129	0.996566	1.14698	1.07177
ChemBridge	9060226				Cc1ccc(cc1)SCc1onc(n1)c1ccc(cc1)C	c1ccc(cc1)SCc1onc(n1)c1ccccc1	144	C17H16N2OS	296.39	4	3	0	85.87	64.22	4.83	-7.18	4	4	4	1	1	1	1	1	1	1.27076	0.859599	1.06518	0.891196	0.817103	0.854149	0.803456	1.09413	0.948795
ChemBridge	9076850				Clc1ccc(cc1)SCc1onc(n1)c1ccccc1	c1ccc(cc1)SCc1onc(n1)c1ccccc1	144	C15H11ClN2OS	302.78	4	3	0	80.95	64.22	4.46	-7.02	0	0	0	0.826087	0.352941	0.589514	1	1	1	0.924188	0.893983	0.909085	0.54462	1.02138	0.782999	0.833214	1.01456	0.923887
ChemBridge	9078382				COc1cccc(c1)c1noc(n1)CSc1ccc(cc1)Cl	c1ccc(cc1)SCc1onc(n1)c1ccccc1	144	C16H13ClN2O2S	332.8	5	4	0	87.44	73.45	4.48	-7.13	4	4	4	1	1	1	1	1	1	1.32852	1.13467	1.2316	1.08924	0.974789	1.03201	0.986701	1.09413	1.04042
ChemBridge	5689255				Brc1ccc(cc1)OCc1onc(n1)c1ccncc1	c1ccc(cc1)OCc1onc(n1)c1ccncc1	145	C14H10BrN3O2	332.15	4	5	0	76.21	61.04	3.39	-6.5	4	4	4	1	1	1	1	1	1	1.24503	0.622642	0.933837	0.969644	1.02054	0.995094	0.873121	0.937133	0.905127
ChemBridge	5690702				Clc1ccc(cc1)OCc1onc(n1)c1ccncc1	c1ccc(cc1)OCc1onc(n1)c1ccncc1	145	C14H10ClN3O2	287.7	4	5	0	73.52	61.04	3.35	-6.28	4	4	4	0.789474	0.5	0.644737	1	1	1	0.927152	0.433962	0.680557	1.02668	0.471718	0.7492	0.992183	1.10251	1.04735
ChemBridge	5801970				Clc1ccc(c(c1)C)OCc1onc(n1)c1ccncc1	c1ccc(cc1)OCc1onc(n1)c1ccncc1	145	C15H12ClN3O2	301.73	4	5	0	78.48	61.04	3.84	-6.67	1	0	0.5	1	1	1	1	1	1	1.13907	0.811321	0.975197	1.02668	1.01312	1.0199	0.939962	1.03085	0.985404
ChemBridge	6116429				Cc1ccc(c(c1)Br)OCc1onc(n1)c1ccncc1	c1ccc(cc1)OCc1onc(n1)c1ccncc1	145	C15H12BrN3O2	346.18	4	5	0	81.17	61.04	3.88	-6.88	3	4	3.5	1	1	1	1	1	1	0.964539	0.752239	0.858389	1.03774	0.948463	0.993104	1.0851	1.24961	1.16736
ChemBridge	6126152				Brc1ccc(cc1C)OCc1onc(n1)c1ccncc1	c1ccc(cc1)OCc1onc(n1)c1ccncc1	145	C15H12BrN3O2	346.18	4	5	0	81.17	61.04	3.88	-6.88	4	4	4	1	1	1	1	1	1	1.21986	0.78806	1.00396	1.03774	1.06005	1.0489	0.993281	1.13112	1.0622
ChemBridge	6573620				Clc1ccc(cc1C)OCc1onc(n1)c1ccncc1	c1ccc(cc1)OCc1onc(n1)c1ccncc1	145	C15H12ClN3O2	301.73	4	5	0	78.48	61.04	3.84	-6.67	4	4	4	1	1	1	1	1	1	1.16129	0.967846	1.06457	1.05256	0.789287	0.920923	1.13407	1.12479	1.12943
ChemBridge	6636913				Brc1ccc(c(c1)Cl)OCc1onc(n1)c1ccncc1	c1ccc(cc1)OCc1onc(n1)c1ccncc1	145	C14H9BrClN3O2	366.6	4	5	0	81.22	61.04	4.02	-7.09	4	4	4	0.857143	1	0.928571	1	1	1	1.88957	1.08904	1.48931	1.00339	0.903054	0.953221	1.02171	1.04637	1.03404
ChemBridge	6856871				Cc1ccc(cc1C)OCc1onc(n1)c1ccncc1	c1ccc(cc1)OCc1onc(n1)c1ccncc1	145	C16H15N3O2	281.31	4	5	0	78.44	61.04	3.71	-6.44	4	4	4	1	1	1	1	1	1	1.09333	0.788991	0.941162	1.02916	1.03906	1.03411	0.980228	1.3503	1.16527
ChemBridge	7017575				Brc1c(C)cc(cc1C)OCc1onc(n1)c1ccncc1	c1ccc(cc1)OCc1onc(n1)c1ccncc1	145	C16H14BrN3O2	360.21	4	5	0	86.14	61.04	4.38	-7.25	4	4	4	1	1	1	1	1	1	1.44681	0.770149	1.10848	1.03774	1.02079	1.02926	0.993281	0.885142	0.939212
ChemBridge	7019968				Brc1ccc(c(c1)C)OCc1onc(n1)c1ccncc1	c1ccc(cc1)OCc1onc(n1)c1ccncc1	145	C15H12BrN3O2	346.18	4	5	0	81.17	61.04	3.88	-6.88	4	4	4	1	1	1	1	1	1	1.56028	0.931343	1.24581	0.968561	1.06005	1.0143	1.06423	1.01871	1.04147
ChemBridge	7319564				Cc1c(cccc1C)OCc1onc(n1)c1ccncc1	c1ccc(cc1)OCc1onc(n1)c1ccncc1	145	C16H15N3O2	281.31	4	5	0	78.44	61.04	3.71	-6.44	4	4	4	1	1	1	1	1	1	1.16129	1.46302	1.31216	0.999931	0.874287	0.937109	1.03097	0.87372	0.952347
ChemBridge	7350367				Clc1ccc(cc1)OC(c1onc(n1)c1ccncc1)(C)C	c1ccc(cc1)OCc1onc(n1)c1ccncc1	145	C16H14ClN3O2	315.75	4	5	0	83.02	61.04	3.75	-6.69	0	1	0.5	1	1	1	1	1	1	1.10968	0.630225	0.869951	0.869505	0.950312	0.909908	1.04683	1.26028	1.15355
ChemBridge	7358176				Clc1c(C)cc(cc1C)OCc1onc(n1)c1ccncc1	c1ccc(cc1)OCc1onc(n1)c1ccncc1	145	C16H14ClN3O2	315.75	4	5	0	83.45	61.04	4.34	-7.04	4	4	4	1	1	1	1	1	1	0.820513	0.351955	0.586234	0.992902	0.566407	0.779654	0.992023	1.49052	1.24127
ChemBridge	7614413				Brc1cc(ccc1OCc1onc(n1)c1ccncc1)C(C)C	c1ccc(cc1)OCc1onc(n1)c1ccncc1	145	C17H16BrN3O2	374.23	5	5	0	90.79	61.04	4.45	-7.29	4	4	4	1	1	1	1	1	1	0.941176	0.677596	0.809386	1.00034	0.640634	0.820485	0.919231	1.01426	0.966745
ChemBridge	7765174				Brc1cc(ccc1OCc1onc(n1)c1ccncc1)C(C)(C)C	c1ccc(cc1)OCc1onc(n1)c1ccncc1	145	C18H18BrN3O2	388.26	5	5	0	95.48	61.04	4.67	-7.67	4	4	4	1	1	1	1	1	1	0.941176	0.939891	0.940534	1.01852	0.732153	0.875339	0.857949	0.751745	0.804847
ChemBridge	7782929				Brc1ccc(cc1)OC(c1onc(n1)c1ccncc1)C	c1ccc(cc1)OCc1onc(n1)c1ccncc1	145	C15H12BrN3O2	346.18	4	5	0	81.02	61.04	3.58	-6.52	0	0	0	0	0	0	1	1	1	0.423529	0.327869	0.375699	0.924756	0.512507	0.718631	0.643462	0.991886	0.817674
ChemBridge	7782943				Clc1cc(Cl)c(cc1OCc1onc(n1)c1ccncc1)Cl	c1ccc(cc1)OCc1onc(n1)c1ccncc1	145	C14H8Cl3N3O2	356.59	4	5	0	83.54	61.04	4.62	-7.48	4	4	4	1	1	1	1	1	1	0.776471	1.53005	1.15326	0.746918	0.678318	0.712618	0.989941	1.01799	1.00396
ChemBridge	7887176				CC(c1onc(n1)c1ccncc1)Oc1ccc(cc1)C(C)(C)C	c1ccc(cc1)OCc1onc(n1)c1ccncc1	145	C19H21N3O2	323.39	5	5	0	92.59	61.04	4.21	-6.89	4	4	4	1	1	1	1	1	1	1.02564	0.684358	0.854999	0.906563	0.805093	0.855828	0.946931	1.17673	1.06183
ChemBridge	7969777				Cc1cc(Br)c(cc1OCc1onc(n1)c1ccncc1)C	c1ccc(cc1)OCc1onc(n1)c1ccncc1	145	C16H14BrN3O2	360.21	4	5	0	86.14	61.04	4.38	-7.25	4	4	4	1	1	1	1	1	1	0.680851	2.8323	1.75657	0.782693	0.95022	0.866457	0.96959	0.889038	0.929314
ChemBridge	9016525				CC(c1onc(n1)c1ccncc1)Oc1ccc(c(c1)C)C	c1ccc(cc1)OCc1onc(n1)c1ccncc1	145	C17H17N3O2	295.34	4	5	0	83.25	61.04	3.91	-6.47	4	4	4	1	1	1	1	1	1	0.92219	1.33548	1.12884	1.07492	0.914621	0.99477	0.996566	0.892095	0.94433
ChemBridge	9020901				Clc1cccc(c1)OCc1onc(n1)c1ccncc1	c1ccc(cc1)OCc1onc(n1)c1ccncc1	145	C14H10ClN3O2	287.7	4	5	0	73.52	61.04	3.35	-6.28	3	4	3.5	1	1	1	1	1	1	1.10663	1.02581	1.06622	1.07492	0.624719	0.849819	0.996566	1.25943	1.128
ChemBridge	9024642				Ic1ccc(cc1)OCc1onc(n1)c1ccncc1	c1ccc(cc1)OCc1onc(n1)c1ccncc1	145	C14H10IN3O2	379.15	4	5	0	81.22	61.04	3.68	-6.56	4	4	4	1	1	1	1	1	1	1.14286	0.801242	0.97205	1.04716	0.969894	1.00853	1.26482	1.31092	1.28787
ChemBridge	9028217				Cc1cc(C)c(c(c1)C)OCc1onc(n1)c1ccncc1	c1ccc(cc1)OCc1onc(n1)c1ccncc1	145	C17H17N3O2	295.34	4	5	0	83.41	61.04	4.21	-6.83	4	4	4	1	1	1	1	1	1	1.46429	0.950311	1.2073	0.860171	1.01557	0.93787	0.972942	1.14482	1.05888
ChemBridge	9035138				Cc1cc(OCc2onc(n2)c2ccncc2)c(c(c1Br)C)C	c1ccc(cc1)OCc1onc(n1)c1ccncc1	145	C17H16BrN3O2	374.23	4	5	0	91.11	61.04	4.88	-7.63	4	4	4	1	1	1	1	1	1	0.9683	0.832258	0.900279	1.07492	1.04891	1.06191	0.97877	1.37869	1.17873
ChemBridge	9057517				Cc1cccc(c1)OC(c1onc(n1)c1ccncc1)C	c1ccc(cc1)OCc1onc(n1)c1ccncc1	145	C16H15N3O2	281.31	4	5	0	78.28	61.04	3.41	-6.09	4	4	4	1	0.7	0.85	1	1	1	2.02166	0.740741	1.3812	0.947165	1.02894	0.988054	1.01548	1.28833	1.15191
ChemBridge	5686663				COc1ccccc1OCc1onc(n1)c1ccccc1	c1ccc(cc1)OCc1onc(n1)c1ccccc1	146	C16H14N2O3	282.29	5	5	0	77.21	57.38	3.29	-6.17	4	4	4	1	1	1	1	1	1	1.0596	1.35849	1.20905	0.947706	0.998933	0.97332	0.915861	0.911102	0.913481
ChemBridge	5686820				Cc1ccc(cc1)c1noc(n1)COc1ccc(cc1)Cl	c1ccc(cc1)OCc1onc(n1)c1ccccc1	146	C16H13ClN2O2	300.74	4	4	0	80.69	48.15	4.39	-7.04	4	4	4	1	1	1	1	1	1	0.821192	1.24528	1.03324	1.02668	1.0083	1.01749	0.952495	0.878562	0.915529
ChemBridge	5687295				COc1ccccc1OCc1onc(n1)c1ccc(cc1)Cl	c1ccc(cc1)OCc1onc(n1)c1ccccc1	146	C16H13ClN2O3	316.74	5	5	0	82.22	57.38	3.92	-6.77	4	4	4	1	1	1	1	1	1	1.00662	0.849057	0.92784	1.02668	0.990609	1.00865	0.910473	0.859039	0.884756
ChemBridge	5687338				COc1ccccc1OCc1onc(n1)c1ccc(cc1)Br	c1ccc(cc1)OCc1onc(n1)c1ccccc1	146	C16H13BrN2O3	361.19	5	5	0	84.91	57.38	3.96	-6.98	4	4	4	1	1	1	1	1	1	0.953642	1.07547	1.01456	1.02668	1.06137	1.04402	0.967378	1.06955	1.01847
ChemBridge	5687906				Clc1ccc(cc1)OCc1onc(n1)c1ccccc1	c1ccc(cc1)OCc1onc(n1)c1ccccc1	146	C15H11ClN2O2	286.71	4	4	0	75.72	48.15	3.9	-6.66	4	4	4	1	1	1	1	1	1	1.69536	0.924528	1.30995	1.02668	1.06137	1.04402	0.873121	0.964696	0.918908
ChemBridge	5688318				Cc1cc(OCc2onc(n2)c2ccccc2Cl)cc(c1)C	c1ccc(cc1)OCc1onc(n1)c1ccccc1	146	C17H15ClN2O2	314.77	4	4	0	85.65	48.15	4.89	-7.42	4	4	4	1	1	1	1	1	1	1.21854	0.603774	0.911158	0.953347	1.0024	0.977875	0.770401	0.98399	0.877195
ChemBridge	5690882				Cc1ccc(cc1)c1noc(n1)COc1cc(C)cc(c1)C	c1ccc(cc1)OCc1onc(n1)c1ccccc1	146	C18H18N2O2	294.35	4	4	0	85.61	48.15	4.77	-7.2	4	4	4	1	1	1	1	1	1	0.980132	0.849057	0.914595	1.02668	1.01312	1.0199	1.05055	0.97618	1.01336
ChemBridge	5794903				Cc1ccc(cc1)c1noc(n1)COc1ccc(cc1C)Cl	c1ccc(cc1)OCc1onc(n1)c1ccccc1	146	C17H15ClN2O2	314.77	4	4	0	85.66	48.15	4.89	-7.42	0	4	2	1	1	1	1	1	1	1.00662	0.811321	0.908972	1.02668	0.964879	0.99578	1.03187	0.890276	0.961073
ChemBridge	5799257				Clc1ccc(c(c1)C)OCc1onc(n1)c1ccccc1	c1ccc(cc1)OCc1onc(n1)c1ccccc1	146	C16H13ClN2O2	300.74	4	4	0	80.69	48.15	4.39	-7.04	4	4	4	1	1	1	1	1	1	1.21854	0.811321	1.01493	1.02668	1.01522	1.02095	0.970134	0.878562	0.924348
ChemBridge	5802981				Clc1ccc(c(c1)Br)OCc1onc(n1)c1ccccc1	c1ccc(cc1)OCc1onc(n1)c1ccccc1	146	C15H10BrClN2O2	365.61	4	4	0	83.42	48.15	4.56	-7.46	1	1	1	1	1	1	1	1	1	1.00662	0.849057	0.92784	1.02668	1.0083	1.01749	1.12447	1.00407	1.06427
ChemBridge	5811046				COc1ccc(cc1)c1noc(n1)COc1ccccc1Cl	c1ccc(cc1)OCc1onc(n1)c1ccccc1	146	C16H13ClN2O3	316.74	5	5	0	82.22	57.38	3.92	-6.77	4	4	4	1	1	1	1	1	1	0.980132	0.735849	0.857991	1.02668	1.06137	1.04402	1.07156	1.05427	1.06292
ChemBridge	5814215				CC(c1ccc(cc1)OCc1onc(n1)c1ccccc1)(C)C	c1ccc(cc1)OCc1onc(n1)c1ccccc1	146	C19H20N2O2	308.37	5	4	0	89.98	48.15	4.56	-7.24	4	4	4	1	1	1	1	1	1	1.16556	0.811321	0.988442	0.912606	1.06137	0.986986	1.04179	0.753053	0.897423
ChemBridge	5852067				Cc1ccc(cc1)c1noc(n1)COc1ccc(cc1C)C	c1ccc(cc1)OCc1onc(n1)c1ccccc1	146	C18H18N2O2	294.35	4	4	0	85.61	48.15	4.77	-7.2	4	4	4	1	1	1	1	1	1	0.635762	0.754717	0.695239	1.02668	1.02054	1.02361	1.05324	0.967692	1.01047
ChemBridge	5853869				COc1ccc(cc1)c1noc(n1)COc1ccc(cc1C)C	c1ccc(cc1)OCc1onc(n1)c1ccccc1	146	C18H18N2O3	310.35	5	5	0	87.14	57.38	4.3	-6.93	4	4	4	1	1	1	1	1	1	1.0596	0.773585	0.916594	0.924013	0.9365	0.930257	0.840437	0.901089	0.870763
ChemBridge	5855038				Clc1ccc(cc1)c1noc(n1)COc1ccc(cc1C)C	c1ccc(cc1)OCc1onc(n1)c1ccccc1	146	C17H15ClN2O2	314.77	4	4	0	85.65	48.15	4.89	-7.42	4	4	4	1	1	1	1	1	1	0.927152	0.754717	0.840935	0.933347	1.06137	0.997357	0.892964	0.986456	0.93971
ChemBridge	5857744				Cc1ccc(c(c1)C)OCc1onc(n1)c1ccccc1Cl	c1ccc(cc1)OCc1onc(n1)c1ccccc1	146	C17H15ClN2O2	314.77	4	4	0	85.65	48.15	4.89	-7.42	4	4	4	1	1	1	1	1	1	0.736842	0.628205	0.682524	1.03455	0.969144	1.00184	1.08199	1.19601	1.139
ChemBridge	6101718				Brc1ccc(cc1)OCc1onc(n1)c1ccccc1Cl	c1ccc(cc1)OCc1onc(n1)c1ccccc1	146	C15H10BrClN2O2	365.61	4	4	0	83.42	48.15	4.56	-7.46	4	4	4	1	1	1	1	1	1	1.56028	0.859701	1.20999	1.03774	1.06005	1.0489	0.873214	0.904325	0.88877
ChemBridge	6103277				COc1ccc(cc1)c1noc(n1)COc1ccccc1C	c1ccc(cc1)OCc1onc(n1)c1ccccc1	146	C17H16N2O3	296.32	5	5	0	82.17	57.38	3.79	-6.55	4	4	4	1	1	1	1	1	1	1.44681	0.734328	1.09057	1.03774	1.01588	1.02681	1.20876	1.28308	1.24592
ChemBridge	6120183				Clc1c(C)cc(cc1C)OCc1onc(n1)c1ccccc1	c1ccc(cc1)OCc1onc(n1)c1ccccc1	146	C17H15ClN2O2	314.77	4	4	0	85.65	48.15	4.89	-7.42	4	4	4	1	1	1	1	1	1	1.24823	0.680597	0.964412	1.03774	1.06005	1.0489	1.19492	1.17151	1.18322
ChemBridge	6134438				Cc1ccc(cc1)c1noc(n1)COc1cccc(c1)C	c1ccc(cc1)OCc1onc(n1)c1ccccc1	146	C17H16N2O2	280.32	4	4	0	80.65	48.15	4.27	-6.82	4	4	4	1	1	1	1	1	1	1.02632	0.753846	0.890081	1.03455	0.909919	0.972232	1.03643	1.22967	1.13305
ChemBridge	6137394				Clc1ccc(cc1)c1noc(n1)COc1ccccc1C	c1ccc(cc1)OCc1onc(n1)c1ccccc1	146	C16H13ClN2O2	300.74	4	4	0	80.69	48.15	4.39	-7.04	4	4	4	1	1	1	1	1	1	0.894737	0.7	0.797368	1.03455	1.04991	1.04223	1.0047	1.02515	1.01493
ChemBridge	6145736				Clc1ccc(cc1)OCc1onc(n1)c1cccc(c1)C	c1ccc(cc1)OCc1onc(n1)c1ccccc1	146	C16H13ClN2O2	300.74	4	4	0	80.69	48.15	4.39	-7.04	4	4	4	1	1	1	1	1	1	0.973684	0.771795	0.87274	1.03455	1.04991	1.04223	1.20564	1.08211	1.14387
ChemBridge	6146342				Cc1ccc(cc1)c1noc(n1)COc1ccccc1C	c1ccc(cc1)OCc1onc(n1)c1ccccc1	146	C17H16N2O2	280.32	4	4	0	80.65	48.15	4.27	-6.82	4	4	4	1	1	1	1	1	1	1	0.592308	0.796154	0.965576	1.04991	1.00774	1.01587	1.19973	1.1078
ChemBridge	6146881				COc1ccc(cc1)c1noc(n1)COc1ccc(cc1Br)C	c1ccc(cc1)OCc1onc(n1)c1ccccc1	146	C17H15BrN2O3	375.22	5	5	0	89.87	57.38	4.46	-7.36	4	4	4	1	1	1	1	1	1	0.868421	0.897436	0.882928	1.03455	0.988147	1.01135	1.05494	1.11942	1.08718
ChemBridge	6149948				COc1ccc(cc1)c1noc(n1)COc1ccc(cc1)Cl	c1ccc(cc1)OCc1onc(n1)c1ccccc1	146	C16H13ClN2O3	316.74	5	5	0	82.22	57.38	3.92	-6.77	4	4	4	1	1	1	1	1	1	1.15789	0.897436	1.02767	1.03455	1.04991	1.04223	1.23076	1.2703	1.25053
ChemBridge	6156571				Brc1ccc(cc1C)OCc1onc(n1)c1ccccc1	c1ccc(cc1)OCc1onc(n1)c1ccccc1	146	C16H13BrN2O2	345.19	4	4	0	83.38	48.15	4.43	-7.25	4	4	4	1	1	1	1	1	1	1.15789	0.84359	1.00074	0.931091	0.93325	0.93217	1.15836	1.21737	1.18787
ChemBridge	6157785				COc1ccc(cc1)c1noc(n1)COc1ccccc1	c1ccc(cc1)OCc1onc(n1)c1ccccc1	146	C16H14N2O3	282.29	5	5	0	77.21	57.38	3.29	-6.17	0	0	0	1	1	1	1	1	1	0.334601	0.664103	0.499352	1.03455	0.999911	1.01723	1.09401	1.09956	1.09678
ChemBridge	6157897				COc1ccc(cc1)c1noc(n1)COc1ccc(cc1)Br	c1ccc(cc1)OCc1onc(n1)c1ccccc1	146	C16H13BrN2O3	361.19	5	5	0	84.91	57.38	3.96	-6.98	0	4	2	1	1	1	1	1	1	1.05263	0.807692	0.930162	1.03455	0.972136	1.00334	1.28937	1.13621	1.21279
ChemBridge	6245049				Cc1cccc(c1)OCc1onc(n1)c1ccccc1	c1ccc(cc1)OCc1onc(n1)c1ccccc1	146	C16H14N2O2	266.29	4	4	0	75.68	48.15	3.77	-6.43	3	0	1.5	1	1	1	1	1	1	1	0.7	0.85	1.03455	1.04991	1.04223	0.703291	1.11942	0.911356
ChemBridge	6246791				Cc1ccc(cc1)c1noc(n1)COc1ccc(cc1)Br	c1ccc(cc1)OCc1onc(n1)c1ccccc1	146	C16H13BrN2O2	345.19	4	4	0	83.38	48.15	4.43	-7.25	4	4	4	1	1	1	1	1	1	0.868421	1.00513	0.936775	0.954965	1.04991	1.00244	0.910142	1.06787	0.989005
ChemBridge	6247347				Brc1ccc(cc1)c1noc(n1)COc1cccc(c1)C	c1ccc(cc1)OCc1onc(n1)c1ccccc1	146	C16H13BrN2O2	345.19	4	4	0	83.38	48.15	4.43	-7.25	4	4	4	1	1	1	1	1	1	1.07895	0.825641	0.952294	1.03455	1.04991	1.04223	1.15084	1.1085	1.12967
ChemBridge	6247513				COc1ccc(cc1)c1noc(n1)COc1ccc(c(c1)C)Br	c1ccc(cc1)OCc1onc(n1)c1ccccc1	146	C17H15BrN2O3	375.22	5	5	0	89.87	57.38	4.46	-7.36	4	4	4	1	1	1	1	1	1	1.21053	0.825641	1.01808	0.954965	0.988147	0.971556	1.1956	0.856668	1.02613
ChemBridge	6262546				Cc1ccc(c(c1)Br)OCc1onc(n1)c1ccccc1	c1ccc(cc1)OCc1onc(n1)c1ccccc1	146	C16H13BrN2O2	345.19	4	4	0	83.38	48.15	4.43	-7.25	4	4	4	1	1	1	1	1	1	1	0.825641	0.912821	1.03455	0.991578	1.01306	1.2503	0.86955	1.05992
ChemBridge	6269921				Cc1ccccc1OCc1onc(n1)c1ccccc1	c1ccc(cc1)OCc1onc(n1)c1ccccc1	146	C16H14N2O2	266.29	4	4	0	75.68	48.15	3.77	-6.43	4	4	4	1	1	1	1	1	1	0.929032	0.652733	0.790883	0.894675	0.747745	0.82121	1.15984	1.0873	1.12357
ChemBridge	6277553				Brc1ccc(cc1)c1noc(n1)COc1ccccc1C	c1ccc(cc1)OCc1onc(n1)c1ccccc1	146	C16H13BrN2O2	345.19	4	4	0	83.38	48.15	4.43	-7.25	4	4	4	1	1	1	1	1	1	0.8	1.10289	0.951447	0.952315	0.62449	0.788403	0.989734	1.0438	1.01677
ChemBridge	6288205				Brc1ccc(cc1)c1noc(n1)COc1ccccc1	c1ccc(cc1)OCc1onc(n1)c1ccccc1	146	C15H11BrN2O2	331.16	4	4	0	78.41	48.15	3.94	-6.87	4	4	4	1	1	1	1	1	1	0.929032	2	1.46452	0.65785	0.546429	0.602139	0.989734	0.978567	0.98415
ChemBridge	6298368				Cc1ccc(cc1)OCc1onc(n1)c1ccc(cc1)Cl	c1ccc(cc1)OCc1onc(n1)c1ccccc1	146	C16H13ClN2O2	300.74	4	4	0	80.69	48.15	4.39	-7.04	4	4	4	1	1	1	1	1	1	1.16129	1.17042	1.16585	0.877133	0.924726	0.900929	1.15469	0.843592	0.999141
ChemBridge	6573301				Cc1ccc(cc1)c1noc(n1)COc1ccc(c(c1)C)Cl	c1ccc(cc1)OCc1onc(n1)c1ccccc1	146	C17H15ClN2O2	314.77	4	4	0	85.66	48.15	4.89	-7.42	4	4	4	1	1	1	1	1	1	0.954839	0.630225	0.792532	1.05256	0.756594	0.904577	0.951668	1.06639	1.00903
ChemBridge	6573948				COc1ccc(cc1)c1noc(n1)COc1ccc(c(c1)C)Cl	c1ccc(cc1)OCc1onc(n1)c1ccccc1	146	C17H15ClN2O3	330.77	5	5	0	87.18	57.38	4.42	-7.15	4	4	4	1	1	1	1	1	1	1.16129	0.675241	0.918266	1.05256	0.983572	1.01807	0.927876	0.815472	0.871674
ChemBridge	6574463				Cc1ccc(cc1)c1noc(n1)COc1ccccc1Cl	c1ccc(cc1)OCc1onc(n1)c1ccccc1	146	C16H13ClN2O2	300.74	4	4	0	80.69	48.15	4.39	-7.04	4	4	4	1	1	1	1	1	1	1.03226	1.05788	1.04507	1.05256	0.86675	0.959654	0.989734	0.966486	0.97811
ChemBridge	6574639				Clc1ccc(cc1)c1noc(n1)COc1ccccc1Cl	c1ccc(cc1)OCc1onc(n1)c1ccccc1	146	C15H10Cl2N2O2	321.16	4	4	0	80.73	48.15	4.53	-7.26	4	4	4	1	1	1	1	1	1	1.2129	0.765273	0.989088	1.05256	0.728572	0.890566	1.11345	0.988451	1.05095
ChemBridge	6575786				Clc1ccc(c(c1)Cl)OCc1onc(n1)c1ccccc1	c1ccc(cc1)OCc1onc(n1)c1ccccc1	146	C15H10Cl2N2O2	321.16	4	4	0	80.73	48.15	4.53	-7.26	0	0	0	1	1	1	1	1	1	1.00645	0.270096	0.638274	0.771877	0.819644	0.79576	0.94607	1.22321	1.08464
ChemBridge	6576010				Clc1ccc(cc1C)OCc1onc(n1)c1ccccc1	c1ccc(cc1)OCc1onc(n1)c1ccccc1	146	C16H13ClN2O2	300.74	4	4	0	80.69	48.15	4.39	-7.04	4	4	4	1	1	1	1	1	1	1.26452	0.92283	1.09367	0.789419	0.897705	0.843562	0.89351	0.757224	0.825367
ChemBridge	6576853				Brc1ccc(cc1)c1noc(n1)COc1ccccc1Cl	c1ccc(cc1)OCc1onc(n1)c1ccccc1	146	C15H10BrClN2O2	365.61	4	4	0	83.42	48.15	4.56	-7.46	4	4	4	1	1	1	1	1	1	1.10968	0.855305	0.982491	1.05256	0.983572	1.01807	0.824779	0.691916	0.758347
ChemBridge	6577134				COc1ccc(cc1)c1noc(n1)COc1ccc(cc1Cl)Cl	c1ccc(cc1)OCc1onc(n1)c1ccccc1	146	C16H12Cl2N2O3	351.18	5	5	0	87.23	57.38	4.55	-7.37	4	4	4	1	1	1	1	1	1	0.954839	1.46302	1.20893	0.968354	0.780613	0.874484	0.850553	1.01231	0.931432
ChemBridge	6633920				Brc1ccc(c(c1)Cl)OCc1onc(n1)c1ccccc1	c1ccc(cc1)OCc1onc(n1)c1ccccc1	146	C15H10BrClN2O2	365.61	4	4	0	83.42	48.15	4.56	-7.46	4	4	4	1	1	1	1	1	1	1.29032	0.630225	0.960274	0.979969	0.655715	0.817842	1.05159	0.931968	0.99178
ChemBridge	6713770				CCc1ccc(cc1)OCc1onc(n1)c1ccc(cc1)C	c1ccc(cc1)OCc1onc(n1)c1ccccc1	146	C18H18N2O2	294.35	5	4	0	85.45	48.15	4.64	-7.22	0	4	2	1	1	1	1	1	1	1.00654	0.873156	0.939846	1.04261	1.04526	1.04393	0.760137	1.06637	0.913255
ChemBridge	6722289				Cc1ccc(cc1)c1noc(n1)COc1cc(C)ccc1C	c1ccc(cc1)OCc1onc(n1)c1ccccc1	146	C18H18N2O2	294.35	4	4	0	85.61	48.15	4.77	-7.2	4	4	4	1	1	1	1	1	1	0.70915	0.755162	0.732156	1.04261	0.945714	0.99416	0.904563	1.05388	0.979219
ChemBridge	6751655				CCc1ccc(cc1)OCc1onc(n1)c1ccc(cc1)Cl	c1ccc(cc1)OCc1onc(n1)c1ccccc1	146	C17H15ClN2O2	314.77	5	4	0	85.5	48.15	4.76	-7.43	4	4	4	1	1	1	1	1	1	0.64	1.54128	1.09064	1.02916	1.03906	1.03411	0.980228	0.969449	0.974839
ChemBridge	6763545				Cc1ccc(c(c1)OCc1onc(n1)c1cccc(c1)C)C	c1ccc(cc1)OCc1onc(n1)c1ccccc1	146	C18H18N2O2	294.35	4	4	0	85.61	48.15	4.77	-7.2	4	0	2	1	1	1	1	1	1	0.937908	0.896755	0.917332	1.04261	1.04526	1.04393	1.00507	1.06125	1.03316
ChemBridge	6793002				COc1ccc(cc1)c1noc(n1)COc1ccc(c(c1)C)C	c1ccc(cc1)OCc1onc(n1)c1ccccc1	146	C18H18N2O3	310.35	5	5	0	87.14	57.38	4.3	-6.93	4	4	4	1	1	1	1	1	1	0.869281	0.842105	0.855693	1.04261	0.89594	0.969273	1.29223	1.06125	1.17674
ChemBridge	6799197				Clc1ccc(cc1)c1noc(n1)COc1ccc(c(c1)C)C	c1ccc(cc1)OCc1onc(n1)c1ccccc1	146	C17H15ClN2O2	314.77	4	4	0	85.65	48.15	4.89	-7.42	4	4	4	1	1	1	1	1	1	1.07801	0.895522	0.986768	1.03774	1.06005	1.0489	1.01355	1.08868	1.05112
ChemBridge	6817968				Cc1cccc(c1)c1noc(n1)COc1ccc(c(c1)C)C	c1ccc(cc1)OCc1onc(n1)c1ccccc1	146	C18H18N2O2	294.35	4	4	0	85.61	48.15	4.77	-7.2	4	4	4	1	1	1	1	1	1	0.777778	1.08555	0.931662	1.04261	1.04526	1.04393	0.77534	0.996391	0.885866
ChemBridge	6840584				Clc1ccccc1c1noc(n1)COc1ccc(c(c1)C)C	c1ccc(cc1)OCc1onc(n1)c1ccccc1	146	C17H15ClN2O2	314.77	4	4	0	85.65	48.15	4.89	-7.42	4	0	2	1	1	1	1	1	1	0.915033	1.01475	0.964891	1.04261	1.04526	1.04393	1.07686	0.919746	0.998304
ChemBridge	7328149				Cc1cc(OCc2onc(n2)c2ccccc2)c(c(c1)C)C	c1ccc(cc1)OCc1onc(n1)c1ccccc1	146	C18H18N2O2	294.35	4	4	0	85.61	48.15	4.77	-7.2	4	4	4	1	1	1	1	1	1	0.851613	0.877814	0.864713	0.928729	0.97143	0.950079	1.04183	0.848091	0.944958
ChemBridge	7343530				Brc1ccc(cc1)OCc1onc(n1)c1cccc(c1)C	c1ccc(cc1)OCc1onc(n1)c1ccccc1	146	C16H13BrN2O2	345.19	4	4	0	83.38	48.15	4.43	-7.25	4	4	4	1	1	1	1	1	1	1.57419	1.17042	1.37231	0.80195	0.961715	0.881833	0.951668	0.978567	0.965117
ChemBridge	7484735				COc1ccc(cc1)OCc1onc(n1)c1ccccc1	c1ccc(cc1)OCc1onc(n1)c1ccccc1	146	C16H14N2O3	282.29	5	5	0	77.2	57.38	3.29	-6.17	4	4	4	1	1	1	1	1	1	1.13548	0.495177	0.81533	0.907379	0.874287	0.890833	1.0997	1.19603	1.14787
ChemBridge	7492310				Cc1ccc(c(c1)OCc1onc(n1)c1ccccc1Cl)C	c1ccc(cc1)OCc1onc(n1)c1ccccc1	146	C17H15ClN2O2	314.77	4	4	0	85.65	48.15	4.89	-7.42	4	4	4	1	1	1	1	1	1	1.03226	0.720257	0.876258	0.804898	0.902796	0.853847	0.856501	0.878201	0.867351
ChemBridge	7502414				COc1ccc(cc1)c1noc(n1)COc1ccc(cc1C)Cl	c1ccc(cc1)OCc1onc(n1)c1ccccc1	146	C17H15ClN2O3	330.77	5	5	0	87.18	57.38	4.42	-7.15	4	4	4	1	1	1	1	1	1	1.08387	0.630225	0.857048	0.968354	0.910715	0.939535	1.1488	1.19184	1.17032
ChemBridge	7513833				Cc1ccc(cc1C)OCc1onc(n1)c1ccccc1	c1ccc(cc1)OCc1onc(n1)c1ccccc1	146	C17H16N2O2	280.32	4	4	0	80.64	48.15	4.27	-6.82	4	4	4	1	1	1	1	1	1	1.1396	1.07542	1.10751	1.16558	1.03478	1.10018	0.925888	1.06232	0.994106
ChemBridge	7514081				Cc1cccc(c1)OCc1onc(n1)c1ccccc1Cl	c1ccc(cc1)OCc1onc(n1)c1ccccc1	146	C16H13ClN2O2	300.74	4	4	0	80.69	48.15	4.39	-7.04	4	4	4	1	1	1	1	1	1	0.911681	1.07542	0.99355	1.07592	1.08924	1.08258	0.980352	1.40087	1.19061
ChemBridge	7565323				Cc1ccc(c(c1)C)OCc1onc(n1)c1cccc(c1)C	c1ccc(cc1)OCc1onc(n1)c1ccccc1	146	C18H18N2O2	294.35	4	4	0	85.61	48.15	4.77	-7.2	4	4	4	1	1	1	1	1	1	0.941176	1.0929	1.01704	1.06703	1.11043	1.08873	1.05294	0.974484	1.01371
ChemBridge	7574335				COc1ccccc1OCc1onc(n1)c1cccc(c1)C	c1ccc(cc1)OCc1onc(n1)c1ccccc1	146	C17H16N2O3	296.32	5	5	0	82.17	57.38	3.79	-6.55	4	4	4	1	1	1	1	1	1	1.17647	1.04918	1.11283	0.906972	0.835609	0.871291	1.00094	0.861374	0.931157
ChemBridge	7580750				Fc1ccc(cc1)OCc1onc(n1)c1ccc(cc1)Cl	c1ccc(cc1)OCc1onc(n1)c1ccccc1	146	C15H10ClFN2O2	304.7	4	5	0	75.68	48.15	4.31	-6.93	4	4	4	1	1	1	1	1	1	1.15294	1.2459	1.19942	0.965404	1.22556	1.09548	1.14393	0.974484	1.05921
ChemBridge	7608272				Clc1ccc(cc1)c1noc(n1)COc1ccccc1F	c1ccc(cc1)OCc1onc(n1)c1ccccc1	146	C15H10ClFN2O2	304.7	4	5	0	75.68	48.15	4.31	-6.93	4	4	4	1	1	1	1	1	1	0.964706	0.502732	0.733719	1.00775	0.996541	1.00214	1.01881	1.05508	1.03695
ChemBridge	7680044				Clc1ccc(c(c1)C)OCc1onc(n1)c1cccc(c1)C	c1ccc(cc1)OCc1onc(n1)c1ccccc1	146	C17H15ClN2O2	314.77	4	4	0	85.66	48.15	4.89	-7.42	4	4	4	1	1	1	1	1	1	1.07516	0.825959	0.950561	0.92676	0.922291	0.924526	0.952172	0.862262	0.907217
ChemBridge	7765389				COc1ccc(cc1)c1noc(n1)COc1ccc(cc1Br)C(C)(C)C	c1ccc(cc1)OCc1onc(n1)c1ccccc1	146	C20H21BrN2O3	417.3	6	5	0	104.17	57.38	5.29	-8.14	4	4	4	1	1	1	1	1	1	0.988235	1.46448	1.22636	1.00034	0.640634	0.820485	ND	1.00233	1.00233
ChemBridge	7789709				Clc1ccc(c(c1)Cl)OCc1onc(n1)c1ccccc1C	c1ccc(cc1)OCc1onc(n1)c1ccccc1	146	C16H12Cl2N2O2	335.18	4	4	0	85.7	48.15	5.02	-7.63	4	4	4	1	1	1	1	1	1	0.658824	1.18033	0.919576	0.995891	1.03722	1.01655	1.18793	0.835272	1.0116
ChemBridge	7899144				Cc1cccc(c1)c1noc(n1)COc1ccccc1Cl	c1ccc(cc1)OCc1onc(n1)c1ccccc1	146	C16H13ClN2O2	300.74	4	4	0	80.69	48.15	4.39	-7.04	4	4	4	1	1	1	1	1	1	1.00285	0.977654	0.990251	1.02571	0.762471	0.894091	1.0802	1.28705	1.18363
ChemBridge	7907451				Fc1ccc(cc1)OCc1onc(n1)c1ccc(cc1)Br	c1ccc(cc1)OCc1onc(n1)c1ccccc1	146	C15H10BrFN2O2	349.15	4	5	0	78.37	48.15	4.34	-7.14	3	3	3	1	1	1	1	1	1	1.04843	0.547486	0.79796	1.08232	0.816933	0.949629	1.06833	1.44511	1.25672
ChemBridge	7953549				COc1ccc(cc1)c1noc(n1)COc1ccc(cc1)F	c1ccc(cc1)OCc1onc(n1)c1ccccc1	146	C16H13FN2O3	300.28	5	6	0	77.16	57.38	3.7	-6.44	4	4	4	1	1	1	1	1	1	1.19149	3.18012	2.18581	0.960578	0.822306	0.891442	0.93323	1.14639	1.03981
ChemBridge	7958819				Fc1ccc(cc1)OCc1onc(n1)c1ccccc1	c1ccc(cc1)OCc1onc(n1)c1ccccc1	146	C15H11FN2O2	270.26	4	5	0	70.67	48.15	3.68	-6.33	3	4	3.5	1	1	1	1	1	1	0.462006	2.98137	1.72169	1.05664	0.986767	1.0217	1.08594	0.96568	1.02581
ChemBridge	7974473				CC(c1ccc(cc1)c1noc(n1)COc1ccccc1)(C)C	c1ccc(cc1)OCc1onc(n1)c1ccccc1	146	C19H20N2O2	308.37	5	4	0	89.98	48.15	4.56	-7.24	4	4	4	1	1	1	1	1	1	1.06991	2.03727	1.55359	0.633982	0.918612	0.776297	1.08594	1.06078	1.07336
ChemBridge	7988203				Cc1ccccc1c1noc(n1)COc1ccccc1	c1ccc(cc1)OCc1onc(n1)c1ccccc1	146	C16H14N2O2	266.29	4	4	0	75.68	48.15	3.77	-6.43	4	4	4	1	1	1	1	1	1	1.06312	0.781145	0.922134	0.690633	0.837627	0.76413	0.992657	1.18011	1.08638
ChemBridge	7995040				COc1ccccc1OCc1onc(n1)c1cccc(c1)Br	c1ccc(cc1)OCc1onc(n1)c1ccccc1	146	C16H13BrN2O3	361.19	5	5	0	84.91	57.38	3.96	-6.98	4	4	4	1	1	1	1	1	1	1.06312	1.05051	1.05681	0.460422	0.537736	0.499079	1.0547	1.11799	1.08635
ChemBridge	7995315				COc1cccc(c1)c1noc(n1)COc1ccc(cc1)C	c1ccc(cc1)OCc1onc(n1)c1ccccc1	146	C17H16N2O3	296.32	5	5	0	82.17	57.38	3.79	-6.55	4	4	4	1	1	1	1	1	1	1.00997	1.23906	1.12451	0.690633	0.846934	0.768783	1.0547	0.990298	1.0225
ChemBridge	7996010				COc1cccc(c1)c1noc(n1)COc1ccccc1C	c1ccc(cc1)OCc1onc(n1)c1ccccc1	146	C17H16N2O3	296.32	5	5	0	82.17	57.38	3.79	-6.55	4	4	4	1	1	1	1	1	1	0.956811	0.646465	0.801638	1.03135	0.691374	0.86136	1.00447	1.07055	1.03751
ChemBridge	7996418				CCc1ccc(cc1)OCc1onc(n1)c1cccc(c1)OC	c1ccc(cc1)OCc1onc(n1)c1ccccc1	146	C18H18N2O3	310.35	6	5	0	86.98	57.38	4.17	-6.95	4	4	4	1	1	1	1	1	1	1.16944	0.700337	0.934886	0.723974	0.756191	0.740082	1.01563	0.907773	0.961704
ChemBridge	7999290				COc1cccc(c1)c1noc(n1)COc1ccccc1Cl	c1ccc(cc1)OCc1onc(n1)c1ccccc1	146	C16H13ClN2O3	316.74	5	5	0	82.22	57.38	3.92	-6.77	4	4	4	1	1	1	1	1	1	0.785714	0.708075	0.746894	1.04716	0.948297	0.997731	0.885377	0.827952	0.856665
ChemBridge	7999677				COc1ccc(cc1)OCc1onc(n1)c1cccc(c1)Br	c1ccc(cc1)OCc1onc(n1)c1ccccc1	146	C16H13BrN2O3	361.19	5	5	0	84.9	57.38	3.96	-6.98	4	4	4	1	1	1	1	1	1	1.60714	1.00621	1.30668	0.988989	1.01839	1.00369	0.316206	1.22938	0.772795
ChemBridge	9002845				COc1cccc(c1)c1noc(n1)COc1cccc(c1C)C	c1ccc(cc1)OCc1onc(n1)c1ccccc1	146	C18H18N2O3	310.35	5	5	0	87.14	57.38	4.3	-6.93	4	0	2	1	1	1	1	1	1	2	1.26708	1.63354	0.999566	1.07199	1.03578	0.674573	0.909124	0.791848
ChemBridge	9003164				COc1cccc(c1)OCc1onc(n1)c1cccc(c1)Br	c1ccc(cc1)OCc1onc(n1)c1ccccc1	146	C16H13BrN2O3	361.19	5	5	0	84.91	57.38	3.96	-6.98	4	4	4	1	1	1	1	1	1	0.964286	0.614907	0.789596	0.992051	1.00499	0.99852	1.01186	1.01678	1.01432
ChemBridge	9004429				COc1cccc(c1)c1noc(n1)COc1cc(C)cc(c1)C	c1ccc(cc1)OCc1onc(n1)c1ccccc1	146	C18H18N2O3	310.35	5	5	0	87.14	57.38	4.3	-6.93	4	4	4	1	1	1	1	1	1	1.5	0.913043	1.20652	0.963392	1.07199	1.01769	1.10672	0.965944	1.03633
ChemBridge	9004995				COc1cccc(c1)c1noc(n1)COc1cccc(c1)C	c1ccc(cc1)OCc1onc(n1)c1ccccc1	146	C17H16N2O3	296.32	5	5	0	82.17	57.38	3.79	-6.55	4	4	4	1	1	1	1	1	1	0.892857	0.596273	0.744565	1.04716	0.94335	0.995257	1.10672	1.1806	1.14366
ChemBridge	9005108				COc1cccc(c1)c1noc(n1)COc1ccc(cc1)Br	c1ccc(cc1)OCc1onc(n1)c1ccccc1	146	C16H13BrN2O3	361.19	5	5	0	84.91	57.38	3.96	-6.98	4	4	4	1	1	1	1	1	1	1.71429	1.08075	1.39752	0.981717	0.902727	0.942222	0.562144	1.15913	0.860639
ChemBridge	9008263				COc1cccc(c1)c1noc(n1)COc1ccc(cc1)Cl	c1ccc(cc1)OCc1onc(n1)c1ccccc1	146	C16H13ClN2O3	316.74	5	5	0	82.22	57.38	3.92	-6.77	4	4	4	1	1	1	1	1	1	1.53571	0.875776	1.20575	1.04716	0.93799	0.992577	0.948618	1.1364	1.04251
ChemBridge	9018770				Cc1ccccc1OCc1onc(n1)c1cccc(c1)C(F)(F)F	c1ccc(cc1)OCc1onc(n1)c1ccccc1	146	C17H13F3N2O2	334.29	5	7	0	80.68	48.15	4.79	-7.29	4	4	4	1	1	1	1	1	1	1.29107	0.909677	1.10037	0.940554	0.951952	0.946253	1.06775	1.04078	1.05426
ChemBridge	9020509				COc1cccc(c1)c1noc(n1)COc1ccc(c(c1)C)C	c1ccc(cc1)OCc1onc(n1)c1ccccc1	146	C18H18N2O3	310.35	5	5	0	87.14	57.38	4.3	-6.93	4	4	4	1	1	1	1	1	1	1.33718	0.929032	1.1331	1.00774	1.11061	1.05917	0.968884	1.65675	1.31282
ChemBridge	9023760				COc1ccc(cc1c1noc(n1)COc1ccccc1)Cl	c1ccc(cc1)OCc1onc(n1)c1ccccc1	146	C16H13ClN2O3	316.74	5	5	0	82.22	57.38	3.92	-6.77	4	4	4	1	1	1	1	1	1	0.991354	0.890323	0.940839	0.998139	0.908682	0.95341	0.830472	1.11512	0.972795
ChemBridge	9023792				COc1ccc(cc1c1noc(n1)COc1ccc(cc1)Cl)Cl	c1ccc(cc1)OCc1onc(n1)c1ccccc1	146	C16H12Cl2N2O3	351.18	5	5	0	87.23	57.38	4.55	-7.37	4	4	4	1	1	1	1	1	1	0.945245	0.870968	0.908106	1.00326	0.925509	0.964383	0.934281	1.292	1.11314
ChemBridge	9025520				Fc1ccc(cc1)c1noc(n1)COc1ccc(c(c1)C)C	c1ccc(cc1)OCc1onc(n1)c1ccccc1	146	C17H15FN2O2	298.31	4	5	0	80.6	48.15	4.67	-7.09	4	4	4	1	1	1	1	1	1	1.14286	0.503106	0.822981	0.992051	1.07199	1.03202	1.01186	1.15913	1.0855
ChemBridge	9027595				COc1ccc(cc1c1noc(n1)COc1ccccc1C)Cl	c1ccc(cc1)OCc1onc(n1)c1ccccc1	146	C17H15ClN2O3	330.77	5	5	0	87.18	57.38	4.42	-7.15	4	4	4	1	1	1	1	1	1	1.39286	0.819876	1.10637	0.994807	0.959148	0.976977	1.17448	1.1364	1.15544
ChemBridge	9028546				Fc1ccc(cc1)c1noc(n1)COc1ccccc1Cl	c1ccc(cc1)OCc1onc(n1)c1ccccc1	146	C15H10ClFN2O2	304.7	4	5	0	75.68	48.15	4.31	-6.93	4	4	4	1	1	1	1	1	1	1.5	0.801242	1.15062	0.994807	1.07199	1.0334	0.972942	1.07327	1.02311
ChemBridge	9030889				Fc1ccc(cc1)c1noc(n1)COc1ccc(cc1C)Cl	c1ccc(cc1)OCc1onc(n1)c1ccccc1	146	C16H12ClFN2O2	318.73	4	5	0	80.65	48.15	4.8	-7.31	4	4	4	1	1	1	1	1	1	1.42857	0.913043	1.17081	0.765236	0.952879	0.859057	0.948618	1.15913	1.05388
ChemBridge	9031103				Fc1ccc(cc1)c1noc(n1)COc1ccccc1C	c1ccc(cc1)OCc1onc(n1)c1ccccc1	146	C16H13FN2O2	284.29	4	5	0	75.64	48.15	4.17	-6.71	4	4	4	1	1	1	1	1	1	1.53571	1	1.26786	0.923969	0.893324	0.908646	1.13834	1.15913	1.14874
ChemBridge	9032075				Fc1ccc(cc1)c1noc(n1)COc1cccc(c1)Cl	c1ccc(cc1)OCc1onc(n1)c1ccccc1	146	C15H10ClFN2O2	304.7	4	5	0	75.68	48.15	4.31	-6.93	4	4	4	1	1	1	1	1	1	0.645533	0.890323	0.767928	1.00774	0.807717	0.907727	0.913519	1.01954	0.966528
ChemBridge	9032202				Fc1ccc(cc1)c1noc(n1)COc1ccccc1	c1ccc(cc1)OCc1onc(n1)c1ccccc1	146	C15H11FN2O2	270.26	4	5	0	70.67	48.15	3.68	-6.33	4	3	3.5	1	0	0.5	1	1	1	0.0461095	0.658065	0.352087	1.03511	1.11061	1.07286	0.871996	1.39632	1.13416
ChemBridge	9032758				COc1cccc(c1)c1noc(n1)COc1ccc(cc1)C(C)C	c1ccc(cc1)OCc1onc(n1)c1ccccc1	146	C19H20N2O3	324.37	6	5	0	91.78	57.38	4.38	-6.97	4	4	4	1	1	1	1	1	1	0.9683	1.12258	1.04544	0.887976	1.04891	0.968443	0.830472	0.845142	0.837807
ChemBridge	9036218				COc1cccc(c1)c1noc(n1)COc1cc(C)ccc1C	c1ccc(cc1)OCc1onc(n1)c1ccccc1	146	C18H18N2O3	310.35	5	5	0	87.14	57.38	4.3	-6.93	4	4	4	1	1	1	1	1	1	1.15274	0.870968	1.01185	0.981447	0.763545	0.872496	0.913519	1.40186	1.15769
ChemBridge	9039020				COc1cccc(c1)c1noc(n1)COc1ccc(cc1C)C	c1ccc(cc1)OCc1onc(n1)c1ccccc1	146	C18H18N2O3	310.35	5	5	0	87.14	57.38	4.3	-6.93	4	4	4	1	1	1	1	1	1	0.577617	0.722063	0.64984	0.974582	0.907892	0.941237	0.908961	0.986378	0.947669
ChemBridge	9040600				COc1cccc(c1)OCc1onc(n1)c1cccc(c1)C	c1ccc(cc1)OCc1onc(n1)c1ccccc1	146	C17H16N2O3	296.32	5	5	0	82.17	57.38	3.79	-6.55	4	4	4	1	1	1	1	1	1	1.15523	0.790831	0.973033	0.859926	0.871576	0.865751	0.672981	0.986378	0.829679
ChemBridge	5795075				Clc1ccc(c(c1)Br)OCc1onc(n1)c1ccccn1	c1ccc(cc1)OCc1onc(n1)c1ccccn1	147	C14H9BrClN3O2	366.6	4	5	0	81.22	61.04	4.02	-7.09	4	4	4	1	1	1	1	1	1	0.953642	0.867925	0.910783	1.02668	1.06137	1.04402	1.05833	0.878562	0.968445
ChemBridge	5802827				Clc1ccccc1OCc1onc(n1)c1ccccn1	c1ccc(cc1)OCc1onc(n1)c1ccccn1	147	C14H10ClN3O2	287.7	4	5	0	73.52	61.04	3.35	-6.28	4	4	4	1	1	1	1	1	1	1.27152	0.792453	1.03199	1.02668	0.979723	1.0032	0.814634	0.946144	0.880389
ChemBridge	6125156				Clc1c(C)cc(cc1C)OCc1onc(n1)c1ccccn1	c1ccc(cc1)OCc1onc(n1)c1ccccn1	147	C16H14ClN3O2	315.75	4	5	0	83.45	61.04	4.34	-7.04	4	4	4	1	1	1	1	1	1	1.02128	0.680597	0.850937	1.03774	1.06005	1.0489	0.993281	0.822114	0.907698
ChemBridge	6297419				Brc1ccc(cc1C)OCc1onc(n1)c1ccccn1	c1ccc(cc1)OCc1onc(n1)c1ccccn1	147	C15H12BrN3O2	346.18	4	5	0	81.17	61.04	3.88	-6.88	4	4	4	1	1	1	1	1	1	1.10968	1.19293	1.1513	0.943674	0.930953	0.937314	0.856501	0.913329	0.884915
ChemBridge	6573324				Clc1ccc(cc1C)OCc1onc(n1)c1ccccn1	c1ccc(cc1)OCc1onc(n1)c1ccccn1	147	C15H12ClN3O2	301.73	4	5	0	78.48	61.04	3.84	-6.67	4	4	4	1	1	1	1	1	1	0.954839	1	0.977419	1.05256	0.614733	0.833646	0.883691	0.921838	0.902765
ChemBridge	6633985				Brc1ccc(c(c1)Cl)OCc1onc(n1)c1ccccn1	c1ccc(cc1)OCc1onc(n1)c1ccccn1	147	C14H9BrClN3O2	366.6	4	5	0	81.22	61.04	4.02	-7.09	4	4	4	1	1	1	1	1	1	1.31613	0.810289	1.06321	1.05256	0.97143	1.01199	0.927876	1.05532	0.991596
ChemBridge	6700540				CCc1ccc(cc1)OCc1onc(n1)c1ccccn1	c1ccc(cc1)OCc1onc(n1)c1ccccn1	147	C16H15N3O2	281.31	5	5	0	78.28	61.04	3.58	-6.46	3	3	3	1	1	1	1	1	1	0.0686275	0.141593	0.10511	0.955721	0.975579	0.96565	1.00507	0.996391	1.00073
ChemBridge	6809169				Cc1ccc(cc1C)OCc1onc(n1)c1ccccn1	c1ccc(cc1)OCc1onc(n1)c1ccccn1	147	C16H15N3O2	281.31	4	5	0	78.44	61.04	3.71	-6.44	4	4	4	1	1	1	1	1	1	1.61702	0.859701	1.23836	0.957918	1.06005	1.00898	1.04058	1.04134	1.04096
ChemBridge	6810959				CC(c1ccc(cc1)OCc1onc(n1)c1ccccn1)C	c1ccc(cc1)OCc1onc(n1)c1ccccn1	147	C17H17N3O2	295.34	5	5	0	83.09	61.04	3.78	-6.49	4	4	4	1	1	1	1	1	1	1.18954	1.22714	1.20834	0.968133	1.04526	1.0067	0.969175	1.03842	1.0038
ChemBridge	7011418				Brc1ccc(c(c1)C)OCc1onc(n1)c1ccccn1	c1ccc(cc1)OCc1onc(n1)c1ccccn1	147	C15H12BrN3O2	346.18	4	5	0	81.17	61.04	3.88	-6.88	4	4	4	1	1	1	1	1	1	1.53191	1.00299	1.26745	1.03774	0.908611	0.973178	1.26961	1.0814	1.1755
ChemBridge	7777017				COc1ccc(cc1)OC(c1onc(n1)c1ccccn1)C	c1ccc(cc1)OCc1onc(n1)c1ccccn1	147	C16H15N3O3	297.31	5	6	0	79.81	70.27	2.93	-5.82	4	4	4	1	1	1	1	1	1	1.30667	1.06422	1.18544	1.02916	1.03906	1.03411	1.1436	1.05024	1.09692
ChemBridge	7969959				Cc1cc(Br)c(cc1OCc1onc(n1)c1ccccn1)C	c1ccc(cc1)OCc1onc(n1)c1ccccn1	147	C16H14BrN3O2	360.21	4	5	0	86.14	61.04	4.38	-7.25	4	4	4	1	1	1	1	1	1	0.899696	1.78882	1.34426	0.983765	0.438563	0.711164	1.08594	0.676442	0.881192
ChemBridge	9010338				CC(c1onc(n1)c1ccccn1)Oc1ccc(c(c1)C)Cl	c1ccc(cc1)OCc1onc(n1)c1ccccn1	147	C16H14ClN3O2	315.75	4	5	0	83.29	61.04	4.04	-6.69	4	0	2	1	1	1	1	1	1	1.28571	0.782609	1.03416	1.04716	1.01839	1.03278	0.919872	1.06254	0.991205
ChemBridge	9037360				CC(c1onc(n1)c1ccccn1)Oc1ccccc1	c1ccc(cc1)OCc1onc(n1)c1ccccn1	147	C15H13N3O2	267.28	4	5	0	73.31	61.04	2.91	-5.71	4	4	4	1	1	1	1	1	1	1.40634	0.870968	1.13865	0.948458	0.925509	0.936983	1.07961	1.21649	1.14805
ChemBridge	5851103				C1CCC(CC1)c1noc(n1)c1ccccc1	C1CCC(CC1)c1noc(n1)c1ccccc1	148	C14H16N2O	228.29	2	3	0	66.62	38.92	3.54	-4.83	0	0	0	1	1	1	1	1	1	1.0596	0.849057	0.95433	0.962514	0.949644	0.956079	0.811786	1.02499	0.918387
ChemBridge	5854737				Cc1ccc(cc1)c1onc(n1)C1CCCCC1	C1CCC(CC1)c1noc(n1)c1ccccc1	148	C15H18N2O	242.32	2	3	0	71.59	38.92	4.01	-5.21	0	0	0	1	1	1	1	1	1	0.927152	0.924528	0.92584	0.966289	1.06137	1.01383	0.857246	0.986456	0.921851
ChemBridge	5860512				Clc1ccc(cc1)c1onc(n1)C1CCCCC1	C1CCC(CC1)c1noc(n1)c1ccccc1	148	C14H15ClN2O	262.73	2	3	0	71.63	38.92	4.14	-5.44	4	4	4	1	1	1	1	1	1	0.815789	1.47179	1.14379	1.03455	1.04991	1.04223	1.23076	0.901756	1.06626
ChemBridge	6841272				COc1ccc(cc1)c1onc(n1)C1CCCCC1	C1CCC(CC1)c1noc(n1)c1ccccc1	148	C15H18N2O2	258.32	3	4	0	73.11	48.15	3.51	-4.95	4	4	4	1	1	1	1	1	1	1.01333	0.857143	0.935238	1.02916	0.761974	0.895567	1.08914	1.18152	1.13533
ChemBridge	6042017				Cc1ccc(cc1)c1noc(n1)C1CCCCC1	C1CCC(CC1)c1onc(n1)c1ccccc1	149	C15H18N2O	242.32	2	3	0	71.59	38.92	4.01	-5.21	0	0	0	1	1	1	1	1	1	1.21986	1.2	1.20993	1.03774	1.06005	1.0489	1.04058	1.17151	1.10605
ChemBridge	7354770				COc1ccc(cc1)c1noc(n1)C1CCCCC1	C1CCC(CC1)c1onc(n1)c1ccccc1	149	C15H18N2O2	258.32	3	4	0	73.11	48.15	3.51	-4.95	4	4	4	0.807692	0.75	0.778846	1	1	1	0.501425	0.410615	0.45602	1.00664	0.84719	0.926914	0.854666	1.51294	1.1838
ChemBridge	7394700				Cc1cccc(c1)c1noc(n1)C1CCCCC1	C1CCC(CC1)c1onc(n1)c1ccccc1	149	C15H18N2O	242.32	2	3	0	71.59	38.92	4.01	-5.21	4	3	3.5	1	1	1	1	1	1	0.960784	1.06195	1.01137	1.04261	0.979934	1.01127	1.07686	1.02194	1.0494
ChemBridge	5798073				n1ccc(cc1)c1noc(n1)C12CC3CC(C2)CC(C1)C3	n1ccc(cc1)c1noc(n1)C12CC3CC(C2)CC(C1)C3	150	C17H19N3O	281.35	2	4	0	79.3	51.81	3.44	-5.07	4	4	4	1	1	1	1	1	1	1.21854	0.698113	0.958328	0.953347	0.928696	0.941022	0.910473	1.09332	1.0019
ChemBridge	5811539				COc1ccc(cc1)c1noc(n1)C12CC3CC(C2)CC(C1)C3	c1ccc(cc1)c1noc(n1)C12CC3CC(C2)CC(C1)C3	151	C19H22N2O2	310.39	3	4	0	88	48.15	4.01	-5.56	4	4	4	1	1	1	1	1	1	1.11258	0.90566	1.00912	1.02668	1.06137	1.04402	0.967378	0.836726	0.902052
Millipore Sigma		abamectin															0	0	0	0.0909091	0.392857	0.241883	0.454545	1	0.727273	0.0271739	0.191693	0.109434	1.03628	1.03137	1.03383	0.338542	0.354098	0.34632
Cayman Chemical		fluensulfone															4	4	4	1	1	1	1	1	1	0.108696	0.153355	0.131025	0.0690856	0.0552519	0.0621687	0.984848	1.16444	1.07464
Millipore Sigma		fluopyram															0	0	0	0	0	0	0	0	0	0.0271739	0.0383387	0.0327563	0.698128	0.607771	0.652949	0.208333	0.227635	0.217984
Millipore Sigma		iprodione															4	4	4	1	1	1	1	1	1	1.3587	1.45687	1.40778	1.01326	1.04365	1.02845	1.06399	0.863115	0.963552
Millipore Sigma		oxamyl															4	4	4	1	1	1	1	1	1	0.788043	0.766773	0.777408	0.845283	1.02611	0.935695	1.23106	0.843588	1.03732
