# Supplementary material for: Cyprocide selectively kills nematodes via cytochrome P450 bioactivation
Source: Nat Commun. 2024 Jul 2;15:5529. doi: 10.1038/s41467-024-49738-4 (PMC11219838; doi:10.1038/s41467-024-49738-4)
Supplement: Supplementary file 6 — Supplementary Data 3 [file 41467_2024_49738_MOESM6_ESM.xlsx]

## Sheet: Sheet1
Supplementary Data 3. Cytochrome P450 cDNA sequences codon optimized for S. cerevisiae expression
Species	P450 Name	S. cerevisiae Codon Optimized cDNA Sequence
C. elegans	CYP-35D1	ATGATACTTATACTTCTTTTTCTTACAGCGATTACCGTTATAACCGTCAGGCTGTATAGGAAGGTGTTACGTTTTCCACCGGGACCCTTTCCACTTCCGCTGATCGGTAATGCGCATCAGATTGCGTACCAGGCCTGGAGGAGGGGGGGTATCTTACCAGCGTTAGACTATTACAGAAAGAAGTACGGTAATGCGTACACGTTATGGCTAGGACCGAAGGCATCAGTTTCTATAACTGACTTCGAAACCTCCCAAGAGGTATTTGTAAAGCAGGGTAAGAAGTGCTACAACAGGCAACTGGCCCCTATCTTAGAGCATGTAACGGGCGGTGTGGGGCTTTTAATCGCCAATGGGGAGAATTGGGCCGAGATGAGGAGATTTACTCTACTTACATTCAGG…
M. incognita	CYP4732A1	ATGTTGTTGCTCTTGTTGTTGATTATTACTATCTCTATTATTTTCTTGTTCTGGGCTGCCATCAGAAACAATAACTACTGGAAGAAGAAAGGTATCCCAGGTCCAAAGCCATTGCCATTGAAGGGTAACATTGACCAAATCTTCGGTAAAAACATCGCTGCTATCCAAAAGCAAAAGTGGTCCAAGGAGTTCGGTTCTGTCTACGGTATCAAGAACGGTTGGTTCAATGAATTGGTTATCTCTGACCCAGTTATGGTTAAACAAGTTTTTGTTGACAAGTTCGAAAAGTTCCACGGTAGAGCCGTTTCTCCATTGGTCGGTGATGTTGATACCAAAAAATTGATCCCATTATTCTTCGCCAAGGGCAAAAGATGGAAAAGATTGTGTGCTATTGCTAAC…
M. incognita	CYP4732A2	ATGTTGTTGTTATTGCTTCTCATTATCACTATTTCTACTTTGTTTTTGTTCTGGGCTGCCATCAGAAACAATAACTACTGGAAGAAGAAGGGTATCCCAGGTCCAAAGCCTTTGCCATTAAAGGGTAACATCGACCAAATCTTTGGCAAGAACATAGCGGCTATTCAAAAGCAAAAGTGGTCTAAGGAATTTGGTTCTGTCTACGGTATCAAAAACGGTTGGTTCAATGAATTGGTCATCTCTGACCCAGTAATGGTTAAGCACGTTTTCGTTGACAAGTTCGAAAAATTCCACGGTAGAGCCGTTTCTCCATTGGTTGGTGACGTTGACACCAAGAAGTTGATTCCATTATTCTTCGCCAAGGGTAAGAGATGGAAGCGTTTGAGAGCTATTGCTAAC…
M. incognita	CYP4732A3	ATGTTCTTGTTGATCTTGTTGTTGATCACTATCTCTTCCTTGTTGTTGTTCTGGACTGCTATTAGAAAAAACAATTACTGGAAGAACAGAGGTATCAGAGGTCCAGAACCATTATTGATCAAGGGTAACATTGACTCCATTTTCGGTTACAACAACCCATTGTCCCTACAATTATTTGACTGGTCTAAGAAATACGGTAGAATTTACGGTATTAAGAACGGTTGGTTCAACACTTTGATTATCTCAGAACCTGAAATGGTTAAGGAATTGTTGTTCGACAAGTTCGAATATTTCCACGCTAGAGCTTTGTGCCCTATCATCGGTGACGTTGACACTAACAAACTAATTCATTTGTTCTTCGCTAAGGGTAAGAGATGGAAGAGATTGCGTTCTACTGCG…
M. incognita	CYP4732A4	ATGTTGTTAATTTTGATTATTTCTGCTTTCTTCTTGTTCTGGACTGCTATCAGAAAGAACAACTACTGGAAAAACCGTGGTATTCCAGGTCCAGAACCATCTCCATGGAAGGGTAACTTGGACTTGATTTTCAACAAGAACCCCTCTTCTTTGCAATTGTTTGACTGGTCTAAGAAGTACGGCCGTATCTACGGTATCAAAAACGGTTGGTTCAACACTTTAGTCATCTCTGAACCAGAAATGGTCAAGGAATTGTTATTTGATAAATTCGAATCCATGTACGGTCACATGGTTAACCCAATGATTGGTAATGTCAACACCAACTCTATGGTTCATTTGTTTGCTACCAAGGGTAGAAGATGGAAGAGATTAAGACACATTGCTAACCCAGCTTTCTCT…
M. incognita	CYP4732A5	ATGTTCTTGTTAATTTTGCTGTTGATCACCATTTCCTCCTTGTTGTTGTTCTGGTCTGCCAAGAGAAAGTCCAACTACTGGAAGAACAGAGGTATTCCAGGTCCAGAACCATTGCCAATCAAGGGTAACATCGACCTGATCTTCGGTAACAAGAACCCATTCAGTTTGCAATTGTCCAACTGGTCTAAGAAATACGGTAGAATTTACGGTATCAAGCACGGTTGGAACAACGTCTTGGTTGTCTCTGAACCAAAGATGGTTAAGGAATTATTGGTCGAAAAGTTCGAATATTTCCACGGTAGATTCTTGTGCCCAATTGTTGGTGACGTCGATACTAACAAGTTCATTCACTTGTTCTTCGCTAAGGGTAAGAGATGGAAACGTTTGAGATCCATTGCA…
M. incognita	CYP4732A6	ATGTTCCTGTTAATCTTGTTATTGATTACTATCTCTTCTTTGTTGCTCTTCTGGACCGTCAAGAGAAAGTCCAACTACTGGAAGAACAGAGGTATCCCAGGTCCAAAGCCATTGTTGATTAAAGGAAATATCGACTTGATTTTTGGTAAAAAGAACCCTTTCTTGTTGCAATTGTTCAACTGGTCTAAGAAATATGGTAGAATCTACGGTATTAAGCACGGTTGGTTGAACGTTTTGGTTGTTTCTGAACCAAACTTGGTTAAGGAATTATTAGTCGAAAAGTTTGAATATTTCCACGGTAGGTTTCTATGCCCAATTATTGGTGACGTTGACACCAACAAGTTCATCCATTTGTTCTTTGCTAAGGGTAAGAGATGGAAGCGTTTGAGATCCATTGCC…
M. incognita	CYP4731B1	ATGTTGCCATTCTTGTTATGGTTGTTCATTTTCTCTTTCATCATCTGTTTCTGGAACTTCGTCTGGAAGAGATTTTCTTTGCCTCCAGGTCCATTGCCATTGCCATTGCTAGGTAACACTTTGACATTGGCCAGATACGCTCCAGGTTACGAAGCCTACAAGATCTGGGCTAACAAGTATGGGCCAGTCTACACTTTGTGGTTGGGTGAAGACCCAGTTGTTGTTATTTCTGACTTCGAATGTATGAGAGACACTTTTGTCAAGGCTGGTGAAGCCTACTCTGGTCGTCATTTGATGACCGCTATCAACAACGTTCTGACTGCAACCAACGGTAACTACGGTGTCATTAGAACTGAAGGTGACAGATGGAGAATCATGAGAAGATTCACCTTGCAAGCT…
M. incognita	CYP4731A3	ATGTTCTTACTTCTTTTCTTTTTATTCTTCACCACCTTGCTGTTCTGGAACTTTGTCTGGAAAAGAAAGGGTTTACCTCCAGGTCCAACCCCATTGCCAATTTTTGGTAACGCTTTCTCCATCAACAACTCCTTGTACGAAAAGTTCCAAATCTGGGCTAAAGAATACGGTCCAGTTTACACTATCTGGATAGGCGAAGACCCAACTGTTATTGTCACTGACTATGAAATCATGAGAGATCTTTTCATCAAGGAAGGTGAAGTCTTCGCTGGTAGAAACTTCATGGGTGATGTTTTCAATAAATTCTCTGCCGTTAAGGACGACTACGGTGGTGTCTTGCGTACCGAAGGTGACCCATGGAAGGTTGTCAGAAGATTCGGTTTGCAATCCATGAGAAAC…
M. incognita	CYP4733A1	ATGATCATTGGTTTGATTTTGCTACATTTGTTCACTTTGATTTTCTGGAACTTTGTCTGGAAAAGAAGAAAGATGCCACCAGGTCCAGCTCCATTGCCATTCTTGGGTAACTTGAATGAATTTTCTGCCTTGGCTGCTGAAGACGGTATCGGTTACAAAGCTATGGAACACTACAAGAATATCTACGGTCCAGTCTACACCTTGTGGATGGGTGAAGATCCATACGTTATTATTTCTGACTACGAATTGATCCGTCAAGTCTTCCTTCGTCAAGCTGAACCAGCCGGTGGTCGTTATTTCTTTAAGGTTGCCAAGATGTTGTCTGCTACTAGAGGTGAAAACCACGGTATGACCAGAACCAACGGTGACGAATGGAGATTCTTGAGAAGAAGCTCTTTG…
M. incognita	CYP4731A1	ATGTTCTTATTGTTGTTCTTCTTGTTCTTCACCACCTTGTTGTTCTGGAACTTCGTCTGGAAGAGAAAGGGTTTACCTCCAGGTCCAGTTCCATTGCCAATCTTCGGTAACGCTTTCTCCATGAACAAGAACTCTCACCTAAAGCACCGTGAATTCCCAGACTGTTGGCTCGAACCAGCTTCTTCCCACACTCACAACGGTAGCTTATATGAACAATTCCAAATCTGGGCTAAGGAATACGGTCCAGTCTACACCATCTGGATTGGTGAAGATCCAACTGTCATTGTTACCGATTACGAAATCATGAGAGACTTGTTCATTAAAGAAGGTGACATTTACGCCGGTAGAAATTTGATGGGTAACTTGTTCAAGAAGTTCTCTGCTGTCAAGGACGACTAC…
M. incognita	CYP4731D1	ATGGCTTTGTTTATCCTCCCTATTTCCCTTATTTTAATCAACTGTATCTTTATCTTGATCATCTTTTACAACTTCTACTGGAAGCGGAGAAACTTGCCAGACGGTCCAATCCCATTGCCAATAATTGGTAACGCTTTGGAAATTTCCAACGCCGATAGAAGATACAAGTGTTTCGCTGACTGGGCTAAGAAGTACGGTCCAGTTTACACCATCTGGATTGGTGAACAACCAATTGTCATCATTACTGATTACGAACTGATCAAATTGGCTTTCATTAGAGATGGTGACACTTACGTTGACAGAGATTTCCTAATCAAGCACTTCACATTGTTCTTCGGTTCTGTCGATGGTATCATCAGAACCAATGGTGAACAATGGAGACAAATGAGAAAATTCTTT…
M. incognita	CYP4731A2	ATGTTCCTAATTCTAATTTTGCTATTGATCATCTTGTCCTTCTGGAACTTTATCTGGAAGAGAAGAAACTTGCCACCAGGTCCAACCCCTCTCCCAATCTTCGGTAACGCTTTCGCTATGGATAGATTGATTTATGAACAATTCCAAATCTGGGCTAAAGAGTTCGGTCCAGTTTACACTATTTGGATGGGTGAAGTCCCAATCGTTATGGTTACTGATTATGAATTGATCTGTGATTTGTTTGTCAAGGAAGGTGACATTTACGCCGGTCGTCATTTCTTGGTTGACTTGTTCCAAGAATTTAGAGCTGCTAAGAATTTAAAGGGTGGTGTTACCAGAATGGAAGGTGAACAATGGAAGACCATCAGAAGATTTGGCTTGCAATCTATGAGAAATTTG…
M. incognita	CYP4731E1	ATGTTCGCTGCTATCATTTTATTGTTTATTATCTTGTTCTTCTACTGGAACTTCATATACAAGAGACAAGGTCTACCACCAGGTCCAATCCCATTGCCATTCTTCGGTAACACCTTGACTTTGTCCAGATCTAAGTGTGCTTACCTACCTTACAAGATCTGGGCTGATAAGTTCGGTCCAATTTACACTTTCTGGATGGGTGAATGTCCAATTGTCACTGTTACTGACTACTCTTTGATGAACGAATTATTTGTCAAGAACGGTGATGCTTTCATCGGTAGAGACTTCTTGAACAACTTGTCCAAGTTGGTTGAAGTTCACACTGGTAACCACGGTGTTATCCAAACTCAAGGTGACACCTGGAGAGTTATGCGGAGATTCGGTTTGCTGTCCATGAGA…
M. incognita	CYP4734A1	ATGTTGTTTTTGTTCTTCGGTATCTTGCTAGCTTTGTTCCAATTGTTGTTATTCTACAACTTTTACTGGAAGAGAAGACATCTGCCTCCAGGTCCATCTCCATTGCCTATAGTCGGTAACTTGTTGGAATTAGGTAAAAAGCCACCAGGTTATGATATCTTCTTGAAGTGGAGAGAAGAATACGGTCCAATTTACACCTACTGGGTTGGTGAACAACCAATGGTTGCTTTCACTGAATATTCATTGATTAACGAAACTATCGTCAAGGACGGTGACAACTATACTGACAGAGACTTCTTCCAGGATTTCTACACTTTGGCTAGAGGTAAGAACGGTTTGGTTCACATGGAAGGTCAAGCCTGGCGTGAACACAGAAAGTTCTTGATGAACGTCTTCAGA…
M. incognita	CYP4730A1	ATGCCACCAGGTCCATTCCATTTCCCATTGATCGGTAACTTTGCCAAGTTGGACTTGAGATATCCGCACAGATCCTTCGTCTACTGGAAGCAAAGATTTGGTCCAATCTACACAGTTTGGTTACCAACGCCATACCTAGTTATCGCTGGTCACAAGCAAATGCAAGATTTGTTGGTCAATTCTAACTACGCTGACATTTTCTCTGACAGACCAACTTTCTCCTACTCTTACGGTGTTTTCAACAACTTTTTACCAGACGGTGATGGTATTGTCCTATCCAGACAACAAGTCTGGAAGAAGAACAGAACTGCTGCTATGGCTGCCTTACGTAAATTGGGTATGGGTAGATCTGAAATGGAAAACAGAATCAACGTTCACAAGGATGCCTTGATCTTGAGA…
M. incognita	CYP4735A1	ATGCCAGAACAATGTTTCTTGAGATGGAGAAGAAAGTACGGTAACATCTTCACTATCTGGTTCGGTGAACAACCACAAGTCTGTGTCGCTGAGTTCAACAAGATCATTGAAACTTTCCAAAAGGATGGTGAAGCCTACTCTGGTAGATTCACCTTTGAAGAATTTGACAAGTTGGTTAGAGGTGGTACTTACGGTATCATTATGACTGAAGGTGAATTTTGGAGAGGTCAAAGAAGATTTGCCTTGCAAATTTTCAGAGACTTCGGTTTGGGCAAGAATTTGATGCAAGATAAAATCTTGAGTGAACTAGAATTGCTGTTTGAACGTATCGAAGAAGAAATCAAGCAAGGTAAGGATGTCGATTTCGGTGAAAACATTGACATTTCCGTTGGTTCCATT…
M. incognita	CYP42A4	ATGTCTTTCTTGGGTATTTTAATTGTCACCATTATTTTCTCTTGGTTTTTCGTTTGGTTCCTAAGAAAGTACGAAAGAGTCAAGTTCTTGATTGACAAAATACAAGGTCCTACCGCTCTCCCAATCATAGGTAACTTGCATCAATTCCGTTTGAACCCAGATGAATTCTTTGAACAAGCCCAAGGTGTGGCTTACATGTTCAGAGAACAAAAGGGTTTGAGAATGGCGCGTATCTGGTTAGGTCCTTTACCCTTCGTTATCATTTTCGGTGCTGAAGAATCTGAACCAATCTTGTCCTCTAACAAGGTCTTGCACAAGTTGTACCACTACTCATTTTTGTCTGCTTGGATTGGTGACGGTTTATTAATTTCTAAGCCAAACAAATGGAGACCAAGAAGA…
M. incognita	CYP31B2	ATGTTGATTGCTCCTCAATTCTTGTTGTTCTCTTTCATCATCTTCTGCGCTATTTTGTTGTACAGACACATCAAGTTGAGAAGCCAATTAATCAACGTTCCATCTCCAAGATCCTGGATGTTGTTTGGTCACGTTTTGATCATCAAGCCAGACATGGAAGGTTTCATTGACCAATTGATGGGTATGGCTCAATTGTACCCACAACACCCAAGAATGACTTTATTCTGGTTTGGTACTATCCCAACCTTGATGATTTACTCTGCCAGATTGGTCGAATCCTTGTTTTCTAATAATAACCATATCAACAAGGGTATGTTCTATGACATGTTCAGACCATGGCTTGGTAACGGTTTGTTGACCAACACTGGTGAAGGTTGGAGAGCTAGAAGAAAGTTGTTG…
M. incognita	CYP25A10	ATGTACTCATTCGGTTTGGGTGACGAATTTGCTATTATTTTATTGTTGATCTTCGTCTTCTACAAGTTCACCCAATTCTATGTTTTTTTGATCTCTTCTACTTTGTTACTGATTTTGTGGATCTGGCACTTATACGACAAAAAACAATACTGGCAAAAGTTGGGCGTTCCATGTTCTCCAGCTAACATCTTTGTTGGTCACATGTTGGCTGTCAAGTCTAAGGAAGGTATTATCCAATTCGACAAGGAAAACAGAGAAAAGTACGGTAAGACCTACGGTATGTATTTGTTGGATATCAATAACTTGGTTACATCTGATTTGGATTTAATTAAGCAAGTCTTCATCAAGGACTTCGTTCACTTCCCAACCCGTTCTGGTTTCCCATTGACCCAAAACAAG…
