# Supplementary material for: Cyprocide selectively kills nematodes via cytochrome P450 bioactivation
Source: Nat Commun. 2024 Jul 2;15:5529. doi: 10.1038/s41467-024-49738-4 (PMC11219838; doi:10.1038/s41467-024-49738-4)
Supplement: Supplementary file 8 — Source data [file 41467_2024_49738_MOESM8_ESM.xlsx]

## Sheet: Figure 1a
Figure 1a
ChemBridge ID	Wactive ID	Other ID	Difference in Survival Percentage (POR knockdown - wild-type)	Description of POR-Dependency
5121613	wact-1	selectivin-A	43.575	POR-dependent lethality
9012797	wact-151		32.8825	POR-dependent lethality
5352487	wact-4	cyprocide-A	28.4841	POR-dependent lethality
6541842	wact-476		28.0032	POR-dependent lethality
9031277	wact-180		26.9949	POR-dependent lethality
5884071	wact-443		26.4564	POR-dependent lethality
7780917	wact-104		22.3121	POR-dependent lethality
5652977	wact-8		21.6854	POR-dependent lethality
5104063	wact-19		20.9676	POR-dependent lethality
9037311	wact-191		19.9976	POR-dependent lethality
5185411	wact-2		19.8994	POR-dependent lethality
9030418	wact-178		19.663	POR-dependent lethality
5404872	wact-416		19.6157	POR-dependent lethality
9040417	wact-194		19.498	POR-dependent lethality
7747740	wact-102		18.1525	POR-independent response
5488503	wact-421		18.1052	POR-independent response
9020086	wact-165		17.9058	POR-independent response
9000613	wact-139		16.5914	POR-independent response
5489051	wact-422		16.3779	POR-independent response
5404871	wact-43		15.0325	POR-independent response
5365506	wact-412		14.7825	POR-independent response
9063096	wact-204		13.4673	POR-independent response
5403320	wact-415		12.7083	POR-independent response
12931419	wact-234		10.7249	POR-independent response
9029633	wact-176		10.6783	POR-independent response
6613675	wact-64		9.65824	POR-independent response
5104389	wact-20		8.87715	POR-independent response
9036498	wact-613		8.48552	POR-independent response
5905384	wact-10		7.82319	POR-independent response
9036812	wact-190		7.5635	POR-independent response
9013615	wact-154		7.00006	POR-independent response
9038739	wact-193		6.99563	POR-independent response
5320745	wact-395		5.0746	POR-independent response
5156707	wact-23		4.71978	POR-independent response
15225369	wact-239		4.11496	POR-independent response
5360297	wact-40		4.07765	POR-independent response
5784085	wact-220		3.86566	POR-independent response
6222549	wact-11		3.71901	POR-independent response
5652963	wact-7		3.54554	POR-independent response
6039582	wact-58		3.3467	POR-independent response
6505890	wact-63		3.26922	POR-independent response
6005917	wact-57		3.11492	POR-independent response
5699532	wact-437		2.75317	POR-independent response
5322542	wact-396		2.05905	POR-independent response
5688274	wact-55		1.67179	POR-independent response
5962739	wact-446		1.42857	POR-independent response
7683066	wact-92		1.41254	POR-independent response
9035461	wact-187		1.26976	POR-independent response
9012025	wact-150		1.25668	POR-independent response
7530695	wact-71		1.04725	POR-independent response
5570574	wact-425		0.641026	POR-independent response
9039813	wact-614		0.2939	POR-independent response
7943845	wact-124		-0.811934	POR-independent response
5175205	wact-372		-0.889881	POR-independent response
9033974	wact-182		-1.19875	POR-independent response
7634492	wact-81		-1.71229	POR-independent response
7721223	wact-16		-2.49451	POR-independent response
5191873	wact-373		-3.14809	POR-independent response
5784060	wact-598		-4.04971	POR-independent response
6064540	wact-59		-4.51519	POR-independent response
6269333	wact-62		-5.88216	POR-independent response
9024879	wact-169		-7.33621	POR-independent response
9016378	wact-564		-7.64207	POR-independent response
7003409	wact-12		-7.89276	POR-independent response
9030024	wact-177		-9.92755	POR-independent response
5191886	wact-374		-9.96416	POR-independent response
5947437	wact-600		-10.117	POR-independent response
7637739	wact-83		-11.3278	POR-independent response
5347759	wact-3		-12.9076	POR-independent response
5486398	wact-420		-18.0431	POR-independent response
5191891	wact-375		-18.4183	POR-independent response
5649594	wact-596		-18.9642	POR-dependent resistance
9016871	wact-565		-20.207	POR-dependent resistance
5361748	wact-593		-22.4694	POR-dependent resistance
7955970	wact-549		-23.3266	POR-dependent resistance
7752851	wact-536		-24.0583	POR-dependent resistance
9016892	wact-566		-25.6997	POR-dependent resistance
5229759	wact-589		-29.1932	POR-dependent resistance
9036483	wact-575		-29.5695	POR-dependent resistance
5320516	wact-394		-31.3693	POR-dependent resistance
6297648	wact-602		-36.9344	POR-dependent resistance
5253724	wact-388		-37.4975	POR-dependent resistance
7960454	wact-550		-42.0218	POR-dependent resistance
9012591	wact-561		-42.1574	POR-dependent resistance
9040453	wact-578		-56.7813	POR-dependent resistance
5910902	wact-444		-56.8452	POR-dependent resistance
5547023	wact-423		-68.4033	POR-dependent resistance

## Sheet: Figure 1c
Figure 1c
				Wactive Name				C. elegans L1		M. hapla Egg		C. elegans Dauer		P. penetrans		M. hapla J2		D. dipsaci
Supplier	Supplier ID	Commercial Name	Other ID	(Burns et al. 2015)	Canonical SMILES	Scaffold Smiles	Scaffold #	Average Relative Viability	Z-score	Average Relative Viability	Z-score	Average Relative Viability	Z-score	Average Relative Viability	Z-score	Average Relative Viability	Z-score	Average Relative Viability	Z-score
ChemBridge	9011170				O=C(NC(C)(C)C)CSc1nnc(o1)c1ccc(cc1)C(C)(C)C	c1ccc(cc1)c1nnco1	1	4	0.449713	1.2927	1.01725	1	0.249721	0.957694	-0.39843	1.02129	0.680763	1	0.168739
ChemBridge	9149589				CCOc1ccccc1c1nnc(o1)SCC(=O)NC(CC)C	c1ccc(cc1)c1nnco1	1	4	0.449713	1.22136	0.817169	1	0.249721	1.01896	0.0682222	0.951427	0.0956976	1	0.168739
ChemBridge	9133719				CCN(C(=O)CSc1nnc(o1)c1cccc(c1)Cl)CC	c1ccc(cc1)c1nnco1	1	4	0.449713	1.16688	0.664374	1	0.249721	1.05302	0.327678	0.922175	-0.14927	1	0.168739
ChemBridge	7981701				Clc1ccc(c(c1)Cl)c1nnc(o1)SCC(=O)C(C)(C)C	c1ccc(cc1)c1nnco1	1	4	0.449713	1.12559	0.548548	1	0.249721	0.749321	-1.98566	0.872834	-0.562472	1	0.168739
ChemBridge	5666220				CCN(C(=O)CSc1nnc(o1)c1ccc(cc1Cl)Cl)CC	c1ccc(cc1)c1nnco1	1	4	0.449713	0.974557	0.124965	1	0.249721	1.08758	0.59096	1.03411	0.788093	1	0.168739
ChemBridge	5785749				CCN(C(=O)CSc1nnc(o1)c1ccc(cc1)Br)CC	c1ccc(cc1)c1nnco1	1	4	0.449713	0.706672	-0.626353	1	0.249721	1.01622	0.0473646	1.04402	0.871136	1	0.168739
ChemBridge	5478336				CCCCCOC(=O)CSc1nnc(o1)c1ccc(cc1Cl)Cl	c1ccc(cc1)c1nnco1	1	4	0.449713	0.318489	-1.71507	1	0.249721	1.20486	1.48431	0.736521	-1.70401	1	0.168739
ChemBridge	9106854				COC(=O)CSc1nnc(o1)c1ccc(cc1)C(C)(C)C	c1ccc(cc1)c1nnco1	1	3.5	0.0622819	0.0546688	-2.45499	1	0.249721	0.941961	-0.518274	0.976179	0.302974	1	0.168739
ChemBridge	5473958		cyprocide-F		CCCCCSc1nnc(o1)c1ccc(cc1Cl)Cl	c1ccc(cc1)c1nnco1	1	2	-1.10001	0.900668	-0.0822668	1	0.249721	0.938424	-0.545215	0.960435	0.17113	1	0.168739
ChemBridge	5351970		cyprocide-C		CCCSc1nnc(o1)c1ccc(cc1Cl)Cl	c1ccc(cc1)c1nnco1	1	0	-2.64974	1.10595	0.493466	0.142857	-5.10144	0.500589	-3.88031	0.990784	0.425287	1	0.168739
ChemBridge	5352487		cyprocide-A	wact-4	CCSc1nnc(o1)c1ccc(cc1Cl)Cl	c1ccc(cc1)c1nnco1	1	0	-2.64974	0.123021	-2.26329	0	-5.9933	0.456117	-4.21906	0.606879	-2.78968	0.738636	-4.24149
ChemBridge	5791862		cyprocide-E		C=CCSc1nnc(o1)c1ccc(cc1)Br	c1ccc(cc1)c1nnco1	1	0	-2.64974	0.103961	-2.31674	1	0.249721	0.445749	-4.29804	0.590557	-2.92637	0.85	-2.36235
ChemBridge	5792571		cyprocide-D		CCCCSc1nnc(o1)c1ccc(cc1)Br	c1ccc(cc1)c1nnco1	1	0	-2.64974	0.0945271	-2.3432	0.5	-2.87179	0.516619	-3.75821	1.00454	0.540451	0.842105	-2.49557
ChemBridge	7916432		cyprocide-B		CCSc1nnc(o1)c1ccc(cc1)Cl	c1ccc(cc1)c1nnco1	1	0	-2.64974	0.0344584	-2.51167	0	-5.9933	0.0432037	-7.36433	0	-7.87191	0	-16.7052
ChemBridge	7954034				Fc1ccc(cc1)c1noc(n1)c1ccccc1C(=O)NC1CCCCC1	C1CCC(CC1)NCc1ccccc1c1onc(n1)c1ccccc1	2	4	0.449713	1.61596	1.92388	1	0.249721	0.941206	-0.524019	0.863332	-0.64205	1	0.168739
ChemBridge	9339138				Fc1ccc(cc1)c1noc(n1)c1ccccc1C(=O)N1CCCC1	c1ccc(cc1)c1noc(n1)c1ccccc1CN1CCCC1	3	4	0.449713	1.38253	1.26917	1	0.249721	1.03472	0.188317	1.05531	0.965638	1	0.168739
ChemBridge	9296952				O=C(c1ccccc1c1onc(n1)c1ccccc1Cl)N1CCCC1	c1ccc(cc1)c1noc(n1)c1ccccc1CN1CCCC1	3	4	0.449713	0.961993	0.0897277	1	0.249721	1.10612	0.732179	0.946565	0.0549789	1	0.168739
ChemBridge	9296715				CC1CCN(CC1)C(=O)c1ccccc1c1onc(n1)c1ccc(cc1)C	C1CCN(CC1)Cc1ccccc1c1onc(n1)c1ccccc1	4	4	0.449713	1.31101	1.06861	1	0.249721	1.14459	1.02521	0.999362	0.497121	1	0.168739
ChemBridge	9344105				O=C(c1ccccc1c1onc(n1)c1ccccc1Cl)N1CCCCC1	C1CCN(CC1)Cc1ccccc1c1onc(n1)c1ccccc1	4	4	0.449713	1.30725	1.05806	1	0.249721	1.1159	0.80666	0.931636	-0.0700444	1	0.168739
ChemBridge	9341857				O=C(c1ccccc1c1onc(n1)c1ccccc1)N1CCCCC1	C1CCN(CC1)Cc1ccccc1c1onc(n1)c1ccccc1	4	4	0.449713	1.29347	1.01941	1	0.249721	1.15847	1.13097	1.06459	1.0434	1	0.168739
ChemBridge	7962988				Clc1ccc(cc1)c1noc(n1)c1ccccc1C(=O)N1CCCCC1	C1CCN(CC1)Cc1ccccc1c1onc(n1)c1ccccc1	4	4	0.449713	1.16083	0.647395	1	0.249721	0.834389	-1.33767	0.940799	0.00669216	1	0.168739
ChemBridge	9130433				O=C(NC1CC1)CSc1nnc(o1)c1cc2c(o1)cccc2	C(NC1CC1)CSc1nnc(o1)c1cc2c(o1)cccc2	5	4	0.449713	1.31095	1.06843	1	0.249721	1.04691	0.281171	0.927721	-0.102829	1	0.168739
ChemBridge	9141321				CC1CCN(CC1)C(=O)CSc1nnc(o1)c1cc2c(o1)cccc2	C1CCN(CC1)CCSc1nnc(o1)c1cc2c(o1)cccc2	6	4	0.449713	0.841814	-0.247329	1	0.249721	1.04345	0.254811	0.995634	0.465897	1	0.168739
ChemBridge	7681958				O=C(N1CCCCCC1)CSc1nnc(o1)c1ccc(cc1)Br	C1CCCCN(C1)CCSc1nnc(o1)c1ccccc1	7	4	0.449713	1.06511	0.378922	1	0.249721	1.24714	1.80636	0.84442	-0.800425	1	0.168739
ChemBridge	9125135				COc1ccc(cc1)c1nnc(o1)SCC(=O)N1CC(C)CC(C1)C	C1CCN(CC1)CCSc1nnc(o1)c1ccccc1	8	4	0.449713	1.39432	1.30225	1	0.249721	0.9618	-0.367152	1.0509	0.928758	1	0.168739
ChemBridge	9122847				Clc1cccc(c1)c1nnc(o1)SCC(=O)N1CCCCC1	C1CCN(CC1)CCSc1nnc(o1)c1ccccc1	8	4	0.449713	1.32017	1.0943	1	0.249721	0.930581	-0.604954	1.0015	0.515044	1	0.168739
ChemBridge	9156417				CCOc1ccccc1c1nnc(o1)SCC(=O)N1CCC(CC1)C	C1CCN(CC1)CCSc1nnc(o1)c1ccccc1	8	4	0.449713	1.31671	1.08457	1	0.249721	0.932153	-0.592983	0.855734	-0.705672	1	0.168739
ChemBridge	9124067				CC1CC(C)CN(C1)C(=O)CSc1nnc(o1)c1cccc(c1)Cl	C1CCN(CC1)CCSc1nnc(o1)c1ccccc1	8	4	0.449713	1.25618	0.914809	1	0.249721	1.0248	0.112759	1.04179	0.852435	1	0.168739
ChemBridge	9125453				CC1CCN(CC1)C(=O)CSc1nnc(o1)c1cccc(c1)Cl	C1CCN(CC1)CCSc1nnc(o1)c1ccccc1	8	4	0.449713	1.03303	0.288956	1	0.249721	1.05756	0.362311	1.01644	0.640097	1	0.168739
ChemBridge	7985495				Clc1ccc(c(c1)Cl)c1nnc(o1)SCC(=O)N1CCCCC1	C1CCN(CC1)CCSc1nnc(o1)c1ccccc1	8	4	0.449713	0.884414	-0.127851	1	0.249721	1.11155	0.773494	0.934155	-0.0489503	1	0.168739
ChemBridge	7907048				Brc1cccc(c1)c1nnc(o1)SCC(=O)N1CCCCC1	C1CCN(CC1)CCSc1nnc(o1)c1ccccc1	8	4	0.449713	0.809296	-0.338532	1	0.249721	0.823249	-1.42253	0.914744	-0.211501	1	0.168739
ChemBridge	9123007				CC1CC(C)CN(C1)C(=O)CSc1nnc(o1)c1ccccc1	C1CCN(CC1)CCSc1nnc(o1)c1ccccc1	8	4	0.449713	0.546517	-1.07553	1	0.249721	1.01755	0.0574944	1.0208	0.676674	1	0.168739
ChemBridge	6545087				O=C(NC1CCCCC1)CSc1nnc(o1)c1ccco1	C1CCC(CC1)NCCSc1nnc(o1)c1ccco1	9	4	0.449713	0.752463	-0.497926	1	0.249721	0.938467	-0.544886	0.824332	-0.968648	1	0.168739
ChemBridge	7969321				O=C(NC1CC2CC1CC2)CSc1nnc(o1)c1ccc(cc1)Cl	C(NC1CC2CC1CC2)CSc1nnc(o1)c1ccccc1	10	4	0.449713	1.51024	1.62737	1	0.249721	0.88525	-0.95025	0.692923	-2.06912	1	0.168739
ChemBridge	7983174				O=C(NC1CC2CC1CC2)CSc1nnc(o1)c1ccccc1	C(NC1CC2CC1CC2)CSc1nnc(o1)c1ccccc1	10	4	0.449713	1.04496	0.322412	1	0.249721	1.02122	0.0854376	0.794578	-1.21781	1	0.168739
ChemBridge	7847465				O=C(NC1CCCC1)CSc1nnc(o1)c1ccc(cc1)Br	C1CCC(C1)NCCSc1nnc(o1)c1ccccc1	11	4	0.449713	0.749137	-0.507257	1	0.249721	1.02853	0.141155	0.943872	0.0324279	1	0.168739
ChemBridge	7936325				O=C(NC1CCCCC1)CSc1nnc(o1)c1cccc(c1)Br	C1CCC(CC1)NCCSc1nnc(o1)c1ccccc1	12	4	0.449713	1.13816	0.583811	1	0.249721	0.898752	-0.847401	0.778217	-1.35483	1	0.168739
ChemBridge	7935199				O=C(NC1CCCCC1)CSc1nnc(o1)c1cccc(c1)Cl	C1CCC(CC1)NCCSc1nnc(o1)c1ccccc1	12	4	0.449713	1.05878	0.361189	1	0.249721	1.06608	0.427192	0.873619	-0.555897	1	0.168739
ChemBridge	7979912				O=C(NC1CCCCC1)CSc1nnc(o1)c1ccc(cc1)Cl	C1CCC(CC1)NCCSc1nnc(o1)c1ccccc1	12	4	0.449713	1.04281	0.316389	1	0.249721	1.09288	0.631332	0.918253	-0.18212	1	0.168739
ChemBridge	9034592				COc1cccc(c1)c1nnc(o1)SCC(=O)NC1CCCCC1	C1CCC(CC1)NCCSc1nnc(o1)c1ccccc1	12	4	0.449713	1.03676	0.299416	1	0.249721	1.07917	0.526897	0.869076	-0.593941	1	0.168739
ChemBridge	6264722				O=C(NC1CCCCC1)CSc1nnc(o1)c1ccccc1	C1CCC(CC1)NCCSc1nnc(o1)c1ccccc1	12	4	0.449713	0.942713	0.0356541	1	0.249721	0.899375	-0.842657	1.00774	0.567288	1	0.168739
ChemBridge	5908249				O=C(NC1CCCCC1)CSc1nnc(o1)c1ccc(cc1)Br	C1CCC(CC1)NCCSc1nnc(o1)c1ccccc1	12	4	0.449713	0.930162	0.000454193	1	0.249721	0.999403	-0.0807215	1.04223	0.856077	1	0.168739
ChemBridge	9346076				Cc1ncc2c(c1c1noc(n1)c1ccccc1)CCC2	c1ccc(cc1)c1onc(n1)c1cncc2c1CCC2	13	4	0.449713	1.06215	0.370628	0.928571	-0.196209	1.31391	2.31493	0.920936	-0.159649	1	0.168739
ChemBridge	9115035				Cc1ccc(cc1)c1noc(n1)c1ccc2c(c1)OCCO2	c1ccc(cc1)c1noc(n1)c1ccc2c(c1)OCCO2	14	4	0.449713	1.13602	0.577799	0.615385	-2.15144	0.933843	-0.580108	1.00336	0.530618	1	0.168739
ChemBridge	9116762				Clc1ccc(cc1)c1noc(n1)c1ccc2c(c1)OCCO2	c1ccc(cc1)c1noc(n1)c1ccc2c(c1)OCCO2	14	4	0.449713	0.709429	-0.618621	1	0.249721	1.13404	0.944868	1.01521	0.62983	1	0.168739
ChemBridge	9029148				COc1ccc(cc1c1onc(n1)c1ccc2c(c1)OCO2)Cl	c1ccc(cc1)c1onc(n1)c1ccc2c(c1)OCO2	15	4	0.449713	1.0264	0.27036	1	0.249721	1.06821	0.443433	0.956735	0.140142	1	0.168739
ChemBridge	9015566				Brc1ccccc1c1onc(n1)c1ccc2c(c1)OCO2	c1ccc(cc1)c1onc(n1)c1ccc2c(c1)OCO2	15	4	0.449713	0.983696	0.150597	1	0.249721	1.0354	0.193492	1.03972	0.835134	1	0.168739
ChemBridge	9031358				Clc1cccc(c1)c1onc(n1)c1ccc2c(c1)OCO2	c1ccc(cc1)c1onc(n1)c1ccc2c(c1)OCO2	15	4	0.449713	0.878882	-0.143368	1	0.249721	0.856283	-1.1709	0.942687	0.0225043	1	0.168739
ChemBridge	9022334				Clc1ccccc1c1onc(n1)c1ccc2c(c1)OCO2	c1ccc(cc1)c1onc(n1)c1ccc2c(c1)OCO2	15	4	0.449713	0.830687	-0.278537	1	0.249721	0.855771	-1.1748	0.983259	0.362264	1	0.168739
ChemBridge	9022900				Cc1cccc(c1)c1onc(n1)c1ccc2c(c1)OCO2	c1ccc(cc1)c1onc(n1)c1ccc2c(c1)OCO2	15	4	0.449713	0.80806	-0.341998	1	0.249721	1.02453	0.110654	1.01344	0.614974	1	0.168739
ChemBridge	9024947				Clc1ccc(cc1)c1onc(n1)c1ccc2c(c1)OCO2	c1ccc(cc1)c1onc(n1)c1ccc2c(c1)OCO2	15	4	0.449713	0.211957	-2.01385	1	0.249721	0.862419	-1.12416	1.02685	0.727337	1	0.168739
ChemBridge	9020152				Fc1ccc(cc1)c1onc(n1)c1ccc2c(c1)OCO2	c1ccc(cc1)c1onc(n1)c1ccc2c(c1)OCO2	15	4	0.449713	0.210198	-2.01879	1	0.249721	0.892029	-0.898617	1.01619	0.638042	1	0.168739
ChemBridge	9031558				Brc1ccc(cc1)c1onc(n1)c1ccc2c(c1)OCO2	c1ccc(cc1)c1onc(n1)c1ccc2c(c1)OCO2	15	4	0.449713	0.190217	-2.07482	1	0.249721	1.08218	0.549777	1.0298	0.752011	1	0.168739
ChemBridge	9027577				Cc1ccc(cc1)c1onc(n1)c1ccc2c(c1)OCO2	c1ccc(cc1)c1onc(n1)c1ccc2c(c1)OCO2	15	4	0.449713	0.109472	-2.30129	1	0.249721	1.27869	2.04664	1.00316	0.528893	1	0.168739
ChemBridge	9024935				Cc1ccccc1c1onc(n1)c1ccc2c(c1)OCO2	c1ccc(cc1)c1onc(n1)c1ccc2c(c1)OCO2	15	2.5	-0.71258	0.496118	-1.21688	1	0.249721	1.04745	0.285253	0.847661	-0.773278	0.933333	-0.95619
ChemBridge	7554180				Cc1cccc(c1)c1noc(n1)c1ccc2c(c1)OCO2	c1ccc(cc1)c1noc(n1)c1ccc2c(c1)OCO2	16	4	0.449713	1.10698	0.496352	1	0.249721	1.07162	0.469376	0.973992	0.284662	1	0.168739
ChemBridge	9001535				Brc1cccc(c1)c1noc(n1)c1ccc2c(c1)OCO2	c1ccc(cc1)c1noc(n1)c1ccc2c(c1)OCO2	16	4	0.449713	0.98913	0.16584	1	0.249721	1.11157	0.77367	1.03405	0.787635	1	0.168739
ChemBridge	9017941				FC(c1cccc(c1)c1noc(n1)c1ccc2c(c1)OCO2)(F)F	c1ccc(cc1)c1noc(n1)c1ccc2c(c1)OCO2	16	4	0.449713	0.954643	0.0691161	1	0.249721	1.03159	0.164488	1.065	1.04679	1	0.168739
ChemBridge	7531864				Brc1ccc(cc1)c1noc(n1)c1ccc2c(c1)OCO2	c1ccc(cc1)c1noc(n1)c1ccc2c(c1)OCO2	16	4	0.449713	0.117647	-2.27836	1	0.249721	0.938199	-0.546925	1.02631	0.722775	1	0.168739
ChemBridge	7814293				COc1nc(ccc1c1noc(n1)C)c1ccc(cc1)C	c1ccc(cc1)c1ccc(cn1)c1nocn1	17	4	0.449713	2.02881	3.08176	1	0.249721	1.10651	0.735119	0.899782	-0.336799	1	0.168739
ChemBridge	7824701				COc1nc(ccc1c1noc(n1)CC)c1ccccc1	c1ccc(cc1)c1ccc(cn1)c1nocn1	17	4	0.449713	2.02828	3.08028	1	0.249721	1.04272	0.249247	0.99041	0.422151	1	0.168739
ChemBridge	7814685				COc1nc(ccc1c1noc(n1)C(C)C)c1ccccc1	c1ccc(cc1)c1ccc(cn1)c1nocn1	17	4	0.449713	1.50654	1.61699	1	0.249721	1.04274	0.249365	0.775824	-1.37487	1	0.168739
ChemBridge	7801132				CCOc1nc(ccc1c1noc(n1)CC)c1ccc(cc1)C	c1ccc(cc1)c1ccc(cn1)c1nocn1	17	4	0.449713	1.23695	0.860884	1	0.249721	0.972407	-0.286354	0.666665	-2.28901	1	0.168739
ChemBridge	7800643				CCCCc1onc(n1)c1ccc(nc1OC)c1ccc(cc1)C	c1ccc(cc1)c1ccc(cn1)c1nocn1	17	4	0.449713	1.04242	0.315301	1	0.249721	1.13839	0.97795	0.842623	-0.81547	1	0.168739
ChemBridge	7784768				COc1nc(ccc1c1noc(n1)C)c1ccc(cc1)Cl	c1ccc(cc1)c1ccc(cn1)c1nocn1	17	4	0.449713	0.846972	-0.232862	1	0.249721	1.13299	0.93682	1.03411	0.788093	1	0.168739
ChemBridge	7844126				CCOc1nc(ccc1c1noc(n1)CC)c1ccccc1	c1ccc(cc1)c1ccc(cn1)c1nocn1	17	4	0.449713	0.799639	-0.365617	1	0.249721	1.12253	0.857174	0.997988	0.485613	1	0.168739
ChemBridge	7979414				Clc1ccc(c(c1)Cl)c1nnc(o1)SCC(=O)c1ccc2c(c1)OCCO2	c1ccc(cc1)c1nnc(o1)SCCc1ccc2c(c1)OCCO2	18	4	0.449713	0.886481	-0.122056	1	0.249721	0.746871	-2.00432	0.718903	-1.85155	1	0.168739
ChemBridge	9011141				O=C(c1ccc2c(c1)CCCC2)CSc1nnc(o1)c1ccccc1Cl	c1ccc(cc1)c1nnc(o1)SCCc1ccc2c(c1)CCCC2	19	4	0.449713	1.19332	0.738526	1	0.249721	1.03387	0.181835	0.91373	-0.219997	1	0.168739
ChemBridge	7000359				Brc1cccc(c1)c1nnc(o1)SCC(=O)c1ccc2c(c1)CCCC2	c1ccc(cc1)c1nnc(o1)SCCc1ccc2c(c1)CCCC2	19	4	0.449713	1.12933	0.559055	1	0.249721	1.09626	0.657075	0.967353	0.229068	1	0.168739
ChemBridge	7961787				COc1ccc(cc1)c1noc(n1)COc1ccc(cc1)C1CCCCC1	C1CCC(CC1)c1ccc(cc1)OCc1onc(n1)c1ccccc1	20	4	0.449713	1.5298	1.68222	1	0.249721	0.969755	-0.306556	0.620222	-2.67794	1	0.168739
ChemBridge	7954019				COc1ccc(cc1)c1noc(n1)COc1ccc2c(c1)CCCC2	c1ccc(cc1)c1noc(n1)COc1ccc2c(c1)CCCC2	21	4	0.449713	1.22056	0.814925	1	0.249721	0.876003	-1.02069	0.959169	0.160528	1	0.168739
ChemBridge	7907448				c1ccc(cc1)c1noc(n1)COc1ccc2c(c1)CCCC2	c1ccc(cc1)c1noc(n1)COc1ccc2c(c1)CCCC2	21	4	0.449713	0.633557	-0.831416	1	0.249721	1.29474	2.16892	0.923375	-0.139224	1	0.168739
ChemBridge	7621086				Clc1ccc(cc1)c1noc(n1)COc1ccc2c(c1)OCO2	c1ccc(cc1)c1noc(n1)COc1ccc2c(c1)OCO2	22	4	0.449713	0.943877	0.0389188	1	0.249721	1.08427	0.565755	0.898713	-0.345757	1	0.168739
ChemBridge	7907454				Brc1ccc(cc1)c1noc(n1)COc1ccc2c(c1)OCO2	c1ccc(cc1)c1noc(n1)COc1ccc2c(c1)OCO2	22	4	0.449713	0.755674	-0.488921	1	0.249721	0.81024	-1.52162	1.05613	0.972543	1	0.168739
ChemBridge	9024971				Clc1ccc(cc1)OCc1onc(n1)c1ccc2c(c1)OCO2	c1ccc(cc1)OCc1onc(n1)c1ccc2c(c1)OCO2	23	4	0.449713	1.29814	1.03249	1	0.249721	1.07959	0.530059	0.931579	-0.0705198	1	0.168739
ChemBridge	9028014				CC(c1onc(n1)c1ccc2c(c1)OCO2)Oc1ccc(c(c1)C)C	c1ccc(cc1)OCc1onc(n1)c1ccc2c(c1)OCO2	23	4	0.449713	1.28649	0.999828	1	0.249721	1.14318	1.01445	0.942561	0.0214471	1	0.168739
ChemBridge	9030482				Cc1cc(OCc2onc(n2)c2ccc3c(c2)OCO3)ccc1C	c1ccc(cc1)OCc1onc(n1)c1ccc2c(c1)OCO2	23	4	0.449713	1.18245	0.708041	1	0.249721	1.05388	0.334211	1.03521	0.797351	1	0.168739
ChemBridge	9028620				Cc1ccccc1OCc1onc(n1)c1ccc2c(c1)OCO2	c1ccc(cc1)OCc1onc(n1)c1ccc2c(c1)OCO2	23	4	0.449713	1.01398	0.23552	1	0.249721	0.975151	-0.265453	0.877835	-0.520592	1	0.168739
ChemBridge	9017995				Brc1ccc(cc1)OCc1onc(n1)c1ccc2c(c1)OCO2	c1ccc(cc1)OCc1onc(n1)c1ccc2c(c1)OCO2	23	4	0.449713	0.944538	0.0407751	1	0.249721	1.12292	0.860161	0.942573	0.0215442	1	0.168739
ChemBridge	7805661				O=C(Nc1cc(ccc1N1CCOCC1)C(F)(F)F)CSc1nnc(o1)c1ccccc1C	O1CCN(CC1)c1ccccc1NCCSc1nnc(o1)c1ccccc1	24	4	0.449713	1.29668	1.02841	1	0.249721	1.12629	0.88581	0.933649	-0.0531887	1	0.168739
ChemBridge	9118141				Cc1ccc(cc1)c1noc(n1)c1ccc(cc1)n1nncc1C	c1ccc(cc1)c1noc(n1)c1ccc(cc1)n1nncc1	25	4	0.449713	0.99023	0.168924	1	0.249721	0.945561	-0.490848	0.97806	0.318729	1	0.168739
ChemBridge	9127374				Clc1ccc(cc1)c1noc(n1)c1ccc(cc1)n1nncc1C	c1ccc(cc1)c1noc(n1)c1ccc(cc1)n1nncc1	25	4	0.449713	0.65495	-0.771416	1	0.249721	1.07511	0.495957	0.962797	0.19091	1	0.168739
KeyOrganics	7K-661S		MolPort-002-877-310		c1csc(c1)c1nnc(o1)c1cccs1	c1(c2oc(c3sccc3)nn2)cccs1	26	2	-1.10001	0.117438	-2.27894	0.785714	-1.08807	1.2149	1.56076	0.754125	-1.55658	0.769231	-3.72525
Alinda	IVK/4025720		MolPort-001-588-199		Brc1ccc(o1)c1nnc(o1)c1cccs1	c1(c2oc(c3sccc3)nn2)occc1	27	0	-2.64974	0.117438	-2.27894	0.75	-1.31103	1.11614	0.808464	1.06573	1.05288	0.3625	-10.5884
ChemDiv	8013-1321		MolPort-002-716-466		Brc1ccc(o1)c1noc(n1)c1cccs1	c1(c2nc(c3sccc3)on2)occc1	28	0	-2.64974	0.123021	-2.26329	0.5	-2.87179	0.688539	-2.44865	0.699979	-2.01002	1	0.168739
ChemDiv	G851-1056		MolPort-007-888-156		Brc1ccc(o1)c1onc(n1)c1ccc(s1)C	c1coc(c1)c1onc(n1)c1cccs1	29	0	-2.64974	0.0982689	-2.33271	1	0.249721	1.17188	1.23309	0.964863	0.208212	1	0.168739
ChemBridge	9027529			wact-175	c1coc(c1)c1onc(n1)c1cccs1	c1coc(c1)c1onc(n1)c1cccs1	29	0	-2.64974	0.0710949	-2.40892	1	0.249721	0.833629	-1.34346	1.01047	0.590178	1	0.168739
ChemDiv	G851-1067		MolPort-007-888-167		Cc1ccc(s1)c1noc(n1)c1ccco1	c1coc(c1)c1onc(n1)c1cccs1	29	0	-2.64974	0.057508	-2.44703	0.8125	-0.920845	0.714333	-2.25217	1.1052	1.38348	1	0.168739
ChemBridge	9016500				Brc1ccc(o1)c1noc(n1)c1ccco1	c1coc(c1)c1onc(n1)c1ccco1	30	4	0.449713	0.0580645	-2.44547	0.391304	-3.55038	1.10883	0.75282	0.800534	-1.16794	1	0.168739
ChemDiv	8015-2367		MolPort-002-724-304		Brc1ccc(o1)c1onc(n1)c1ccc(o1)Br	c1coc(c1)c1onc(n1)c1ccco1	30	0.5	-2.2623	0.364217	-1.58682	1	0.249721	1.02396	0.106307	0.94897	0.0751162	1	0.168739
Alinda	IVK/6207030		MolPort-001-016-025		c1coc(c1)c1nnc(o1)c1ccco1	c1(c2oc(c3occc3)nn2)ccco1	31	4	0.449713	0.739808	-0.533421	1	0.249721	1.23259	1.69552	1.03153	0.766544	1	0.168739
Vitas-M	STL016381		MolPort-008-001-635		Cc1ccoc1c1nnc(o1)c1ccco1	c1(c2oc(c3occc3)nn2)ccco1	31	3.5	0.0622819	0.250886	-1.90467	1	0.249721	0.970457	-0.301207	0.948624	0.0722165	0.833333	-2.64358
ChemBridge	7964263				CCNC(=O)c1ccccc1c1onc(n1)c1ccc(cc1)OC	c1ccc(cc1)c1onc(n1)c1ccccc1	32	4	0.449713	2.00079	3.00319	1	0.249721	0.977694	-0.246082	0.78521	-1.29627	1	0.168739
ChemBridge	7972873				COc1ccccc1c1noc(n1)c1ccccc1	c1ccc(cc1)c1onc(n1)c1ccccc1	32	4	0.449713	1.99286	2.98095	1	0.249721	0.887924	-0.929886	1.03736	0.815367	1	0.168739
ChemBridge	7796078				Fc1ccc(cc1)c1onc(n1)c1ccccc1C	c1ccc(cc1)c1onc(n1)c1ccccc1	32	4	0.449713	1.62918	1.96095	1	0.249721	1.12191	0.852417	0.909139	-0.258443	1	0.168739
ChemBridge	9007736				COc1cccc(c1)c1noc(n1)c1cccc(c1)F	c1ccc(cc1)c1onc(n1)c1ccccc1	32	4	0.449713	1.39829	1.31339	1	0.249721	0.881031	-0.982385	1.00598	0.552517	1	0.168739
ChemBridge	5912062				Brc1cccc(c1)c1onc(n1)c1ccccc1C	c1ccc(cc1)c1onc(n1)c1ccccc1	32	4	0.449713	1.32854	1.11777	1	0.249721	1.20288	1.46919	1.04223	0.856077	1	0.168739
ChemBridge	7552800				Cc1cccc(c1)c1noc(n1)c1ccccc1Cl	c1ccc(cc1)c1onc(n1)c1ccccc1	32	4	0.449713	1.31617	1.08306	1	0.249721	1.04181	0.242277	0.893869	-0.386315	1	0.168739
ChemBridge	7976551				COc1cccc(c1)c1noc(n1)c1cc(C)ccc1C	c1ccc(cc1)c1onc(n1)c1ccccc1	32	4	0.449713	1.30461	1.05065	1	0.249721	1.1765	1.26824	0.995099	0.461421	1	0.168739
ChemBridge	7962334				CNC(=O)c1ccccc1c1onc(n1)c1ccc(cc1)Cl	c1ccc(cc1)c1onc(n1)c1ccccc1	32	4	0.449713	1.27924	0.979489	1	0.249721	0.978808	-0.237596	0.984533	0.372934	1	0.168739
ChemBridge	9303866				CNC(=O)c1ccccc1c1onc(n1)c1ccccc1Cl	c1ccc(cc1)c1onc(n1)c1ccccc1	32	4	0.449713	1.26763	0.946924	1	0.249721	0.801568	-1.58768	1.00372	0.53358	1	0.168739
ChemBridge	9338145				O=C(c1ccccc1c1onc(n1)c1ccccc1Cl)N(C)C	c1ccc(cc1)c1onc(n1)c1ccccc1	32	4	0.449713	1.18896	0.72628	1	0.249721	0.83934	-1.29996	0.88193	-0.486296	1	0.168739
ChemBridge	9333858				CNC(=O)c1ccccc1c1onc(n1)c1ccc(cc1)F	c1ccc(cc1)c1onc(n1)c1ccccc1	32	4	0.449713	1.16935	0.671303	1	0.249721	1.1753	1.25916	0.987231	0.395532	1	0.168739
ChemBridge	5685795				COc1ccccc1c1onc(n1)c1ccccc1	c1ccc(cc1)c1onc(n1)c1ccccc1	32	4	0.449713	1.14863	0.613183	1	0.249721	1.04166	0.241152	1.0032	0.529279	1	0.168739
ChemBridge	9339698				CCNC(=O)c1ccccc1c1onc(n1)c1ccccc1	c1ccc(cc1)c1onc(n1)c1ccccc1	32	4	0.449713	1.13463	0.573911	1	0.249721	1.0166	0.0502937	0.907805	-0.269611	1	0.168739
ChemBridge	5690149				COc1ccc(cc1)c1onc(n1)c1ccc(cc1)Cl	c1ccc(cc1)c1onc(n1)c1ccccc1	32	4	0.449713	1.12652	0.551154	1	0.249721	1.00432	-0.0432777	1.00454	0.540451	1	0.168739
ChemBridge	9018596				COc1ccc(cc1c1noc(n1)c1ccccc1C)Cl	c1ccc(cc1)c1onc(n1)c1ccccc1	32	4	0.449713	1.12428	0.544891	1	0.249721	1.12134	0.848128	0.929742	-0.0859019	1	0.168739
ChemBridge	6633803				Cc1ccc(cc1)c1noc(n1)c1ccc(cc1Cl)C	c1ccc(cc1)c1onc(n1)c1ccccc1	32	4	0.449713	1.12113	0.536047	1	0.249721	0.930942	-0.602207	0.893183	-0.39206	1	0.168739
ChemBridge	9025726				COc1ccc(cc1c1noc(n1)c1ccc(cc1)Cl)Cl	c1ccc(cc1)c1onc(n1)c1ccccc1	32	4	0.449713	1.11957	0.531662	1	0.249721	0.90458	-0.803009	0.906435	-0.281082	1	0.168739
ChemBridge	9339293				NC(=O)COc1ccccc1c1onc(n1)c1ccccc1Cl	c1ccc(cc1)c1onc(n1)c1ccccc1	32	4	0.449713	1.10541	0.491953	1	0.249721	0.857465	-1.1619	0.851048	-0.744921	1	0.168739
ChemBridge	7020115				Cc1ccc(cc1)c1noc(n1)c1ccc(cc1)Cl	c1ccc(cc1)c1onc(n1)c1ccccc1	32	4	0.449713	1.10475	0.490119	1	0.249721	1.24225	1.76914	1.02681	0.726989	1	0.168739
ChemBridge	5686528				COc1ccccc1c1onc(n1)c1ccccc1Cl	c1ccc(cc1)c1onc(n1)c1ccccc1	32	4	0.449713	1.09565	0.464593	1	0.249721	0.884963	-0.952437	0.899292	-0.340901	1	0.168739
ChemBridge	6042190				Cc1ccc(cc1)c1noc(n1)c1ccc(cc1)Br	c1ccc(cc1)c1onc(n1)c1ccccc1	32	4	0.449713	1.08678	0.439708	1	0.249721	0.876641	-1.01583	1.0489	0.911931	1	0.168739
ChemBridge	7979062				CCOc1cc(cc(c1OCC)OCC)c1onc(n1)c1ccccc1OC	c1ccc(cc1)c1onc(n1)c1ccccc1	32	4	0.449713	1.08577	0.436871	1	0.249721	0.847256	-1.23966	0.978374	0.321356	1	0.168739
ChemBridge	6230970				COc1ccc(cc1)c1noc(n1)c1cccc(c1)Br	c1ccc(cc1)c1onc(n1)c1ccccc1	32	4	0.449713	1.0749	0.406389	1	0.249721	1.03395	0.182454	0.986968	0.393324	1	0.168739
ChemBridge	7982223				COc1ccccc1c1noc(n1)c1ccc(cc1)C(C)(C)C	c1ccc(cc1)c1onc(n1)c1ccccc1	32	4	0.449713	1.07136	0.396452	1	0.249721	0.88329	-0.965179	1.02593	0.71963	1	0.168739
ChemBridge	7498892				COc1ccc(cc1)c1noc(n1)c1ccccc1Cl	c1ccc(cc1)c1onc(n1)c1ccccc1	32	4	0.449713	1.07116	0.395916	1	0.249721	0.836533	-1.32134	0.885179	-0.459094	1	0.168739
ChemBridge	9343428				Clc1ccc(cc1)c1noc(n1)c1ccccc1C(=O)N(C)C	c1ccc(cc1)c1onc(n1)c1ccccc1	32	4	0.449713	1.06895	0.389716	1	0.249721	0.989189	-0.158521	0.963204	0.19432	1	0.168739
ChemBridge	7979797				CCOc1ccc(cc1)c1onc(n1)c1ccccc1	c1ccc(cc1)c1onc(n1)c1ccccc1	32	4	0.449713	1.05753	0.357675	1	0.249721	1.18794	1.35541	0.921898	-0.151593	1	0.168739
ChemBridge	9000575				COc1ccccc1c1onc(n1)c1cccc(c1)Br	c1ccc(cc1)c1onc(n1)c1ccccc1	32	4	0.449713	1.03494	0.294313	1	0.249721	0.904722	-0.801929	1.04043	0.841071	1	0.168739
ChemBridge	6751706				Cc1cccc(c1)c1noc(n1)c1ccc(c(c1)Cl)C	c1ccc(cc1)c1onc(n1)c1ccccc1	32	4	0.449713	1.02317	0.261294	1	0.249721	0.971771	-0.291196	1.01319	0.61293	1	0.168739
ChemBridge	7321876				Fc1ccc(cc1)c1onc(n1)c1ccc(cc1)Cl	c1ccc(cc1)c1onc(n1)c1ccccc1	32	4	0.449713	1.02285	0.260412	1	0.249721	0.917538	-0.704307	0.918979	-0.176038	1	0.168739
ChemBridge	9031686				CCOc1ccccc1c1onc(n1)c1ccc(cc1)F	c1ccc(cc1)c1onc(n1)c1ccccc1	32	4	0.449713	1.02019	0.25294	1	0.249721	0.82242	-1.42884	1.05958	1.00138	1	0.168739
ChemBridge	7990065				CCOc1ccc(cc1)c1onc(n1)c1ccccc1C	c1ccc(cc1)c1onc(n1)c1ccccc1	32	4	0.449713	1.01748	0.245361	1	0.249721	1.06608	0.427192	0.691518	-2.08088	1	0.168739
ChemBridge	7488541				Cc1cccc(c1)c1noc(n1)c1ccccc1F	c1ccc(cc1)c1onc(n1)c1ccccc1	32	4	0.449713	1.00968	0.223466	1	0.249721	1.04054	0.232595	0.873775	-0.554593	1	0.168739
ChemBridge	5685414				COc1cccc(c1)c1onc(n1)c1ccc(cc1)Cl	c1ccc(cc1)c1onc(n1)c1ccccc1	32	4	0.449713	1.00912	0.221908	1	0.249721	0.988742	-0.161926	1.04402	0.871136	1	0.168739
ChemBridge	7338932				COc1ccc(cc1)c1noc(n1)c1cccc(c1)Cl	c1ccc(cc1)c1onc(n1)c1ccccc1	32	4	0.449713	1.00859	0.220412	1	0.249721	1.09311	0.633099	0.818923	-1.01395	1	0.168739
ChemBridge	6215886				COc1ccc(cc1)c1noc(n1)c1ccc(cc1Cl)Cl	c1ccc(cc1)c1onc(n1)c1ccccc1	32	4	0.449713	0.999528	0.195	1	0.249721	1.15584	1.1109	1.04223	0.856077	1	0.168739
ChemBridge	5685462				COc1ccccc1c1onc(n1)c1ccc(cc1)Br	c1ccc(cc1)c1onc(n1)c1ccccc1	32	4	0.449713	0.997688	0.189842	1	0.249721	1.08287	0.55504	1.04402	0.871136	1	0.168739
ChemBridge	5687123				COc1ccccc1c1onc(n1)c1ccc(cc1)Cl	c1ccc(cc1)c1onc(n1)c1ccccc1	32	4	0.449713	0.997688	0.189842	1	0.249721	1.01089	0.00676697	0.934023	-0.0500577	1	0.168739
ChemBridge	9021704				COc1cccc(c1)c1onc(n1)c1ccc(cc1)F	c1ccc(cc1)c1onc(n1)c1ccccc1	32	4	0.449713	0.997481	0.189259	1	0.249721	0.971039	-0.296776	0.862063	-0.652677	1	0.168739
ChemBridge	5687878				COc1ccccc1c1onc(n1)c1ccc(cc1)C	c1ccc(cc1)c1onc(n1)c1ccccc1	32	4	0.449713	0.996064	0.185286	1	0.249721	0.908578	-0.772557	1.00736	0.564072	1	0.168739
ChemBridge	7516902				Cc1ccc(cc1)c1onc(n1)c1ccc(cc1)Br	c1ccc(cc1)c1onc(n1)c1ccccc1	32	4	0.449713	0.991871	0.173525	1	0.249721	1.00434	-0.0431431	0.916137	-0.199836	1	0.168739
ChemBridge	7982101				COc1ccccc1c1noc(n1)c1ccccc1C	c1ccc(cc1)c1onc(n1)c1ccccc1	32	4	0.449713	0.989474	0.166803	1	0.249721	0.773269	-1.80324	0.961791	0.182488	1	0.168739
ChemBridge	6635920				Cc1ccc(c(c1)Cl)c1onc(n1)c1cccc(c1)C	c1ccc(cc1)c1onc(n1)c1ccccc1	32	4	0.449713	0.985959	0.156946	1	0.249721	0.917801	-0.702301	0.963734	0.198756	1	0.168739
ChemBridge	9204592				O=C(C(C)C)Nc1ccccc1c1onc(n1)c1ccccc1	c1ccc(cc1)c1onc(n1)c1ccccc1	32	4	0.449713	0.955122	0.0704589	1	0.249721	1.11319	0.785986	0.956931	0.14179	1	0.168739
ChemBridge	6634653				COc1ccc(cc1)c1noc(n1)c1ccc(cc1Cl)C	c1ccc(cc1)c1onc(n1)c1ccccc1	32	4	0.449713	0.95273	0.0637496	1	0.249721	1.00097	-0.0687827	0.969462	0.246729	1	0.168739
ChemBridge	6824827				COc1ccc(cc1)c1onc(n1)c1ccccc1Cl	c1ccc(cc1)c1onc(n1)c1ccccc1	32	4	0.449713	0.950923	0.0586802	1	0.249721	0.784954	-1.71423	0.963529	0.197043	1	0.168739
ChemBridge	9344251				NC(=O)COc1ccccc1c1onc(n1)c1ccc(cc1)C	c1ccc(cc1)c1onc(n1)c1ccccc1	32	4	0.449713	0.943146	0.0368712	1	0.249721	0.873297	-1.0413	1.04353	0.866973	1	0.168739
ChemBridge	6155175				Fc1ccc(cc1)c1onc(n1)c1cccc(c1)C(F)(F)F	c1ccc(cc1)c1onc(n1)c1ccccc1	32	4	0.449713	0.939136	0.025624	1	0.249721	1.02221	0.0930163	0.938771	-0.0102896	1	0.168739
ChemBridge	9287239				NC(=O)COc1ccccc1c1onc(n1)c1ccccc1C	c1ccc(cc1)c1onc(n1)c1ccccc1	32	4	0.449713	0.938649	0.0242569	1	0.249721	0.766384	-1.85568	0.993225	0.445726	1	0.168739
ChemBridge	7475802				CCOc1ccccc1c1onc(n1)c1ccc(cc1)Cl	c1ccc(cc1)c1onc(n1)c1ccccc1	32	4	0.449713	0.933848	0.0107912	1	0.249721	1.01055	0.00416407	0.856222	-0.70159	1	0.168739
ChemBridge	7321783				Clc1cccc(c1)c1onc(n1)c1ccccc1Cl	c1ccc(cc1)c1onc(n1)c1ccccc1	32	4	0.449713	0.930879	0.00246399	1	0.249721	1.04473	0.264572	0.990744	0.424952	1	0.168739
ChemBridge	7380808				COc1ccc(cc1)c1noc(n1)c1ccccc1Br	c1ccc(cc1)c1onc(n1)c1ccccc1	32	4	0.449713	0.928047	-0.00547821	1	0.249721	0.931337	-0.599193	0.765197	-1.46386	1	0.168739
ChemBridge	9022031				COc1ccc(cc1c1noc(n1)c1cccc(c1)C)Cl	c1ccc(cc1)c1onc(n1)c1ccccc1	32	4	0.449713	0.919634	-0.0290737	1	0.249721	0.922347	-0.667672	1.04798	0.904234	1	0.168739
ChemBridge	6038343				Cc1ccc(cc1)c1noc(n1)c1cccc(c1)Br	c1ccc(cc1)c1onc(n1)c1ccccc1	32	4	0.449713	0.912821	-0.0481823	1	0.249721	1.04659	0.278728	1.04223	0.856077	1	0.168739
ChemBridge	6133425				Clc1ccccc1c1onc(n1)c1ccc(cc1)C(F)(F)F	c1ccc(cc1)c1onc(n1)c1ccccc1	32	4	0.449713	0.906275	-0.0665392	1	0.249721	1.07175	0.47036	1.04223	0.856077	1	0.168739
ChemBridge	6172424				Brc1ccc(cc1)c1onc(n1)c1cccc(c1)C	c1ccc(cc1)c1onc(n1)c1ccccc1	32	4	0.449713	0.903846	-0.0733521	1	0.249721	1.15192	1.08105	1.04223	0.856077	1	0.168739
ChemBridge	6845369				COc1ccc(cc1)c1onc(n1)c1ccc(cc1)C(F)(F)F	c1ccc(cc1)c1onc(n1)c1ccccc1	32	4	0.449713	0.894456	-0.0996881	1	0.249721	1.06048	0.384484	0.965539	0.213877	1	0.168739
ChemBridge	7750427				Cc1ccc(cc1)c1noc(n1)c1ccc(cc1C)C	c1ccc(cc1)c1onc(n1)c1ccccc1	32	4	0.449713	0.889307	-0.11413	1	0.249721	0.923518	-0.658752	0.868564	-0.598232	1	0.168739
ChemBridge	7019463				Clc1ccc(cc1)c1onc(n1)c1cccc(c1)C	c1ccc(cc1)c1onc(n1)c1ccccc1	32	4	0.449713	0.883032	-0.131729	1	0.249721	1.16159	1.15473	1.0489	0.911931	1	0.168739
ChemBridge	9041614				CCOc1ccccc1c1onc(n1)c1cccc(c1)C	c1ccc(cc1)c1onc(n1)c1ccccc1	32	4	0.449713	0.861787	-0.191314	1	0.249721	0.853056	-1.19548	0.982204	0.353433	1	0.168739
ChemBridge	9022973				CC(=O)Nc1ccc(cc1)c1onc(n1)c1ccccc1	c1ccc(cc1)c1onc(n1)c1ccccc1	32	4	0.449713	0.857483	-0.203384	1	0.249721	1.05708	0.358633	0.961141	0.177041	1	0.168739
ChemBridge	7974052				COc1ccccc1c1noc(n1)c1ccccc1F	c1ccc(cc1)c1onc(n1)c1ccccc1	32	4	0.449713	0.838906	-0.255487	1	0.249721	1.10499	0.723589	0.910154	-0.24994	1	0.168739
ChemBridge	7745322				Clc1ccc(cc1)c1noc(n1)c1cc(C)cc(c1)C	c1ccc(cc1)c1onc(n1)c1ccccc1	32	4	0.449713	0.82411	-0.296984	1	0.249721	1.28191	2.0712	0.937877	-0.0177794	1	0.168739
ChemBridge	9038596				COc1cccc(c1)c1noc(n1)c1ccc(cc1Cl)C	c1ccc(cc1)c1onc(n1)c1ccccc1	32	4	0.449713	0.822784	-0.300702	1	0.249721	0.888353	-0.926615	1.00176	0.51718	1	0.168739
ChemBridge	7874833				COc1ccc(cc1c1onc(n1)c1ccccc1C)Cl	c1ccc(cc1)c1onc(n1)c1ccccc1	32	4	0.449713	0.806176	-0.347281	1	0.249721	1.02868	0.142283	0.852043	-0.736587	1	0.168739
ChemBridge	7961160				O=C(c1ccccc1c1onc(n1)c1ccccc1)NC(C)(C)C	c1ccc(cc1)c1onc(n1)c1ccccc1	32	4	0.449713	0.802712	-0.356998	1	0.249721	0.958952	-0.388845	0.886111	-0.451289	1	0.168739
ChemBridge	6148312				Cc1ccc(cc1)c1onc(n1)c1ccccc1Br	c1ccc(cc1)c1onc(n1)c1ccccc1	32	4	0.449713	0.787787	-0.398857	1	0.249721	1.06504	0.419254	0.962391	0.187514	1	0.168739
ChemBridge	7347407				Cc1cccc(c1)c1noc(n1)c1cccc(c1)Br	c1ccc(cc1)c1onc(n1)c1ccccc1	32	4	0.449713	0.787584	-0.399425	1	0.249721	0.994771	-0.116006	0.869865	-0.587332	1	0.168739
ChemBridge	7329095				Cc1ccc(cc1C)c1onc(n1)c1ccccc1	c1ccc(cc1)c1onc(n1)c1ccccc1	32	4	0.449713	0.774971	-0.434799	1	0.249721	0.987602	-0.17061	0.884481	-0.464937	1	0.168739
ChemBridge	5925715				COc1ccc(cc1)c1noc(n1)c1cccc(c1)F	c1ccc(cc1)c1onc(n1)c1ccccc1	32	4	0.449713	0.773414	-0.439167	1	0.249721	0.856913	-1.1661	1.00473	0.542066	1	0.168739
ChemBridge	7727333				Cc1ccc(cc1)c1noc(n1)c1cc(C)cc(c1)C	c1ccc(cc1)c1onc(n1)c1ccccc1	32	4	0.449713	0.762212	-0.470586	1	0.249721	1.03717	0.206947	0.719231	-1.8488	1	0.168739
ChemBridge	6782197				COc1ccc(cc1)c1noc(n1)c1ccc(c(c1)Cl)C	c1ccc(cc1)c1onc(n1)c1ccccc1	32	4	0.449713	0.741425	-0.528884	1	0.249721	1.08602	0.579094	0.985864	0.384082	1	0.168739
ChemBridge	7748854				Clc1ccc(cc1)c1noc(n1)c1cc(C)ccc1C	c1ccc(cc1)c1onc(n1)c1ccccc1	32	4	0.449713	0.736061	-0.543928	1	0.249721	1.18104	1.30284	0.929771	-0.085658	1	0.168739
ChemBridge	5791583				Cc1ccc(cc1)c1onc(n1)c1ccccc1Cl	c1ccc(cc1)c1onc(n1)c1ccccc1	32	4	0.449713	0.735349	-0.545925	1	0.249721	1.01301	0.0229271	0.997878	0.484689	1	0.168739
ChemBridge	6637665				Cc1ccc(c(c1)Cl)c1onc(n1)c1ccccc1Cl	c1ccc(cc1)c1onc(n1)c1ccccc1	32	4	0.449713	0.731072	-0.557922	1	0.249721	1.04934	0.299691	0.942459	0.020593	1	0.168739
ChemBridge	7332285				Cc1cccc(c1)c1noc(n1)c1cccc(c1)Cl	c1ccc(cc1)c1onc(n1)c1ccccc1	32	4	0.449713	0.679992	-0.701183	1	0.249721	1.19582	1.41545	1.00406	0.536492	1	0.168739
ChemBridge	5690659				COc1ccccc1c1onc(n1)c1ccc(cc1Cl)Cl	c1ccc(cc1)c1onc(n1)c1ccccc1	32	4	0.449713	0.679266	-0.703218	1	0.249721	0.944711	-0.497319	1.00384	0.534606	1	0.168739
ChemBridge	7984296				CCOc1cc(cc(c1OCC)OCC)c1onc(n1)c1ccccc1C	c1ccc(cc1)c1onc(n1)c1ccccc1	32	4	0.449713	0.61398	-0.886321	1	0.249721	0.945335	-0.492566	0.821227	-0.994646	1	0.168739
ChemBridge	7319925				CCOc1cc(cc(c1OCC)OCC)c1onc(n1)c1ccc(cc1)OC	c1ccc(cc1)c1onc(n1)c1ccccc1	32	4	0.449713	0.509242	-1.18008	1	0.249721	0.965117	-0.341884	0.997824	0.484242	1	0.168739
ChemBridge	7751852				COc1ccc(cc1)c1noc(n1)c1cc(C)ccc1C	c1ccc(cc1)c1onc(n1)c1ccccc1	32	4	0.449713	0.501544	-1.20167	1	0.249721	0.99451	-0.117993	0.915583	-0.204476	1	0.168739
ChemBridge	9018421				COc1cccc(c1)c1noc(n1)c1c(F)cccc1F	c1ccc(cc1)c1onc(n1)c1ccccc1	32	4	0.449713	0.24663	-1.91661	1	0.249721	1.08685	0.58535	0.952706	0.106403	1	0.168739
ChemBridge	6149307				Cc1ccc(cc1)c1onc(n1)c1cccc(c1)C(F)(F)F	c1ccc(cc1)c1onc(n1)c1ccccc1	32	3.5	0.0622819	1.07193	0.398062	1	0.249721	1.1178	0.82115	1.04223	0.856077	1	0.168739
ChemBridge	7412274				Cc1cccc(c1)c1noc(n1)c1ccccc1Br	c1ccc(cc1)c1onc(n1)c1ccccc1	32	3.5	0.0622819	0.965614	0.0998844	1	0.249721	0.910396	-0.75871	0.990362	0.421751	1	0.168739
ChemBridge	6133980				Clc1ccc(cc1)c1onc(n1)c1ccccc1Br	c1ccc(cc1)c1onc(n1)c1ccccc1	32	3.5	0.0622819	0.948111	0.0507939	1	0.249721	1.1129	0.78384	0.984121	0.369488	1	0.168739
ChemBridge	7013253				COc1ccc(cc1)c1noc(n1)c1ccc(cc1)Cl	c1ccc(cc1)c1onc(n1)c1ccccc1	32	3	-0.325149	1.33236	1.12847	0.777778	-1.13762	1.20584	1.49177	0.982643	0.357105	1	0.168739
ChemBridge	6716742				Cc1ccc(cc1Cl)c1onc(n1)c1ccccc1	c1ccc(cc1)c1onc(n1)c1ccccc1	32	3	-0.325149	1.16078	0.647259	1	0.249721	0.937042	-0.555741	0.996422	0.4725	1	0.168739
ChemBridge	6175815				Clc1ccc(cc1)c1noc(n1)c1ccccc1Br	c1ccc(cc1)c1onc(n1)c1ccccc1	32	3	-0.325149	1.03185	0.285649	1	0.249721	0.802936	-1.57725	0.994503	0.456427	1	0.168739
ChemBridge	6134551				Clc1ccccc1c1onc(n1)c1cccc(c1)C(F)(F)F	c1ccc(cc1)c1onc(n1)c1ccccc1	32	3	-0.325149	1.01748	0.24534	1	0.249721	1.03875	0.219015	1.04223	0.856077	1	0.168739
ChemBridge	7325436				Fc1ccc(cc1)c1onc(n1)c1ccc(cc1)Br	c1ccc(cc1)c1onc(n1)c1ccccc1	32	3	-0.325149	0.915258	-0.0413467	1	0.249721	1.03779	0.211674	0.848029	-0.770195	1	0.168739
ChemBridge	9004012				COc1cccc(c1)c1noc(n1)c1ccc(cc1)Cl	c1ccc(cc1)c1onc(n1)c1ccccc1	32	3	-0.325149	0.839286	-0.254421	0.5625	-2.4816	1.07144	0.468024	0.983006	0.360148	1	0.168739
ChemBridge	7510264				Clc1ccc(cc1)c1noc(n1)c1ccccc1Cl	c1ccc(cc1)c1onc(n1)c1ccccc1	32	3	-0.325149	0.822431	-0.301693	1	0.249721	0.976395	-0.255978	0.927252	-0.106754	1	0.168739
ChemBridge	7483069				CCOc1ccccc1c1onc(n1)c1ccc(cc1)Br	c1ccc(cc1)c1onc(n1)c1ccccc1	32	3	-0.325149	0.750814	-0.502552	1	0.249721	1.03195	0.167217	0.915852	-0.202222	1	0.168739
ChemBridge	5928448				COc1ccc(cc1)c1noc(n1)c1ccc(cc1)C	c1ccc(cc1)c1onc(n1)c1ccccc1	32	3	-0.325149	0.746559	-0.514487	1	0.249721	1.31527	2.32529	0.99848	0.489731	0.931818	-0.981756
ChemBridge	7482512				CCOc1ccc(cc1)c1onc(n1)c1ccc(cc1)Cl	c1ccc(cc1)c1onc(n1)c1ccccc1	32	3	-0.325149	0.487432	-1.24124	1	0.249721	1.06613	0.427524	1.00331	0.530189	1	0.168739
ChemBridge	7961610				CCNC(=O)c1ccccc1c1onc(n1)c1ccc(cc1)F	c1ccc(cc1)c1onc(n1)c1ccccc1	32	2	-1.10001	0.974574	0.125014	1	0.249721	0.954824	-0.420289	0.998475	0.489691	1	0.168739
ChemBridge	7335666				Fc1ccc(cc1)c1onc(n1)c1cccc(c1)C	c1ccc(cc1)c1onc(n1)c1ccccc1	32	2	-1.10001	0.969588	0.111031	1	0.249721	0.796614	-1.62541	0.64151	-2.49966	1	0.168739
ChemBridge	7337677				COc1ccc(cc1)c1noc(n1)c1ccc(c(c1)C)C	c1ccc(cc1)c1onc(n1)c1ccccc1	32	2	-1.10001	0.945431	0.0432783	1	0.249721	0.868485	-1.07796	0.806562	-1.11746	1	0.168739
ChemBridge	7628764				Cc1cccc(c1)c1noc(n1)c1cc(Cl)ccc1Cl	c1ccc(cc1)c1onc(n1)c1ccccc1	32	2	-1.10001	0.684989	-0.687168	1	0.249721	1.08472	0.569181	1.07559	1.13546	1	0.168739
ChemBridge	5785642				Clc1ccccc1c1noc(n1)c1ccccc1Cl	c1ccc(cc1)c1onc(n1)c1ccccc1	32	2	-1.10001	0.487692	-1.24051	1	0.249721	0.93631	-0.561317	1.01609	0.637234	1	0.168739
ChemBridge	6164659				CCCc1ccc(cc1)c1onc(n1)c1ccc(cc1)F	c1ccc(cc1)c1onc(n1)c1ccccc1	32	1.5	-1.48744	0.929555	-0.00124903	0.714286	-1.534	1.08436	0.566445	1.00528	0.54666	1	0.168739
ChemBridge	5690016				COc1cccc(c1)c1onc(n1)c1ccccc1	c1ccc(cc1)c1onc(n1)c1ccccc1	32	1.5	-1.48744	0.616331	-0.879728	0.861111	-0.617365	0.828267	-1.38431	1.04402	0.871136	1	0.168739
ChemBridge	6163999				Fc1ccc(cc1)c1noc(n1)c1ccc(cc1)Cl	c1ccc(cc1)c1onc(n1)c1ccccc1	32	1	-1.87487	1.12367	0.543174	1	0.249721	1.11496	0.799494	1.03411	0.788093	1	0.168739
ChemBridge	7500104				Cc1ccc(cc1)c1onc(n1)c1cccc(c1)C	c1ccc(cc1)c1onc(n1)c1ccccc1	32	1	-1.87487	0.911669	-0.0514121	1	0.249721	0.947402	-0.476821	0.869515	-0.590271	1	0.168739
ChemBridge	9024002				COc1ccc(cc1c1noc(n1)c1ccccc1)Cl	c1ccc(cc1)c1onc(n1)c1ccccc1	32	1	-1.87487	0.790555	-0.391093	1	0.249721	1.24002	1.75212	1.02005	0.670345	1	0.168739
ChemBridge	7530844				Clc1ccc(cc1)c1noc(n1)c1ccccc1F	c1ccc(cc1)c1onc(n1)c1ccccc1	32	1	-1.87487	0.606879	-0.906239	1	0.249721	1.14947	1.06236	0.956085	0.134704	1	0.168739
ChemBridge	9005872				COc1cccc(c1)c1noc(n1)c1ccccc1C	c1ccc(cc1)c1onc(n1)c1ccccc1	32	0.5	-2.2623	1.03882	0.305201	1	0.249721	0.783837	-1.72274	1.05958	1.00138	1	0.168739
ChemBridge	5929232				Cc1ccc(cc1)c1onc(n1)c1ccccc1	c1ccc(cc1)c1onc(n1)c1ccccc1	32	0.5	-2.2623	0.355938	-1.61004	1	0.249721	0.866794	-1.09084	1.04223	0.856077	1	0.168739
ChemBridge	5930831				Cc1ccc(cc1)c1onc(n1)c1ccc(cc1)C	c1ccc(cc1)c1onc(n1)c1ccccc1	32	0.5	-2.2623	0.265587	-1.86344	0.880952	-0.493496	1.08242	0.551637	1.0146	0.6247	1	0.168739
ChemBridge	6162808				Fc1ccc(cc1)c1onc(n1)c1ccc(cc1)F	c1ccc(cc1)c1onc(n1)c1ccccc1	32	0	-2.64974	1.11916	0.530535	1	0.249721	1.29073	2.13841	1.01135	0.597479	1	0.168739
ChemBridge	6199073				COc1ccc(cc1)c1noc(n1)c1ccc(cc1)Br	c1ccc(cc1)c1onc(n1)c1ccccc1	32	0	-2.64974	1.00493	0.21014	1	0.249721	1.01076	0.00582513	1.04223	0.856077	1	0.168739
ChemBridge	6035584				CCOc1ccc(cc1)c1onc(n1)c1ccc(cc1)C	c1ccc(cc1)c1onc(n1)c1ccccc1	32	0	-2.64974	0.992982	0.176643	0.5	-2.87179	0.997507	-0.095159	0.965765	0.215769	1	0.168739
ChemBridge	5908530				Brc1cccc(c1)c1onc(n1)c1ccccc1	c1ccc(cc1)c1onc(n1)c1ccccc1	32	0	-2.64974	0.977395	0.132927	1	0.249721	1.08745	0.589936	1.01598	0.636269	1	0.168739
ChemBridge	7631555				Brc1ccc(cc1)c1noc(n1)c1cccc(c1)C	c1ccc(cc1)c1onc(n1)c1ccccc1	32	0	-2.64974	0.97332	0.121498	1	0.249721	1.07983	0.531886	1.01399	0.619604	1	0.168739
ChemBridge	6151082				Cc1ccc(cc1)c1onc(n1)c1ccc(cc1)C(F)(F)F	c1ccc(cc1)c1onc(n1)c1ccccc1	32	0	-2.64974	0.966059	0.101134	0.5	-2.87179	0.991229	-0.142984	0.952483	0.104535	1	0.168739
ChemBridge	6573491				Clc1ccc(cc1)c1noc(n1)c1ccccc1C	c1ccc(cc1)c1onc(n1)c1ccccc1	32	0	-2.64974	0.934177	0.0117148	1	0.249721	0.881904	-0.975742	0.841198	-0.827402	1	0.168739
ChemBridge	7997827				COc1cccc(c1)c1noc(n1)c1ccc(cc1)C	c1ccc(cc1)c1onc(n1)c1ccccc1	32	0	-2.64974	0.910098	-0.0558189	0	-5.9933	1.04065	0.233481	0.948348	0.0699079	1	0.168739
ChemBridge	5686265				COc1cccc(c1)c1onc(n1)c1ccc(cc1)Br	c1ccc(cc1)c1onc(n1)c1ccccc1	32	0	-2.64974	0.865613	-0.180583	0.6	-2.24749	1.0165	0.0494743	0.997357	0.480327	1	0.168739
ChemBridge	6141272				Fc1ccc(cc1)c1noc(n1)c1ccc(cc1)Br	c1ccc(cc1)c1onc(n1)c1ccccc1	32	0	-2.64974	0.84224	-0.246135	1	0.249721	1.13163	0.926502	1.04223	0.856077	1	0.168739
ChemBridge	9057706				CC(Oc1ccc(cc1)c1onc(n1)c1ccccc1)C	c1ccc(cc1)c1onc(n1)c1ccccc1	32	0	-2.64974	0.787376	-0.400009	1	0.249721	0.847695	-1.23632	0.993232	0.445782	1	0.168739
ChemBridge	5910375				Brc1ccc(cc1)c1onc(n1)c1ccccc1	c1ccc(cc1)c1onc(n1)c1ccccc1	32	0	-2.64974	0.773482	-0.438977	1	0.249721	1.33665	2.48819	1.00184	0.517911	1	0.168739
ChemBridge	9070273				C#CCOc1ccc(cc1)c1onc(n1)c1ccccc1	c1ccc(cc1)c1onc(n1)c1ccccc1	32	0	-2.64974	0.511963	-1.17244	1	0.249721	1.11912	0.831199	1.06068	1.01066	1	0.168739
ChemBridge	6039510				Cc1ccc(cc1)c1noc(n1)c1cccc(c1)C	c1ccc(cc1)c1onc(n1)c1ccccc1	32	0	-2.64974	0.503644	-1.19578	0.556818	-2.51707	1.04856	0.293731	0.94678	0.0567764	1	0.168739
ChemBridge	6151361				Cc1ccc(cc1)c1onc(n1)c1ccc(cc1)F	c1ccc(cc1)c1onc(n1)c1ccccc1	32	0	-2.64974	0.337382	-1.66208	0	-5.9933	1.24586	1.79658	1.04223	0.856077	0.708333	-4.75282
ChemBridge	5793191				Cc1ccccc1c1onc(n1)c1ccccc1Cl	c1ccc(cc1)c1onc(n1)c1ccccc1	32	0	-2.64974	0.27977	-1.82366	1	0.249721	0.904862	-0.800859	0.985059	0.377343	1	0.168739
ChemBridge	5687553				COc1cccc(c1)c1onc(n1)c1ccc(cc1)C	c1ccc(cc1)c1onc(n1)c1ccccc1	32	0	-2.64974	0.251468	-1.90304	0	-5.9933	0.97229	-0.287247	0.953133	0.109982	1	0.168739
ChemBridge	5924359				Fc1ccccc1c1onc(n1)c1ccccc1	c1ccc(cc1)c1onc(n1)c1ccccc1	32	0	-2.64974	0.223144	-1.98248	1	0.249721	1.1632	1.16696	0.990499	0.422894	1	0.168739
ChemBridge	6033459				Cc1ccc(cc1)c1noc(n1)c1ccccc1C	c1ccc(cc1)c1onc(n1)c1ccccc1	32	0	-2.64974	0.217139	-1.99932	0.5625	-2.4816	1.00951	-0.00373624	1.04223	0.856077	1	0.168739
ChemBridge	9037311			wact-191	Fc1cccc(c1)c1onc(n1)c1ccccc1	c1ccc(cc1)c1onc(n1)c1ccccc1	32	0	-2.64974	0.182951	-2.0952	1	0.249721	0.916183	-0.714631	0.866575	-0.614892	1	0.168739
ChemBridge	5906153				Brc1ccccc1c1onc(n1)c1ccccc1	c1ccc(cc1)c1onc(n1)c1ccccc1	32	0	-2.64974	0.181849	-2.09829	0.676471	-1.77008	1.06678	0.432481	1.04223	0.856077	1	0.168739
ChemBridge	6574331				COc1ccc(cc1)c1noc(n1)c1ccccc1C	c1ccc(cc1)c1onc(n1)c1ccccc1	32	0	-2.64974	0.117488	-2.2788	0.533333	-2.66369	0.923359	-0.659969	0.897871	-0.3528	1	0.168739
ChemBridge	7632721			wact-13	COc1ccc(cc1)c1noc(n1)c1cccc(c1)C	c1ccc(cc1)c1onc(n1)c1ccccc1	32	0	-2.64974	0.0383387	-2.50079	0.888889	-0.443948	1.25249	1.84713	1.07889	1.16314	1	0.168739
ChemBridge	9202235				CC(CCC(=O)Nc1ccccc1c1onc(n1)c1ccncc1)C	c1ccc(cc1)c1onc(n1)c1ccncc1	33	4	0.449713	1.31982	1.0933	1	0.249721	1.02283	0.0977237	0.976536	0.305965	1	0.168739
ChemBridge	9265866				CCCC(=O)Nc1ccccc1c1onc(n1)c1ccncc1	c1ccc(cc1)c1onc(n1)c1ccncc1	33	4	0.449713	1.16144	0.649109	1	0.249721	0.93991	-0.533889	0.989762	0.416729	1	0.168739
ChemBridge	6776717				Clc1ccc(cc1Cl)c1onc(n1)c1ccncc1	c1ccc(cc1)c1onc(n1)c1ccncc1	33	4	0.449713	0.938593	0.024101	1	0.249721	1.15136	1.07675	0.986878	0.392573	1	0.168739
ChemBridge	9282000				CCCCC(=O)Nc1ccccc1c1onc(n1)c1ccncc1	c1ccc(cc1)c1onc(n1)c1ccncc1	33	4	0.449713	0.846845	-0.233221	1	0.249721	1.02282	0.0976481	1.0591	0.997371	1	0.168739
ChemBridge	9205901				O=C(C(C)(C)C)Nc1ccccc1c1onc(n1)c1ccncc1	c1ccc(cc1)c1onc(n1)c1ccncc1	33	4	0.449713	0.808997	-0.339371	1	0.249721	1.11858	0.827105	1.00376	0.533979	1	0.168739
ChemBridge	9213149				O=C(C(C)C)Nc1ccccc1c1onc(n1)c1ccncc1	c1ccc(cc1)c1onc(n1)c1ccncc1	33	4	0.449713	0.67838	-0.705704	1	0.249721	1.09242	0.627776	0.987217	0.395411	1	0.168739
ChemBridge	5689557				Clc1ccc(c(c1)Cl)c1onc(n1)c1ccncc1	c1ccc(cc1)c1onc(n1)c1ccncc1	33	2	-1.10001	0.830214	-0.279864	1	0.249721	1.13515	0.953265	0.942442	0.0204476	1	0.168739
ChemBridge	6635395				Cc1ccc(c(c1)Cl)c1onc(n1)c1ccncc1	c1ccc(cc1)c1onc(n1)c1ccncc1	33	2	-1.10001	0.326407	-1.69286	1	0.249721	0.995928	-0.107192	0.978771	0.324686	1	0.168739
ChemBridge	9232847				CCC(=O)Nc1ccccc1c1onc(n1)c1ccncc1	c1ccc(cc1)c1onc(n1)c1ccncc1	33	1	-1.87487	1.13188	0.566194	1	0.249721	1.00476	-0.0399303	0.937717	-0.0191174	1	0.168739
ChemBridge	5910691				Brc1cccc(c1)c1onc(n1)c1ccncc1	c1ccc(cc1)c1onc(n1)c1ccncc1	33	1	-1.87487	0.383883	-1.53166	1	0.249721	1.39089	2.90137	0.991226	0.428986	1	0.168739
ChemBridge	5909684				Clc1ccc(cc1)c1onc(n1)c1ccncc1	c1ccc(cc1)c1onc(n1)c1ccncc1	33	0.5	-2.2623	0.225076	-1.97706	1	0.249721	1.13458	0.948938	1.03411	0.788093	1	0.168739
ChemBridge	5652977			wact-8	CC(c1ccc(cc1)c1onc(n1)c1ccncc1)(C)C	c1ccc(cc1)c1onc(n1)c1ccncc1	33	0	-2.64974	0.965204	0.0987331	1	0.249721	1.11638	0.81032	1.02588	0.719188	1	0.168739
ChemBridge	6715898				Cc1ccc(cc1Cl)c1onc(n1)c1ccncc1	c1ccc(cc1)c1onc(n1)c1ccncc1	33	0	-2.64974	0.313162	-1.73001	1	0.249721	0.995557	-0.110012	0.851947	-0.737392	1	0.168739
ChemBridge	5905759				Brc1ccc(cc1)c1onc(n1)c1ccncc1	c1ccc(cc1)c1onc(n1)c1ccncc1	33	0	-2.64974	0.309244	-1.741	0.766667	-1.20698	0.923336	-0.660144	0.953094	0.109656	1	0.168739
ChemBridge	7346444				Clc1cccc(c1)c1onc(n1)c1ccncc1	c1ccc(cc1)c1onc(n1)c1ccncc1	33	0	-2.64974	0.219168	-1.99363	1	0.249721	1.02539	0.117225	0.633511	-2.56665	1	0.168739
ChemBridge	9060238				CC(Oc1ccc(cc1)c1onc(n1)c1ccncc1)C	c1ccc(cc1)c1onc(n1)c1ccncc1	33	0	-2.64974	0.109338	-2.30166	0	-5.9933	0.349176	-5.03366	1.00039	0.505733	0.941176	-0.823845
ChemBridge	5913230				Brc1ccccc1c1onc(n1)c1ccncc1	c1ccc(cc1)c1onc(n1)c1ccncc1	33	0	-2.64974	0.0711876	-2.40866	0.27381	-4.2839	1.11119	0.770764	0.995201	0.462274	1	0.168739
ChemBridge	9040730				CCCOc1ccc(cc1)c1onc(n1)c1ccncc1	c1ccc(cc1)c1onc(n1)c1ccncc1	33	0	-2.64974	0.0691093	-2.41449	0.5	-2.87179	1.09673	0.660633	0.849894	-0.754581	1	0.168739
ChemBridge	7746892				Cc1ccc(c(c1)c1onc(n1)c1ccncc1)C	c1ccc(cc1)c1onc(n1)c1ccncc1	33	0	-2.64974	0.0423451	-2.48955	0.384615	-3.59214	1.17314	1.24265	1.09099	1.26443	1	0.168739
ChemBridge	9307570				CCOc1ccc(cc1OC)c1noc(n1)c1ccncc1	c1ccc(cc1)c1noc(n1)c1ccncc1	34	4	0.449713	1.33726	1.1422	1	0.249721	0.96715	-0.326397	1.0034	0.530941	1	0.168739
ChemBridge	7986649				COc1ccc(cc1c1noc(n1)c1ccncc1)Br	c1ccc(cc1)c1noc(n1)c1ccncc1	34	4	0.449713	1.32743	1.11464	1	0.249721	0.806348	-1.55127	0.75859	-1.5192	1	0.168739
ChemBridge	7987028				CCOc1cc(ccc1OC)c1noc(n1)c1ccncc1	c1ccc(cc1)c1noc(n1)c1ccncc1	34	4	0.449713	0.722082	-0.583134	1	0.249721	0.89623	-0.866616	0.744736	-1.63521	1	0.168739
ChemBridge	9320496				Clc1ccccc1c1noc(n1)c1ccncc1	c1ccc(cc1)c1noc(n1)c1ccncc1	34	4	0.449713	0.563892	-1.0268	1	0.249721	1.18603	1.34088	0.952953	0.108477	1	0.168739
ChemBridge	7990228				Clc1ccc(cc1)c1noc(n1)c1ccncc1	c1ccc(cc1)c1noc(n1)c1ccncc1	34	3.5	0.0622819	0.659038	-0.759951	1	0.249721	0.935847	-0.564844	0.784374	-1.30327	1	0.168739
ChemBridge	9015685				CC(Oc1cccc(c1)c1onc(n1)c1ccccn1)C	c1ccc(cc1)c1onc(n1)c1ccccn1	35	4	0.449713	1.34316	1.15877	0.666667	-1.83128	0.982932	-0.20618	1.00733	0.563872	1	0.168739
ChemBridge	9247070				CCC(=O)Nc1ccccc1c1onc(n1)c1ccccn1	c1ccc(cc1)c1onc(n1)c1ccccn1	35	4	0.449713	1.26391	0.936498	1	0.249721	1.09298	0.632083	0.864663	-0.6309	1	0.168739
ChemBridge	9241127				CCCC(=O)Nc1ccccc1c1onc(n1)c1ccccn1	c1ccc(cc1)c1onc(n1)c1ccccn1	35	4	0.449713	1.13806	0.583543	1	0.249721	0.995547	-0.110093	0.964527	0.205396	1	0.168739
ChemBridge	9270561				CCCCC(=O)Nc1ccccc1c1onc(n1)c1ccccn1	c1ccc(cc1)c1onc(n1)c1ccccn1	35	4	0.449713	1.04799	0.33091	1	0.249721	1.06679	0.43262	1.05731	0.982409	1	0.168739
ChemBridge	9241282				O=C(C(C)C)Nc1ccccc1c1onc(n1)c1ccccn1	c1ccc(cc1)c1onc(n1)c1ccccn1	35	4	0.449713	0.59483	-0.940031	1	0.249721	0.993322	-0.127043	0.995329	0.463342	1	0.168739
ChemBridge	7343163				Cc1ccc(cc1C)c1onc(n1)c1ccccn1	c1ccc(cc1)c1onc(n1)c1ccccn1	35	3.5	0.0622819	0.085375	-2.36887	1	0.249721	1.08464	0.568543	1.02899	0.745272	1	0.168739
ChemBridge	9246367				CC(CCC(=O)Nc1ccccc1c1onc(n1)c1ccccn1)C	c1ccc(cc1)c1onc(n1)c1ccccn1	35	2	-1.10001	1.32579	1.11005	1	0.249721	0.969632	-0.307491	1.0271	0.729447	1	0.168739
ChemBridge	6037603				Brc1ccccc1c1onc(n1)c1ccccn1	c1ccc(cc1)c1onc(n1)c1ccccn1	35	2	-1.10001	0.173482	-2.12176	0.738095	-1.38535	0.870562	-1.06214	0.677593	-2.19749	1	0.168739
ChemBridge	9057671				CC(Oc1ccc(cc1)c1onc(n1)c1ccccn1)C	c1ccc(cc1)c1onc(n1)c1ccccn1	35	0	-2.64974	0.0316324	-2.5196	0.0263158	-5.82901	0.975206	-0.265033	0.942831	0.0237045	1	0.168739
ChemBridge	7815845				COc1nc(C)ccc1c1noc(n1)c1ccccc1Cl	c1ccc(cc1)c1onc(n1)c1cccnc1	36	4	0.449713	1.91674	2.76746	1	0.249721	0.979347	-0.233489	1.02251	0.690979	1	0.168739
ChemBridge	7811453				COc1nc(C)ccc1c1noc(n1)c1ccccc1C	c1ccc(cc1)c1onc(n1)c1cccnc1	36	4	0.449713	1.89296	2.70075	1	0.249721	1.0295	0.148557	0.668447	-2.27408	1	0.168739
ChemBridge	7818692				CCOc1cc(cc(c1OCC)OCC)c1onc(n1)c1ccc(nc1OC)C	c1ccc(cc1)c1onc(n1)c1cccnc1	36	4	0.449713	1.63129	1.96688	1	0.249721	0.814704	-1.48762	0.628161	-2.61145	1	0.168739
ChemBridge	7796647				COc1nc(C)ccc1c1noc(n1)c1ccc(cc1)C	c1ccc(cc1)c1onc(n1)c1cccnc1	36	4	0.449713	1.53139	1.68667	1	0.249721	1.03145	0.163371	0.926162	-0.115888	1	0.168739
ChemBridge	7810900				CCOc1nc(C)ccc1c1noc(n1)c1ccccc1F	c1ccc(cc1)c1onc(n1)c1cccnc1	36	4	0.449713	1.38338	1.27155	1	0.249721	0.916511	-0.712131	0.850589	-0.748757	1	0.168739
ChemBridge	7791056				COc1nc(C)ccc1c1noc(n1)c1ccc(cc1)Cl	c1ccc(cc1)c1onc(n1)c1cccnc1	36	4	0.449713	1.24646	0.88757	1	0.249721	0.985817	-0.184204	0.831819	-0.905949	1	0.168739
ChemBridge	7343595				CCOc1cc(cc(c1OCC)OCC)c1onc(n1)c1cccnc1	c1ccc(cc1)c1onc(n1)c1cccnc1	36	4	0.449713	1.11016	0.505298	1	0.249721	1.12982	0.91273	1.04539	0.882552	1	0.168739
ChemBridge	7831988				COc1nc(C)ccc1c1noc(n1)c1ccc(cc1)F	c1ccc(cc1)c1onc(n1)c1cccnc1	36	4	0.449713	1.11008	0.505069	1	0.249721	0.999796	-0.077726	0.992183	0.436999	1	0.168739
ChemBridge	6201588				Ic1cccc(c1)c1onc(n1)c1cccnc1	c1ccc(cc1)c1onc(n1)c1cccnc1	36	4	0.449713	1.039	0.30571	1	0.249721	1.15593	1.11156	1.04223	0.856077	1	0.168739
ChemBridge	7784607				COc1nc(C)ccc1c1noc(n1)c1ccc(cc1)C(C)(C)C	c1ccc(cc1)c1onc(n1)c1cccnc1	36	4	0.449713	1.0171	0.244286	1	0.249721	1.01593	0.0451891	0.925713	-0.119644	1	0.168739
ChemBridge	9284396				CCCC(=O)Nc1ccccc1c1onc(n1)c1cccnc1	c1ccc(cc1)c1onc(n1)c1cccnc1	36	4	0.449713	0.933828	0.0107375	1	0.249721	1.15092	1.07343	1.03749	0.816385	1	0.168739
ChemBridge	9255320				CCCCC(=O)Nc1ccccc1c1onc(n1)c1cccnc1	c1ccc(cc1)c1onc(n1)c1cccnc1	36	4	0.449713	0.910792	-0.0538714	1	0.249721	1.07419	0.488969	1.01154	0.599064	1	0.168739
ChemBridge	7802518				COc1nc(C)ccc1c1noc(n1)c1ccccc1Br	c1ccc(cc1)c1onc(n1)c1cccnc1	36	4	0.449713	0.889124	-0.114643	1	0.249721	0.979624	-0.231378	0.917032	-0.19234	1	0.168739
ChemBridge	7843589				CCOc1nc(C)ccc1c1noc(n1)c1cccc(c1)C	c1ccc(cc1)c1onc(n1)c1cccnc1	36	4	0.449713	0.840305	-0.251563	1	0.249721	1.07071	0.462406	0.847156	-0.777512	1	0.168739
ChemBridge	7717940				CCOc1cc(ccc1OCC)c1onc(n1)c1cccnc1	c1ccc(cc1)c1onc(n1)c1cccnc1	36	4	0.449713	0.762152	-0.470753	1	0.249721	0.857904	-1.15855	0.906002	-0.284714	1	0.168739
ChemBridge	9248814				CCC(=O)Nc1ccccc1c1onc(n1)c1cccnc1	c1ccc(cc1)c1onc(n1)c1cccnc1	36	4	0.449713	0.733369	-0.551479	1	0.249721	0.950099	-0.456282	1.02278	0.693261	1	0.168739
ChemBridge	7843067				CCOc1cc(cc(c1OCC)OCC)c1onc(n1)c1ccc(nc1OCC)C	c1ccc(cc1)c1onc(n1)c1cccnc1	36	4	0.449713	0.726404	-0.571013	1	0.249721	0.916697	-0.71071	0.908001	-0.267973	1	0.168739
ChemBridge	9035717				CSc1ccccc1c1onc(n1)c1cccnc1	c1ccc(cc1)c1onc(n1)c1cccnc1	36	4	0.449713	0.400186	-1.48594	0.684211	-1.72176	0.994635	-0.117041	1.06963	1.08554	1	0.168739
ChemBridge	6038925				Brc1cccc(c1)c1onc(n1)c1cccnc1	c1ccc(cc1)c1onc(n1)c1cccnc1	36	4	0.449713	0.171743	-2.12664	1	0.249721	1.08213	0.549396	1.01049	0.590333	1	0.168739
ChemBridge	7400050				Ic1ccccc1c1onc(n1)c1cccnc1	c1ccc(cc1)c1onc(n1)c1cccnc1	36	3.5	0.0622819	0.116187	-2.28245	1	0.249721	1.03208	0.168186	1.01643	0.64003	1	0.168739
ChemBridge	9067773				CC(=C)COc1ccc(cc1)c1onc(n1)c1cccnc1	c1ccc(cc1)c1onc(n1)c1cccnc1	36	3	-0.325149	0.414656	-1.44536	1	0.249721	1.16461	1.17767	0.919281	-0.173512	1	0.168739
ChemBridge	6236303				Clc1ccc(c(c1)Cl)c1onc(n1)c1cccnc1	c1ccc(cc1)c1onc(n1)c1cccnc1	36	2	-1.10001	0.352901	-1.61855	0.625	-2.09141	1.24598	1.79749	1.04223	0.856077	1	0.168739
ChemBridge	7329327				Clc1cccc(c1)c1onc(n1)c1cccnc1	c1ccc(cc1)c1onc(n1)c1cccnc1	36	2	-1.10001	0.119137	-2.27418	1	0.249721	1.04822	0.291156	0.312354	-5.25614	1	0.168739
ChemBridge	9235903				O=C(C(C)C)Nc1ccccc1c1onc(n1)c1cccnc1	c1ccc(cc1)c1onc(n1)c1cccnc1	36	0	-2.64974	1.25979	0.924952	1	0.249721	1.02722	0.131184	0.93503	-0.0416172	1	0.168739
ChemBridge	6033348				Brc1ccc(cc1)c1onc(n1)c1cccnc1	c1ccc(cc1)c1onc(n1)c1cccnc1	36	0	-2.64974	0.846559	-0.234023	0.551765	-2.54862	0.697531	-2.38016	0.983898	0.367615	1	0.168739
ChemBridge	5905349				CCCCc1ccc(cc1)c1onc(n1)c1cccnc1	c1ccc(cc1)c1onc(n1)c1cccnc1	36	0	-2.64974	0.662213	-0.751045	1	0.249721	1.0545	0.338968	0.976607	0.306558	1	0.168739
ChemBridge	6705090				Cc1ccc(cc1Cl)c1onc(n1)c1cccnc1	c1ccc(cc1)c1onc(n1)c1cccnc1	36	0	-2.64974	0.241642	-1.9306	1	0.249721	0.959981	-0.381009	1.01905	0.661968	1	0.168739
ChemBridge	9011722				C=CCOc1cccc(c1)c1onc(n1)c1cccnc1	c1ccc(cc1)c1onc(n1)c1cccnc1	36	0	-2.64974	0.198758	-2.05087	1	0.249721	0.990442	-0.14898	1.02805	0.737343	1	0.168739
ChemBridge	5905384			wact-10	CCCc1ccc(cc1)c1onc(n1)c1cccnc1	c1ccc(cc1)c1onc(n1)c1cccnc1	36	0	-2.64974	0.14219	-2.20952	0.925926	-0.212725	1.24481	1.78859	1.07758	1.15213	0.5625	-7.21361
ChemBridge	9010875				C=CCOc1ccc(cc1)c1onc(n1)c1cccnc1	c1ccc(cc1)c1onc(n1)c1cccnc1	36	0	-2.64974	0.126553	-2.25338	0.5	-2.87179	1.22773	1.65849	0.96537	0.212458	0.5	-8.26823
ChemBridge	6209291				Ic1ccc(cc1)c1onc(n1)c1cccnc1	c1ccc(cc1)c1onc(n1)c1cccnc1	36	0	-2.64974	0.111269	-2.29625	1	0.249721	1.04688	0.280925	1.01836	0.656252	1	0.168739
ChemBridge	9041091			wact-579	Fc1cccc(c1)c1onc(n1)c1cccnc1	c1ccc(cc1)c1onc(n1)c1cccnc1	36	0	-2.64974	0.0766773	-2.39326	1	0.249721	1.23595	1.72115	1.07612	1.13995	1	0.168739
ChemBridge	7772989				Cc1ccc(c(c1)C)c1onc(n1)c1cccnc1	c1ccc(cc1)c1onc(n1)c1cccnc1	36	0	-2.64974	0.0554806	-2.45271	0.0769231	-5.51306	0.956689	-0.406087	1.09793	1.32257	1	0.168739
ChemBridge	7755530				Cc1ccc(c(c1)c1onc(n1)c1cccnc1)C	c1ccc(cc1)c1onc(n1)c1cccnc1	36	0	-2.64974	0.0423451	-2.48955	0.727273	-1.45292	1.0863	0.581198	1.05637	0.974562	1	0.168739
ChemBridge	9032759				CCCOc1ccc(cc1)c1onc(n1)c1cccnc1	c1ccc(cc1)c1onc(n1)c1cccnc1	36	0	-2.64974	0.0327322	-2.51651	1	0.249721	1.00309	-0.0526373	0.945033	0.0421456	1	0.168739
ChemBridge	9061601				CC(Oc1ccc(cc1)c1onc(n1)c1cccnc1)C	c1ccc(cc1)c1onc(n1)c1cccnc1	36	0	-2.64974	0.0402284	-2.49549	0	-5.9933	1.02484	0.113055	0.898709	-0.345786	0.675	-5.31529
ChemBridge	9325005				Clc1ccccc1c1noc(n1)c1cccnc1	c1ccc(cc1)c1noc(n1)c1cccnc1	37	4	0.449713	0.0841877	-2.3722	1	0.249721	1.00942	-0.00443512	0.883343	-0.474463	1	0.168739
ChemBridge	9025543				FC(c1cccc(c1)c1noc(n1)c1cccnc1)(F)F	c1ccc(cc1)c1noc(n1)c1cccnc1	37	1	-1.87487	0.231366	-1.95942	1	0.249721	1.17908	1.28793	0.812939	-1.06406	0.913793	-1.28591
ChemBridge	7972897				Clc1ccc(cc1)c1noc(n1)c1cccnc1	c1ccc(cc1)c1noc(n1)c1cccnc1	37	0	-2.64974	0.768072	-0.45415	0.451852	-3.17238	1.3859	2.86334	1.00065	0.507895	1	0.168739
ChemBridge	7834045			wact-113	Brc1ccc(cc1)c1noc(n1)c1ccco1	c1ccc(cc1)c1noc(n1)c1ccco1	38	0	-2.64974	0.111856	-2.2946	0	-5.9933	0.64479	-2.7819	1.00926	0.580024	0.875	-1.9405
ChemBridge	9031277			wact-180	FC(c1cccc(c1)c1noc(n1)c1cccs1)(F)F	c1ccc(cc1)c1noc(n1)c1cccs1	39	0	-2.64974	0.325141	-1.69641	1	0.249721	1.02819	0.138529	0.893397	-0.390275	1	0.168739
ChemBridge	5185411			wact-2	Brc1ccc(cc1)c1noc(n1)c1cccs1	c1ccc(cc1)c1noc(n1)c1cccs1	39	0	-2.64974	0.171786	-2.12652	0.383333	-3.60014	0.906173	-0.790874	0.884155	-0.467669	1	0.168739
ChemBridge	5652963	tioxazafen		wact-7	c1ccc(cc1)c1noc(n1)c1cccs1	c1ccc(cc1)c1noc(n1)c1cccs1	39	0	-2.64974	0.171786	-2.12652	0	-5.9933	0.926254	-0.637914	0.936563	-0.0287849	1	0.168739
ChemBridge	9033544				O=C(c1ccco1)Nc1cccc(c1)c1noc(n1)COc1ccccc1C	c1ccc(cc1)OCc1onc(n1)c1cccc(c1)NCc1ccco1	40	4	0.449713	0.635716	-0.82536	1	0.249721	0.94433	-0.500222	1.02644	0.723904	1	0.168739
ChemBridge	9037789				O=C(c1cccs1)Nc1cccc(c1)c1noc(n1)COc1ccccc1	c1ccc(cc1)OCc1onc(n1)c1cccc(c1)NCc1cccs1	41	4	0.449713	0.814529	-0.323853	1	0.249721	0.895234	-0.874204	0.846942	-0.779299	1	0.168739
ChemBridge	7756889				O=C(c1ccc2c(c1)OCO2)Nc1ccc(cc1)c1noc(n1)COc1ccc(c(c1)C)Cl	c1ccc(cc1)OCc1onc(n1)c1ccc(cc1)NCc1ccc2c(c1)OCO2	42	4	0.449713	0.76551	-0.461334	1	0.249721	1.22293	1.62193	0.843026	-0.812095	1	0.168739
ChemBridge	7919574				COc1ccc(cc1)C(=O)Nc1ccc(cc1)c1nnc(o1)SCc1ccccc1	c1ccc(cc1)CNc1ccc(cc1)c1nnc(o1)SCc1ccccc1	43	4	0.449713	1.04732	0.329029	1	0.249721	1.03718	0.207064	1.07299	1.11374	1	0.168739
ChemBridge	7754374				Brc1ccc(o1)C(=O)Nc1ccc(cc1)c1noc(n1)COc1ccccc1C	c1ccc(cc1)OCc1onc(n1)c1ccc(cc1)NCc1ccco1	44	4	0.449713	0.693716	-0.662691	1	0.249721	1.16291	1.16474	0.725592	-1.79553	1	0.168739
ChemBridge	9018507				Fc1ccc(cc1)C(=O)Nc1ccc(cc1)c1noc(n1)COc1ccccc1	c1ccc(cc1)OCc1onc(n1)c1ccc(cc1)NCc1ccccc1	45	1	-1.87487	1.09482	0.462266	1	0.249721	0.984093	-0.197341	1.0282	0.738613	1	0.168739
ChemBridge	7749685				O=C(c1ccccn1)Nc1ccc(cc1)c1noc(n1)COc1ccccc1Cl	c1ccc(cc1)OCc1onc(n1)c1ccc(cc1)NCc1ccccn1	46	4	0.449713	1.08634	0.43847	1	0.249721	1.12639	0.886593	1.02207	0.687272	1	0.168739
ChemBridge	7774682				COc1ccc(cc1)CC(=O)Nc1ccc(cc1)c1noc(n1)COc1cccc(c1C)C	c1ccc(cc1)CCNc1ccc(cc1)c1noc(n1)COc1ccccc1	47	4	0.449713	0.66821	-0.734228	1	0.249721	1.17711	1.2729	0.880182	-0.500935	1	0.168739
ChemBridge	7747925				COc1ccc(cc1)CCC(=O)Nc1ccc(cc1)c1noc(n1)COc1ccccc1C	c1ccc(cc1)CCCNc1ccc(cc1)c1noc(n1)COc1ccccc1	48	4	0.449713	0.780086	-0.420456	1	0.249721	1.12613	0.884579	0.898494	-0.347587	1	0.168739
ChemBridge	7759678				Fc1ccc(cc1)c1onc(n1)c1ccc(cc1)NC(=O)c1ccc(o1)Br	c1ccc(cc1)c1onc(n1)c1ccc(cc1)NCc1ccco1	49	1	-1.87487	1.1532	0.625991	1	0.249721	0.960779	-0.374931	0.971841	0.26665	1	0.168739
ChemBridge	6681233				Clc1ccc(cc1)c1onc(n1)c1ccc(cc1)NC(=O)c1ccco1	c1ccc(cc1)c1onc(n1)c1ccc(cc1)NCc1ccco1	49	0	-2.64974	0.797169	-0.372544	1	0.249721	0.931686	-0.596536	1.04393	0.870383	1	0.168739
ChemBridge	7772712				CCOc1ccccc1c1onc(n1)c1ccc(cc1)NC(=O)c1ccncc1	c1ccc(cc1)c1onc(n1)c1ccc(cc1)NCc1ccncc1	50	4	0.449713	0.981742	0.145118	1	0.249721	0.970372	-0.301855	0.976705	0.307381	1	0.168739
ChemBridge	9017618				Clc1cccc(c1)C(=O)Nc1ccc(cc1)c1noc(n1)c1ccccn1	c1ccc(cc1)CNc1ccc(cc1)c1noc(n1)c1ccccn1	51	4	0.449713	1.20853	0.781188	1	0.249721	1.04681	0.280428	0.869756	-0.588248	1	0.168739
ChemBridge	7770357				CCOc1ccccc1c1onc(n1)c1ccc(cc1)NC(=O)Cc1ccccc1OC	c1ccc(cc1)CCNc1ccc(cc1)c1noc(n1)c1ccccc1	52	4	0.449713	1.07252	0.399709	1	0.249721	1.02732	0.13195	1.03965	0.8345	1	0.168739
ChemBridge	7774777				COc1ccc(cc1)CC(=O)Nc1ccc(cc1)c1noc(n1)c1ccc(cc1)F	c1ccc(cc1)CCNc1ccc(cc1)c1noc(n1)c1ccccc1	52	4	0.449713	1.05741	0.357337	1	0.249721	0.998499	-0.0876022	0.977807	0.316608	1	0.168739
ChemBridge	7748764				COc1ccc(cc1)CC(=O)Nc1ccc(cc1)c1noc(n1)c1ccccc1Br	c1ccc(cc1)CCNc1ccc(cc1)c1noc(n1)c1ccccc1	52	4	0.449713	0.872933	-0.160053	1	0.249721	0.836649	-1.32046	1.08005	1.17286	1	0.168739
ChemBridge	7753210				COc1ccccc1CC(=O)Nc1ccc(cc1)c1noc(n1)c1ccccc1C	c1ccc(cc1)CCNc1ccc(cc1)c1noc(n1)c1ccccc1	52	4	0.449713	0.807736	-0.342906	1	0.249721	1.21673	1.57469	0.743052	-1.64932	1	0.168739
ChemBridge	7757524				COc1ccccc1CC(=O)Nc1ccc(cc1)c1noc(n1)c1ccc(cc1)Cl	c1ccc(cc1)CCNc1ccc(cc1)c1noc(n1)c1ccccc1	52	4	0.449713	0.659648	-0.758241	1	0.249721	1.26375	1.93287	0.938276	-0.0144402	1	0.168739
ChemBridge	7752090				COc1ccc(cc1)CCC(=O)Nc1ccc(cc1)c1noc(n1)c1ccc(cc1)F	c1ccc(cc1)CCCNc1ccc(cc1)c1noc(n1)c1ccccc1	53	4	0.449713	0.889247	-0.114297	1	0.249721	1.1107	0.767051	0.745879	-1.62564	1	0.168739
ChemBridge	7776497				CCOc1ccccc1c1onc(n1)c1ccc(cc1)NC(=O)CCc1ccc(cc1)OC	c1ccc(cc1)CCCNc1ccc(cc1)c1noc(n1)c1ccccc1	53	4	0.449713	0.719447	-0.590525	1	0.249721	0.913422	-0.73566	0.917921	-0.184898	1	0.168739
ChemBridge	7751545				COc1ccc(cc1)CCC(=O)Nc1ccc(cc1)c1noc(n1)c1ccccc1C	c1ccc(cc1)CCCNc1ccc(cc1)c1noc(n1)c1ccccc1	53	4	0.449713	0.692156	-0.667065	1	0.249721	1.23038	1.67873	0.791193	-1.24616	1	0.168739
ChemBridge	9017790				O=C(c1cccs1)Nc1cccc(c1)c1noc(n1)c1ccccc1C	c1ccc(cc1)c1onc(n1)c1cccc(c1)NCc1cccs1	54	4	0.449713	0.827842	-0.286515	1	0.249721	1.12379	0.866766	0.959006	0.159165	1	0.168739
ChemBridge	9033036				O=C(c1cccs1)Nc1cccc(c1)c1noc(n1)c1cccnc1	c1ccc(cn1)c1onc(n1)c1cccc(c1)NCc1cccs1	55	4	0.449713	0.940411	0.0291988	1	0.249721	1.1116	0.773898	0.999449	0.497846	1	0.168739
ChemBridge	9272755				O=C(c1cc2c(o1)cccc2)Nc1ccccc1c1onc(n1)c1cccnc1	c1ccc(cn1)c1noc(n1)c1ccccc1NCc1cc2c(o1)cccc2	56	4	0.449713	0.985063	0.154432	1	0.249721	1.04931	0.299471	0.919132	-0.174755	0.9	-1.51865
ChemBridge	9041515				c1ccc(cc1)COc1cccc(c1)c1onc(n1)c1ccncc1	c1ccc(cc1)COc1cccc(c1)c1onc(n1)c1ccncc1	57	4	0.449713	1.02979	0.279862	1	0.249721	0.965092	-0.342074	0.914736	-0.211573	1	0.168739
ChemBridge	9033136				c1ccc(cc1)COc1cccc(c1)c1onc(n1)c1cccnc1	c1ccc(cc1)COc1cccc(c1)c1onc(n1)c1cccnc1	58	2.5	-0.71258	0.917784	-0.0342621	1	0.249721	0.952116	-0.440916	0.853651	-0.723117	1	0.168739
ChemBridge	9034513				c1ccc(cc1)COc1cccc(c1)c1onc(n1)c1ccccn1	c1ccc(cc1)COc1cccc(c1)c1onc(n1)c1ccccn1	59	4	0.449713	0.707586	-0.623792	1	0.249721	0.965092	-0.342074	1.0282	0.738613	1	0.168739
ChemBridge	9232178				O=C(c1cccs1)Nc1ccccc1c1onc(n1)c1cccnc1	c1ccc(cn1)c1noc(n1)c1ccccc1NCc1cccs1	60	4	0.449713	1.40006	1.31835	1	0.249721	0.877749	-1.00739	1.01509	0.628818	1	0.168739
ChemBridge	7958786				Clc1ccc(cc1)c1noc(n1)c1ccccc1C(=O)Nc1cccnc1	c1ccc(cc1)c1noc(n1)c1ccccc1CNc1cccnc1	61	4	0.449713	1.82107	2.49912	1	0.249721	0.718387	-2.22129	0.933512	-0.0543305	1	0.168739
ChemBridge	7957904				COc1ccc(cc1)NC(=O)c1ccccc1c1onc(n1)c1ccccc1C	c1ccc(cc1)NCc1ccccc1c1onc(n1)c1ccccc1	62	4	0.449713	1.90353	2.7304	1	0.249721	0.949625	-0.459892	0.809814	-1.09023	1	0.168739
ChemBridge	7950315				COc1cccc(c1)NC(=O)c1ccccc1c1onc(n1)c1ccc(cc1)F	c1ccc(cc1)NCc1ccccc1c1onc(n1)c1ccccc1	62	4	0.449713	1.66935	2.07362	1	0.249721	1.02998	0.152163	0.821988	-0.988276	1	0.168739
ChemBridge	7965966				COc1ccccc1NC(=O)c1ccccc1c1onc(n1)c1ccc(cc1)Cl	c1ccc(cc1)NCc1ccccc1c1onc(n1)c1ccccc1	62	4	0.449713	1.32153	1.09809	1	0.249721	0.949659	-0.459633	0.779981	-1.34006	1	0.168739
ChemBridge	7955119				COc1ccc(cc1)c1noc(n1)c1ccccc1C(=O)Nc1cccc(c1C)C	c1ccc(cc1)NCc1ccccc1c1onc(n1)c1ccccc1	62	4	0.449713	1.25757	0.918704	1	0.249721	0.753025	-1.95744	0.912061	-0.233973	1	0.168739
ChemBridge	7956830				COc1ccccc1NC(=O)c1ccccc1c1onc(n1)c1ccccc1F	c1ccc(cc1)NCc1ccccc1c1onc(n1)c1ccccc1	62	4	0.449713	1.09528	0.463557	1	0.249721	0.871596	-1.05426	1.01912	0.662553	1	0.168739
ChemBridge	7990225				CCOC(=O)c1ccc(cc1)NC(=O)c1ccccc1c1onc(n1)c1cccc(c1)C	c1ccc(cc1)NCc1ccccc1c1onc(n1)c1ccccc1	62	4	0.449713	1.085	0.434727	1	0.249721	0.96727	-0.325488	0.777496	-1.36087	1	0.168739
ChemBridge	7973591				CC(=O)Nc1ccc(cc1)NC(=O)c1ccccc1c1onc(n1)c1ccccc1Cl	c1ccc(cc1)NCc1ccccc1c1onc(n1)c1ccccc1	62	4	0.449713	1.02128	0.255998	1	0.249721	0.953588	-0.429706	0.865817	-0.621234	1	0.168739
ChemBridge	7984606				COc1ccc(cc1)c1noc(n1)c1ccccc1C(=O)Nc1ccc(cc1)NC(=O)C	c1ccc(cc1)NCc1ccccc1c1onc(n1)c1ccccc1	62	4	0.449713	0.992517	0.175336	1	0.249721	1.1307	0.919366	0.923409	-0.138943	1	0.168739
ChemBridge	7990957				CC(=O)Nc1ccc(cc1)NC(=O)c1ccccc1c1onc(n1)c1cccc(c1)C	c1ccc(cc1)NCc1ccccc1c1onc(n1)c1ccccc1	62	4	0.449713	0.948712	0.0524802	1	0.249721	1.00929	-0.00540482	1.01315	0.61259	1	0.168739
ChemBridge	7961111				COc1cccc(c1)NC(=O)c1ccccc1c1onc(n1)c1ccccc1Cl	c1ccc(cc1)NCc1ccccc1c1onc(n1)c1ccccc1	62	4	0.449713	0.668568	-0.733222	1	0.249721	0.994959	-0.114572	0.917961	-0.18456	1	0.168739
ChemBridge	9225396				Clc1ccc(cc1)C(=O)Nc1ccccc1c1onc(n1)c1ccncc1	c1ccc(cc1)CNc1ccccc1c1onc(n1)c1ccncc1	63	4	0.449713	1.21543	0.800521	1	0.249721	0.975963	-0.259268	0.909378	-0.256437	1	0.168739
ChemBridge	9279924				O=C(c1ccccc1Cl)Nc1ccccc1c1onc(n1)c1ccncc1	c1ccc(cc1)CNc1ccccc1c1onc(n1)c1ccncc1	63	4	0.449713	1.12844	0.556562	1	0.249721	1.09359	0.63675	0.97898	0.326435	1	0.168739
ChemBridge	9212235				O=C(c1ccc(c(c1)C)C)Nc1ccccc1c1onc(n1)c1ccncc1	c1ccc(cc1)CNc1ccccc1c1onc(n1)c1ccncc1	63	4	0.449713	0.98197	0.145758	1	0.249721	0.79893	-1.60777	1.05731	0.982409	1	0.168739
ChemBridge	9246941				CCc1ccc(cc1)C(=O)Nc1ccccc1c1onc(n1)c1ccncc1	c1ccc(cc1)CNc1ccccc1c1onc(n1)c1ccncc1	63	4	0.449713	0.973033	0.120692	1	0.249721	0.782188	-1.7353	1.00017	0.503895	1	0.168739
ChemBridge	9229906				Clc1cccc(c1)C(=O)Nc1ccccc1c1onc(n1)c1ccncc1	c1ccc(cc1)CNc1ccccc1c1onc(n1)c1ccncc1	63	4	0.449713	0.752651	-0.497401	1	0.249721	0.993599	-0.124932	1.03866	0.826213	1	0.168739
ChemBridge	9032522				Clc1ccc(c(c1)c1onc(n1)c1cccnc1)OCc1ccccc1	c1ccc(cc1)COc1ccccc1c1onc(n1)c1cccnc1	64	4	0.449713	1.08372	0.431136	1	0.249721	1.09099	0.616939	1.00947	0.581758	0.916667	-1.23742
ChemBridge	9238668				O=C(c1ccc(c(c1)C)C)Nc1ccccc1c1onc(n1)c1cccnc1	c1ccc(cc1)CNc1ccccc1c1onc(n1)c1cccnc1	65	4	0.449713	1.38494	1.27596	1	0.249721	1.25428	1.86078	0.961663	0.181411	1	0.168739
ChemBridge	9267157				CCc1ccc(cc1)C(=O)Nc1ccccc1c1onc(n1)c1cccnc1	c1ccc(cc1)CNc1ccccc1c1onc(n1)c1cccnc1	65	4	0.449713	1.07136	0.396476	1	0.249721	1.01824	0.0627383	1.02883	0.743883	1	0.168739
ChemBridge	9262340				Clc1ccc(cc1)C(=O)Nc1ccccc1c1onc(n1)c1cccnc1	c1ccc(cc1)CNc1ccccc1c1onc(n1)c1cccnc1	65	4	0.449713	1.02736	0.273061	1	0.249721	0.902783	-0.816701	0.979887	0.33403	1	0.168739
ChemBridge	9220576				O=C(c1ccccc1Cl)Nc1ccccc1c1onc(n1)c1cccnc1	c1ccc(cc1)CNc1ccccc1c1onc(n1)c1cccnc1	65	4	0.449713	1.0081	0.219041	1	0.249721	0.947262	-0.477888	0.982871	0.359019	1	0.168739
ChemBridge	9243417				Clc1cccc(c1)C(=O)Nc1ccccc1c1onc(n1)c1cccnc1	c1ccc(cc1)CNc1ccccc1c1onc(n1)c1cccnc1	65	4	0.449713	0.926619	-0.00948361	1	0.249721	0.824024	-1.41663	0.837087	-0.861834	1	0.168739
ChemBridge	7986306				O=C(c1ccccc1c1onc(n1)c1ccccc1Cl)NCCc1ccccc1	c1ccc(cc1)CCNCc1ccccc1c1onc(n1)c1ccccc1	66	4	0.449713	1.28684	1.00082	1	0.249721	1.04619	0.275684	0.669472	-2.2655	1	0.168739
ChemBridge	9002448				O=C(c1ccccc1c1onc(n1)c1ccccc1Cl)NCc1cccnc1	c1ccc(cn1)CNCc1ccccc1c1onc(n1)c1ccccc1	67	4	0.449713	1.19643	0.747236	1	0.249721	0.837248	-1.31589	0.770601	-1.41861	1	0.168739
ChemBridge	7984997				O=C(c1ccccc1c1onc(n1)c1ccccc1C)NCc1ccccc1	c1ccc(cc1)CNCc1ccccc1c1onc(n1)c1ccccc1	68	4	0.449713	1.0437	0.318899	1	0.249721	1.04746	0.285341	0.874205	-0.550989	1	0.168739
ChemBridge	7980016				CCN(C(=O)c1ccccc1c1onc(n1)c1cccc(c1)C)Cc1ccccc1	c1ccc(cc1)CNCc1ccccc1c1onc(n1)c1ccccc1	68	4	0.449713	0.884235	-0.128353	1	0.249721	0.996216	-0.104998	0.578729	-3.02541	1	0.168739
ChemBridge	7842327				CCOc1nc(ccc1c1noc(n1)c1ccco1)c1ccc(cc1)C	c1ccc(cc1)c1ccc(cn1)c1noc(n1)c1ccco1	69	4	0.449713	0.946227	0.0455111	1	0.249721	1.22929	1.67041	0.943884	0.0325242	1	0.168739
ChemBridge	7793050				COc1nc(ccc1c1noc(n1)c1ccco1)c1ccccc1	c1ccc(cc1)c1ccc(cn1)c1noc(n1)c1ccco1	69	1	-1.87487	0.414431	-1.44599	1	0.249721	0.976279	-0.256858	0.684839	-2.13681	1	0.168739
ChemBridge	6040056				CCCOc1ccc(cc1)c1ccc(cc1)c1onc(n1)c1ccccn1	c1ccc(cc1)c1ccc(cc1)c1onc(n1)c1ccccn1	70	4	0.449713	1.38831	1.28541	1	0.249721	0.999472	-0.0801982	0.969392	0.246139	1	0.168739
ChemBridge	6038937				CCCc1ccc(cc1)c1ccc(cc1)c1onc(n1)c1ccccn1	c1ccc(cc1)c1ccc(cc1)c1onc(n1)c1ccccn1	70	4	0.449713	1.0809	0.423232	1	0.249721	1.0515	0.31611	0.977567	0.314598	1	0.168739
ChemBridge	6037809				CCCOc1ccc(cc1)c1ccc(cc1)c1onc(n1)c1cccnc1	c1ccc(cc1)c1ccc(cc1)c1onc(n1)c1cccnc1	71	4	0.449713	0.944534	0.0407638	1	0.249721	1.17736	1.27486	1.02035	0.672904	1	0.168739
ChemBridge	7802064				CCOc1nc(ccc1c1noc(n1)c1cccnc1)c1ccc(cc1)C	c1ccc(cc1)c1ccc(cn1)c1noc(n1)c1cccnc1	72	4	0.449713	1.61914	1.93278	1	0.249721	0.864309	-1.10976	0.842481	-0.81666	1	0.168739
ChemBridge	7801646				COc1nc(ccc1c1noc(n1)c1ccccc1C)c1ccccc1	c1ccc(cc1)c1ccc(cn1)c1noc(n1)c1ccccc1	73	4	0.449713	1.59165	1.85568	1	0.249721	0.979802	-0.230023	0.909318	-0.25694	1	0.168739
ChemBridge	7801234				CCOc1nc(ccc1c1noc(n1)c1cccc(c1)OC)c1ccccc1	c1ccc(cc1)c1ccc(cn1)c1noc(n1)c1ccccc1	73	4	0.449713	1.44417	1.44205	1	0.249721	0.916842	-0.709606	0.759318	-1.5131	1	0.168739
ChemBridge	7839960				CCOc1nc(ccc1c1noc(n1)c1cccc(c1)C)c1ccccc1	c1ccc(cc1)c1ccc(cn1)c1noc(n1)c1ccccc1	73	4	0.449713	1.2167	0.804093	1	0.249721	1.11114	0.770409	0.805179	-1.12904	1	0.168739
ChemBridge	7833932				CCOc1nc(ccc1c1noc(n1)c1ccccc1F)c1ccccc1	c1ccc(cc1)c1ccc(cn1)c1noc(n1)c1ccccc1	73	4	0.449713	0.879411	-0.141885	1	0.249721	1.06578	0.424856	0.925929	-0.117836	1	0.168739
ChemBridge	7784262				COc1nc(ccc1c1noc(n1)c1ccccc1Cl)c1ccccc1	c1ccc(cc1)c1ccc(cn1)c1noc(n1)c1ccccc1	73	4	0.449713	0.868274	-0.17312	1	0.249721	1.12014	0.838993	0.988695	0.40779	1	0.168739
ChemBridge	7835806				COc1nc(ccc1c1noc(n1)c1cccc(c1)C)c1ccc(cc1)C	c1ccc(cc1)c1ccc(cn1)c1noc(n1)c1ccccc1	73	4	0.449713	0.850141	-0.223976	1	0.249721	1.01112	0.00849936	0.949328	0.0781194	1	0.168739
ChemBridge	7843924				COc1nc(ccc1c1noc(n1)c1ccc(cc1)F)c1ccc(cc1)C	c1ccc(cc1)c1ccc(cn1)c1noc(n1)c1ccccc1	73	4	0.449713	0.786623	-0.40212	1	0.249721	0.901378	-0.827402	0.924984	-0.125751	1	0.168739
ChemBridge	7791429				CCOc1nc(ccc1c1noc(n1)c1ccc(cc1)F)c1ccc(cc1)C	c1ccc(cc1)c1ccc(cn1)c1noc(n1)c1ccccc1	73	2	-1.10001	1.55465	1.7519	1	0.249721	0.989908	-0.153046	0.828911	-0.930299	1	0.168739
ChemBridge	7801095				CCOc1nc(ccc1c1noc(n1)c1ccncc1)c1ccc(cc1)C	c1ccc(cc1)c1ccc(cn1)c1noc(n1)c1ccncc1	74	4	0.449713	1.56892	1.79193	1	0.249721	0.684378	-2.48034	0.900841	-0.327928	1	0.168739
ChemBridge	7838961				COc1nc(ccc1c1noc(n1)c1ccncc1)c1ccc(cc1)Cl	c1ccc(cc1)c1ccc(cn1)c1noc(n1)c1ccncc1	74	4	0.449713	0.776727	-0.429875	1	0.249721	1.11696	0.814736	0.920833	-0.16051	1	0.168739
ChemBridge	7881737				n1ccc(cc1)c1noc(n1)c1cccc2c1cccc2	n1ccc(cc1)c1noc(n1)c1cccc2c1cccc2	75	4	0.449713	0.574778	-0.996269	1	0.249721	1.34053	2.51771	0.916725	-0.194914	1	0.168739
ChemBridge	9011935				c1ccc(cn1)c1noc(n1)c1cccc2c1cccc2	c1ccc(cn1)c1noc(n1)c1cccc2c1cccc2	76	4	0.449713	1.04115	0.311733	1	0.249721	0.971847	-0.290623	1.03521	0.797351	1	0.168739
ChemBridge	6945665				n1ccc(cc1)c1noc(n1)c1ccc2c(c1)cccc2	n1ccc(cc1)c1noc(n1)c1ccc2c(c1)cccc2	77	0	-2.64974	0.181774	-2.09851	1	0.249721	1.10522	0.725315	0.994144	0.453422	1	0.168739
ChemBridge	7937698				COc1nc2ccc(cc2cc1c1noc(n1)c1ccncc1)C	n1ccc(cc1)c1onc(n1)c1cnc2c(c1)cccc2	78	4	0.449713	0.964328	0.0962767	1	0.249721	0.873724	-1.03805	0.848502	-0.766236	1	0.168739
ChemBridge	7942037				CCOc1cc(cc(c1OCC)OCC)c1onc(n1)c1cc2ccccc2nc1OC	c1ccc(cc1)c1onc(n1)c1cnc2c(c1)cccc2	79	4	0.449713	0.615054	-0.88331	1	0.249721	0.819212	-1.45328	1.03765	0.817719	1	0.168739
ChemBridge	7928142				COc1nc2ccc(cc2cc1c1noc(n1)c1cccnc1)C	c1ccc(cn1)c1onc(n1)c1cnc2c(c1)cccc2	80	4	0.449713	0.787991	-0.398285	1	0.249721	0.868879	-1.07495	0.97202	0.268146	1	0.168739
ChemBridge	7970838				Cn1c(SCc2onc(n2)c2cccs2)nnc1c1ccco1	c1coc(c1)c1nnc([nH]1)SCc1onc(n1)c1cccs1	81	4	0.449713	1.13493	0.574749	1	0.249721	1.12323	0.862518	0.931828	-0.0684315	1	0.168739
ChemBridge	7957130				CCn1c(SCc2onc(n2)c2cccs2)nnc1c1ccco1	c1coc(c1)c1nnc([nH]1)SCc1onc(n1)c1cccs1	81	2	-1.10001	2.0896	3.25226	1	0.249721	0.845532	-1.2528	0.812675	-1.06627	1	0.168739
ChemBridge	7845930				Brc1ccc(cc1)c1noc(n1)CSc1nnc(n1C)c1ccco1	c1ccc(cc1)c1noc(n1)CSc1nnc([nH]1)c1ccco1	82	4	0.449713	0.610765	-0.895339	1	0.249721	1.09034	0.611963	0.834525	-0.883286	1	0.168739
ChemBridge	7872835				Cn1c(SCc2onc(n2)c2ccccc2)nnc1c1ccco1	c1ccc(cc1)c1noc(n1)CSc1nnc([nH]1)c1ccco1	82	0	-2.64974	0.880342	-0.139273	1	0.249721	0.98048	-0.224863	0.980096	0.335781	1	0.168739
ChemBridge	9011481				CCn1c(SCc2nnc(o2)c2ccccc2)nnc1c1ccco1	c1ccc(cc1)c1nnc(o1)CSc1nnc([nH]1)c1ccco1	83	4	0.449713	1.13898	0.5861	1	0.249721	1.07898	0.525424	0.947663	0.0641767	1	0.168739
ChemBridge	9016694				Cn1c(SCc2nnc(o2)c2ccccc2)nnc1c1ccco1	c1ccc(cc1)c1nnc(o1)CSc1nnc([nH]1)c1ccco1	83	4	0.449713	0.977698	0.133776	1	0.249721	1.07539	0.498067	0.827044	-0.945935	1	0.168739
ChemBridge	6947543				O=C(C(Sc1nnc(o1)c1ccco1)C)NC(c1ccccc1)c1ccccc1	C(NC(c1ccccc1)c1ccccc1)CSc1nnc(o1)c1ccco1	85	4	0.449713	0.971864	0.117414	1	0.249721	1.1014	0.696214	1.0489	0.911931	1	0.168739
ChemBridge	9033777				COc1cccc(c1)c1noc(n1)COc1ccc2c(c1)cccc2	c1ccc(cc1)c1noc(n1)COc1ccc2c(c1)cccc2	86	4	0.449713	0.877224	-0.148017	1	0.249721	1.10435	0.718694	1.04057	0.842205	1	0.168739
ChemBridge	9016103				Cc1cc(OCc2onc(n2)c2cc(C)nc3c2cccc3)cc(c1)C	c1ccc(cc1)OCc1onc(n1)c1ccnc2c1cccc2	87	4	0.449713	1.23073	0.843449	1	0.249721	0.822681	-1.42685	1.01872	0.659263	1	0.168739
ChemBridge	5810943				c1ccc(nc1)c1noc(n1)COc1cccc2c1cccc2	c1ccc(nc1)c1noc(n1)COc1cccc2c1cccc2	88	4	0.449713	1.07353	0.402564	1	0.249721	1.08271	0.553879	0.935633	-0.0365717	1	0.168739
ChemBridge	5812710				c1ccc(cn1)c1noc(n1)COc1cccc2c1cccc2	c1ccc(cn1)c1noc(n1)COc1cccc2c1cccc2	89	4	0.449713	0.593652	-0.943334	1	0.249721	0.888538	-0.925208	0.990956	0.426722	1	0.168739
ChemBridge	5813109				n1ccc(cc1)c1noc(n1)COc1cccc2c1cccc2	n1ccc(cc1)c1noc(n1)COc1cccc2c1cccc2	90	4	0.449713	1.02399	0.263611	1	0.249721	0.948518	-0.468326	0.978773	0.324696	1	0.168739
ChemBridge	7914888				O=C(Nc1ccccc1C(=O)c1ccccc1)CSc1nnc(o1)c1cccc(c1)F	c1ccc(cc1)Cc1ccccc1NCCSc1nnc(o1)c1ccccc1	91	4	0.449713	0.581614	-0.977098	1	0.249721	1.02541	0.117375	0.889467	-0.423182	1	0.168739
ChemBridge	6956790				COc1ccc(cc1)c1nnc(o1)SCC(=O)c1ccc2c(c1)cccc2	c1ccc(cc1)c1nnc(o1)SCCc1ccc2c(c1)cccc2	92	4	0.449713	1.0378	0.302335	1	0.249721	1.14785	1.05005	1.03411	0.788093	1	0.168739
ChemBridge	7822109				O=C(c1ccc2c(c1)cccc2)CSc1nnc(o1)c1cccnc1	c1ccc(cn1)c1nnc(o1)SCCc1ccc2c(c1)cccc2	93	4	0.449713	1.70741	2.18037	1	0.249721	0.766815	-1.8524	0.739836	-1.67624	1	0.168739
ChemBridge	9032094				Cc1cccc(c1)OCc1onc(n1)c1ccc(cc1)n1cccc1	c1ccc(cc1)OCc1onc(n1)c1ccc(cc1)n1cccc1	94	4	0.449713	0.993353	0.177683	1	0.249721	0.796944	-1.6229	1.01305	0.611767	1	0.168739
ChemBridge	7907184				Fc1ccc(cc1)C(=O)CSc1nnc(o1)c1cccc2c1cccc2	c1ccc(cc1)CCSc1nnc(o1)c1cccc2c1cccc2	94	4	0.449713	0.905621	-0.0683748	1	0.249721	0.995334	-0.111717	0.911832	-0.23589	1	0.168739
ChemBridge	7907183				COc1ccc(cc1)C(=O)CSc1nnc(o1)c1cccc2c1cccc2	c1ccc(cc1)CCSc1nnc(o1)c1cccc2c1cccc2	94	4	0.449713	0.555285	-1.05094	1	0.249721	1.20555	1.48958	0.929499	-0.0879386	1	0.168739
ChemBridge	7535896				O=C(Nc1ccc2c(c1)cccc2)CSc1nnc(o1)c1ccc(cc1)Br	c1ccc(cc1)c1nnc(o1)SCCNc1ccc2c(c1)cccc2	95	4	0.449713	1.23812	0.864174	1	0.249721	1.01995	0.0758163	0.865897	-0.620567	1	0.168739
ChemBridge	7372205				O=C(Nc1ccc2c(c1)cccc2)CSc1nnc(o1)c1ccccc1	c1ccc(cc1)c1nnc(o1)SCCNc1ccc2c(c1)cccc2	95	4	0.449713	0.997759	0.190039	1	0.249721	1.09856	0.674596	1.01497	0.627851	1	0.168739
ChemBridge	7914803				O=C(Nc1cccc(c1)F)CSc1nnc(o1)c1cccc2c1cccc2	c1ccc(cc1)NCCSc1nnc(o1)c1cccc2c1cccc2	96	4	0.449713	0.985085	0.154494	1	0.249721	1.0284	0.140143	0.999371	0.497198	1	0.168739
ChemBridge	7907134				COc1ccccc1NC(=O)CSc1nnc(o1)c1cccc2c1cccc2	c1ccc(cc1)NCCSc1nnc(o1)c1cccc2c1cccc2	96	4	0.449713	0.685679	-0.685234	1	0.249721	1.19969	1.44495	0.81127	-1.07804	1	0.168739
ChemBridge	7678836				O=C(Nc1cccc2c1cccc2)CSc1nnc(o1)c1ccco1	C(Sc1nnc(o1)c1ccco1)CNc1cccc2c1cccc2	97	4	0.449713	0.985959	0.156946	1	0.249721	0.931888	-0.594998	0.956396	0.137304	1	0.168739
ChemBridge	7493811				O=C(Nc1cccc2c1cccc2)CSc1nnc(o1)c1ccc(cc1)Br	c1ccc(cc1)c1nnc(o1)SCCNc1cccc2c1cccc2	98	4	0.449713	1.0083	0.219597	1	0.249721	0.953805	-0.428049	0.922882	-0.143352	1	0.168739
ChemBridge	6645772				c1ccc(cc1)c1nnc(o1)SCc1nc2c([nH]1)cccc2	c1ccc(cc1)c1nnc(o1)SCc1nc2c([nH]1)cccc2	99	4	0.449713	0.860865	-0.193898	1	0.249721	1.13893	0.982067	1.04393	0.870383	1	0.168739
ChemBridge	7118859				CCn1c(SCc2onc(n2)c2ccccc2)nc2c1cccc2	c1ccc(cc1)c1noc(n1)CSc1nc2c([nH]1)cccc2	100	4	0.449713	1.39884	1.31492	1	0.249721	1.13838	0.977927	1.01577	0.634518	1	0.168739
ChemBridge	9008124				Cc1ccccc1c1noc(n1)CSc1nc2c([nH]1)cccc2	c1ccc(cc1)c1noc(n1)CSc1nc2c([nH]1)cccc2	100	4	0.449713	1.21972	0.812562	1	0.249721	1.16477	1.17894	0.917886	-0.185191	1	0.168739
ChemBridge	6877124				Cc1ccc(cc1)c1noc(n1)CSc1nc2c([nH]1)cccc2	c1ccc(cc1)c1noc(n1)CSc1nc2c([nH]1)cccc2	100	4	0.449713	1.11665	0.523488	1	0.249721	0.87319	-1.04211	1.0489	0.911931	1	0.168739
ChemBridge	7997444				COc1ccc(cc1)c1noc(n1)CSc1nc2c([nH]1)ccc(c2)C	c1ccc(cc1)c1noc(n1)CSc1nc2c([nH]1)cccc2	100	4	0.449713	0.897167	-0.0920859	1	0.249721	1.04099	0.236075	0.860824	-0.663046	1	0.168739
ChemBridge	7115141				c1ccc(cc1)c1noc(n1)CSc1nc2c([nH]1)cccc2	c1ccc(cc1)c1noc(n1)CSc1nc2c([nH]1)cccc2	100	4	0.449713	0.897153	-0.0921253	1	0.249721	1.02073	0.0817242	1.0489	0.911931	1	0.168739
ChemBridge	7126798				c1ccc(cc1)/C=C/CSc1nnc(o1)c1ccncc1	c1ccc(cc1)C=CCSc1nnc(o1)c1ccncc1	101	4	0.449713	0.937003	0.0196411	1	0.249721	1.1192	0.831773	0.979421	0.330122	1	0.168739
ChemBridge	7975010				O=C(Nc1noc(c1)C)CSc1nnc(o1)c1ccc(cc1Cl)Cl	c1ccc(cc1)c1nnc(o1)SCCNc1nocc1	102	4	0.449713	1.61808	1.92981	1	0.249721	0.992255	-0.13517	0.833198	-0.894398	1	0.168739
ChemBridge	7914717				O=C(Nc1noc(c1)C)CSc1nnc(o1)c1ccccc1Cl	c1ccc(cc1)c1nnc(o1)SCCNc1nocc1	102	4	0.449713	1.05824	0.359681	1	0.249721	1.09955	0.682142	0.914669	-0.212128	1	0.168739
ChemBridge	7916378				CCOC(=O)c1c(NC(=O)CSc2nnc(o2)c2ccc(cc2)Cl)sc(c1C)C	c1ccc(cc1)c1nnc(o1)SCCNc1cccs1	103	4	0.449713	1.25239	0.904201	1	0.249721	1.00252	-0.0569657	1.08679	1.22925	1	0.168739
ChemBridge	7990319				CCOC(=O)c1c(NC(=O)CSc2nnc(o2)c2ccccc2OCC)sc(c1C)C(=O)C	c1ccc(cc1)c1nnc(o1)SCCNc1cccs1	103	4	0.449713	0.896988	-0.0925879	1	0.249721	1.0121	0.015986	0.918383	-0.181026	1	0.168739
ChemBridge	7927659				CCOC(=O)c1c(NC(=O)CSc2nnc(o2)c2ccc(cc2)Cl)sc(c1C)C(=O)C	c1ccc(cc1)c1nnc(o1)SCCNc1cccs1	103	4	0.449713	0.787812	-0.398787	1	0.249721	0.97774	-0.245735	0.809433	-1.09342	1	0.168739
ChemBridge	7991298				CCOC(=O)c1c(NC(=O)CSc2nnc(o2)c2ccc(cc2)Cl)sc(c1C)C(=O)OCC	c1ccc(cc1)c1nnc(o1)SCCNc1cccs1	103	4	0.449713	0.631744	-0.836501	1	0.249721	0.904486	-0.803729	0.90558	-0.288244	1	0.168739
ChemBridge	7933420				CCOC(=O)c1sc(c(c1C)C#N)NC(=O)CSc1nnc(o1)c1ccc(cc1)Cl	c1ccc(cc1)c1nnc(o1)SCCNc1cccs1	103	4	0.449713	0.545566	-1.0782	1	0.249721	0.910735	-0.756127	0.928819	-0.0936323	1	0.168739
ChemBridge	7974614				O=C(Nc1nccs1)CSc1nnc(o1)c1ccc(cc1)Cl	c1ccc(cc1)c1nnc(o1)SCCNc1nccs1	104	4	0.449713	1.58266	1.83048	1	0.249721	1.02842	0.140322	0.916707	-0.195061	1	0.168739
ChemBridge	7942456				COc1ccccc1c1nnc(o1)SCC(=O)Nc1scc(n1)C	c1ccc(cc1)c1nnc(o1)SCCNc1nccs1	104	4	0.449713	1.44734	1.45094	1	0.249721	0.863225	-1.11802	0.909886	-0.252189	1	0.168739
ChemBridge	7990075				CCOc1ccccc1c1nnc(o1)SCC(=O)Nc1nccs1	c1ccc(cc1)c1nnc(o1)SCCNc1nccs1	104	4	0.449713	1.25776	0.91925	1	0.249721	1.01342	0.0260386	0.739312	-1.68064	1	0.168739
ChemBridge	7515502				O=C(Nc1nccs1)CSc1nnc(o1)c1ccc(cc1)Br	c1ccc(cc1)c1nnc(o1)SCCNc1nccs1	104	4	0.449713	1.19394	0.740254	1	0.249721	0.991343	-0.142113	1.00797	0.569174	1	0.168739
ChemBridge	9022762				O=C(C(Sc1nnc(o1)c1ccccc1)C)Nc1nccs1	c1ccc(cc1)c1nnc(o1)SCCNc1nccs1	104	4	0.449713	1.05654	0.354899	1	0.249721	0.945876	-0.488445	1.00021	0.504252	1	0.168739
ChemBridge	9115280				O=C(Nc1scc(n1)C)CSc1nnc(o1)c1cccc(c1)Cl	c1ccc(cc1)c1nnc(o1)SCCNc1nccs1	104	4	0.449713	1.05017	0.33704	1	0.249721	1.26356	1.93144	1.04648	0.891687	1	0.168739
ChemBridge	9114969				O=C(Nc1ncc(s1)C)CSc1nnc(o1)c1cccc(c1)Cl	c1ccc(cc1)c1nnc(o1)SCCNc1nccs1	104	4	0.449713	0.999503	0.194932	1	0.249721	1.08645	0.582304	0.969914	0.250515	0.9	-1.51865
ChemBridge	7896070				O=C(C(Sc1nnc(o1)c1ccc(cc1)C(C)(C)C)C)Nc1nccs1	c1ccc(cc1)c1nnc(o1)SCCNc1nccs1	104	4	0.449713	0.972437	0.119021	1	0.249721	1.06617	0.42784	0.844902	-0.79639	1	0.168739
ChemBridge	9038501				COc1ccc(cc1c1nnc(o1)SCC(=O)Nc1nccs1)Cl	c1ccc(cc1)c1nnc(o1)SCCNc1nccs1	104	4	0.449713	0.939332	0.0261717	1	0.249721	0.912302	-0.744187	0.82565	-0.957611	1	0.168739
ChemBridge	7469618				O=C(Nc1nccs1)CSc1nnc(o1)c1ccccc1Cl	c1ccc(cc1)c1nnc(o1)SCCNc1nccs1	104	4	0.449713	0.928769	-0.00345284	1	0.249721	0.903354	-0.812352	0.992026	0.435686	1	0.168739
ChemBridge	7420979				O=C(Nc1nccs1)CSc1nnc(o1)c1ccc(cc1)C	c1ccc(cc1)c1nnc(o1)SCCNc1nccs1	104	4	0.449713	0.925516	-0.0125754	1	0.249721	1.02627	0.123919	1.04393	0.870383	1	0.168739
ChemBridge	9155123				CCOc1ccccc1c1nnc(o1)SCC(=O)Nc1scc(n1)C	c1ccc(cc1)c1nnc(o1)SCCNc1nccs1	104	4	0.449713	0.903752	-0.073615	1	0.249721	1.08078	0.539133	0.992826	0.442386	1	0.168739
ChemBridge	7926672				O=C(Nc1scc(n1)C)CSc1nnc(o1)c1ccccc1Cl	c1ccc(cc1)c1nnc(o1)SCCNc1nccs1	104	4	0.449713	0.747587	-0.511604	1	0.249721	1.1645	1.17688	0.848749	-0.76417	1	0.168739
ChemBridge	9123494				O=C(Nc1nccs1)CSc1nnc(o1)c1cccc(c1)Cl	c1ccc(cc1)c1nnc(o1)SCCNc1nccs1	104	4	0.449713	0.541054	-1.09085	1	0.249721	1.13243	0.932555	0.893756	-0.387266	1	0.168739
ChemBridge	7984572				CCc1nnc(s1)NC(=O)CSc1nnc(o1)c1ccc(cc1Cl)Cl	c1ccc(cc1)c1nnc(o1)SCCNc1nncs1	105	4	0.449713	0.922671	-0.0205558	1	0.249721	0.753821	-1.95138	0.874675	-0.547053	1	0.168739
ChemBridge	7928599				CCc1nnc(s1)NC(=O)CSc1nnc(o1)c1cccc(c1)C	c1ccc(cc1)c1nnc(o1)SCCNc1nncs1	105	4	0.449713	0.722082	-0.583134	1	0.249721	1.0094	-0.004575	0.814697	-1.04933	1	0.168739
ChemBridge	7942054				O=C(Nc1ccc(cn1)Br)CSc1nnc(o1)c1ccccc1Cl	c1ccc(nc1)NCCSc1nnc(o1)c1ccccc1	106	4	0.449713	1.41615	1.36347	1	0.249721	1.02808	0.137687	0.851418	-0.741818	1	0.168739
ChemBridge	7984261				O=C(Nc1ccccn1)CSc1nnc(o1)c1ccc(cc1Cl)Cl	c1ccc(nc1)NCCSc1nnc(o1)c1ccccc1	106	4	0.449713	0.990548	0.169815	1	0.249721	0.901251	-0.828367	0.838093	-0.853409	1	0.168739
ChemBridge	7914729				O=C(Nc1ccccn1)CSc1nnc(o1)c1cccc(c1)Br	c1ccc(nc1)NCCSc1nnc(o1)c1ccccc1	106	4	0.449713	0.884217	-0.128404	1	0.249721	1.01431	0.0328151	0.950865	0.0909915	1	0.168739
ChemBridge	7914716				O=C(Nc1ccccn1)CSc1nnc(o1)c1ccccc1Cl	c1ccc(nc1)NCCSc1nnc(o1)c1ccccc1	106	4	0.449713	0.674896	-0.715476	1	0.249721	1.04939	0.300028	0.946389	0.0535032	1	0.168739
ChemBridge	7939549				COc1ccccc1c1nnc(o1)SCC(=O)Nc1ccc(cn1)Br	c1ccc(nc1)NCCSc1nnc(o1)c1ccccc1	106	4	0.449713	0.656711	-0.766477	1	0.249721	1.00043	-0.0728915	0.90755	-0.271746	1	0.168739
ChemBridge	7970603				O=C(Nc1ccccc1C(F)(F)F)CSc1nnc(o1)c1ccc(cc1)Cl	c1ccc(cc1)NCCSc1nnc(o1)c1ccccc1	107	4	0.449713	1.44417	1.44205	1	0.249721	1.10036	0.688293	0.751577	-1.57792	1	0.168739
ChemBridge	7924560				O=C(Nc1cccc(c1)F)CSc1nnc(o1)c1ccccc1	c1ccc(cc1)NCCSc1nnc(o1)c1ccccc1	107	4	0.449713	1.35365	1.18818	1	0.249721	0.929655	-0.612009	0.852747	-0.73069	1	0.168739
ChemBridge	9126321				CN(c1ccccc1)C(=O)CSc1nnc(o1)c1ccccc1	c1ccc(cc1)NCCSc1nnc(o1)c1ccccc1	107	4	0.449713	1.32898	1.11899	1	0.249721	1.05047	0.308259	1.02378	0.701612	1	0.168739
ChemBridge	7466183				O=C(Nc1ccccc1F)CSc1nnc(o1)c1ccccc1	c1ccc(cc1)NCCSc1nnc(o1)c1ccccc1	107	4	0.449713	1.30363	1.0479	1	0.249721	0.996309	-0.104287	0.850294	-0.751232	1	0.168739
ChemBridge	7429727				COc1ccc(cc1)NC(=O)CSc1nnc(o1)c1ccccc1	c1ccc(cc1)NCCSc1nnc(o1)c1ccccc1	107	4	0.449713	1.265	0.939541	1	0.249721	1.01593	0.0451891	0.907251	-0.274255	1	0.168739
ChemBridge	7386352				COc1ccc(cc1)c1nnc(o1)SCC(=O)Nc1ccccc1F	c1ccc(cc1)NCCSc1nnc(o1)c1ccccc1	107	4	0.449713	1.26299	0.933906	1	0.249721	0.992624	-0.132357	1.04393	0.870383	1	0.168739
ChemBridge	7406720				O=C(Nc1cc(C)cc(c1)C)CSc1nnc(o1)c1ccccc1	c1ccc(cc1)NCCSc1nnc(o1)c1ccccc1	107	4	0.449713	1.25843	0.921122	1	0.249721	0.995928	-0.107192	1.04393	0.870383	1	0.168739
ChemBridge	9121699				COc1ccc(cc1)c1nnc(o1)SCC(=O)N(c1ccccc1)C	c1ccc(cc1)NCCSc1nnc(o1)c1ccccc1	107	4	0.449713	1.22964	0.840386	1	0.249721	0.969713	-0.306874	1.04774	0.902278	1	0.168739
ChemBridge	7932721				COc1ccccc1NC(=O)CSc1nnc(o1)c1ccc(cc1)Cl	c1ccc(cc1)NCCSc1nnc(o1)c1ccccc1	107	4	0.449713	1.21807	0.807939	1	0.249721	1.14601	1.03603	0.901769	-0.32016	1	0.168739
ChemBridge	7643741				O=C(Nc1ccc(c(c1C)C)Br)CSc1nnc(o1)c1cccc(c1)C	c1ccc(cc1)NCCSc1nnc(o1)c1ccccc1	107	4	0.449713	1.17615	0.690353	1	0.249721	0.764341	-1.87124	1.00355	0.532168	1	0.168739
ChemBridge	7890405				CCc1cccc(c1NC(=O)CSc1nnc(o1)c1ccccc1OC)CC	c1ccc(cc1)NCCSc1nnc(o1)c1ccccc1	107	4	0.449713	1.15969	0.644202	1	0.249721	0.862426	-1.12411	0.757959	-1.52448	1	0.168739
ChemBridge	7660237				O=C(Nc1ccc(c(c1C)C)Br)CSc1nnc(o1)c1ccc(cc1)C	c1ccc(cc1)NCCSc1nnc(o1)c1ccccc1	107	4	0.449713	1.15462	0.629972	1	0.249721	0.995876	-0.107584	1.03411	0.788093	1	0.168739
ChemBridge	7928132				O=C(Nc1ccc(cc1)F)CSc1nnc(o1)c1ccc(cc1)Cl	c1ccc(cc1)NCCSc1nnc(o1)c1ccccc1	107	4	0.449713	1.11248	0.511779	1	0.249721	0.95807	-0.395565	0.912407	-0.231071	1	0.168739
ChemBridge	7376048				COc1ccc(cc1)c1nnc(o1)SCC(=O)Nc1cccc(c1Cl)Cl	c1ccc(cc1)NCCSc1nnc(o1)c1ccccc1	107	4	0.449713	1.10431	0.48889	1	0.249721	1.09594	0.654657	0.931942	-0.0674831	1	0.168739
ChemBridge	7664718				Cc1ccc(cc1)c1nnc(o1)SCC(=O)Nc1c(C)cc(cc1C)C	c1ccc(cc1)NCCSc1nnc(o1)c1ccccc1	107	4	0.449713	1.10277	0.484555	1	0.249721	1.01268	0.02043	0.978605	0.323295	1	0.168739
ChemBridge	7373273				O=C(Nc1ccc(c(c1)C)C)CSc1nnc(o1)c1ccccc1	c1ccc(cc1)NCCSc1nnc(o1)c1ccccc1	107	4	0.449713	1.08035	0.42169	1	0.249721	1.07495	0.494733	0.982604	0.356786	1	0.168739
ChemBridge	9012139				O=C(Nc1cccc(c1)C(=O)C)CSc1nnc(o1)c1ccccc1	c1ccc(cc1)NCCSc1nnc(o1)c1ccccc1	107	4	0.449713	1.07609	0.409721	1	0.249721	1.19877	1.43789	0.936538	-0.0289903	1	0.168739
ChemBridge	7975252				CCOc1ccccc1c1nnc(o1)SCC(=O)Nc1ccccc1	c1ccc(cc1)NCCSc1nnc(o1)c1ccccc1	107	4	0.449713	1.05775	0.358295	1	0.249721	1.10656	0.735543	0.907118	-0.275367	1	0.168739
ChemBridge	7405547				O=C(Nc1cc(ccc1Cl)C(F)(F)F)CSc1nnc(o1)c1ccccc1	c1ccc(cc1)NCCSc1nnc(o1)c1ccccc1	107	4	0.449713	1.05712	0.356518	1	0.249721	0.863696	-1.11443	1.04393	0.870383	1	0.168739
ChemBridge	5808885				COc1ccc(cc1)NC(=O)CSc1nnc(o1)c1ccc(cc1)Br	c1ccc(cc1)NCCSc1nnc(o1)c1ccccc1	107	4	0.449713	1.05286	0.344565	1	0.249721	0.905169	-0.798524	1.02191	0.685964	1	0.168739
ChemBridge	9020676				COc1ccccc1c1nnc(o1)SCC(=O)Nc1ccc(cc1)C	c1ccc(cc1)NCCSc1nnc(o1)c1ccccc1	107	4	0.449713	1.03206	0.28625	1	0.249721	1.05821	0.367232	1.02771	0.734495	0.884615	-1.77825
ChemBridge	7959336				N#Cc1ccccc1NC(=O)CSc1nnc(o1)c1ccccc1	c1ccc(cc1)NCCSc1nnc(o1)c1ccccc1	107	4	0.449713	1.01587	0.240843	1	0.249721	0.855945	-1.17347	0.954577	0.122075	1	0.168739
ChemBridge	5806931				O=C(Nc1ccc(cc1)F)CSc1nnc(o1)c1ccc(cc1)C	c1ccc(cc1)NCCSc1nnc(o1)c1ccccc1	107	4	0.449713	1.00531	0.211219	1	0.249721	0.946681	-0.482319	1.04402	0.871136	1	0.168739
ChemBridge	7643294				O=C(Nc1c(C)cc(cc1C)C)CSc1nnc(o1)c1ccc(cc1)Br	c1ccc(cc1)NCCSc1nnc(o1)c1ccccc1	107	4	0.449713	0.999205	0.194094	1	0.249721	1.02293	0.0984743	1.00038	0.505657	1	0.168739
ChemBridge	7645458				CCc1cccc(c1NC(=O)CSc1nnc(o1)c1ccccc1)C	c1ccc(cc1)NCCSc1nnc(o1)c1ccccc1	107	4	0.449713	0.999205	0.194094	1	0.249721	0.961332	-0.370717	1.04393	0.870383	1	0.168739
ChemBridge	7461416				COc1ccc(cc1)c1nnc(o1)SCC(=O)Nc1ccc(c(c1)C)Br	c1ccc(cc1)NCCSc1nnc(o1)c1ccccc1	107	4	0.449713	0.996014	0.185146	1	0.249721	1.05752	0.361976	0.999428	0.497674	1	0.168739
ChemBridge	9022598				CCOc1ccccc1NC(=O)CSc1nnc(o1)c1ccccc1	c1ccc(cc1)NCCSc1nnc(o1)c1ccccc1	107	4	0.449713	0.990648	0.170096	1	0.249721	1.09142	0.62018	0.976745	0.307716	1	0.168739
ChemBridge	9030677				COc1ccccc1c1nnc(o1)SCC(=O)Nc1ccc(cc1)F	c1ccc(cc1)NCCSc1nnc(o1)c1ccccc1	107	4	0.449713	0.986025	0.15713	1	0.249721	1.00998	-0.000135664	0.995257	0.462745	1	0.168739
ChemBridge	7934927				O=C(Nc1ccccc1C(F)(F)F)CSc1nnc(o1)c1ccccc1	c1ccc(cc1)NCCSc1nnc(o1)c1ccccc1	107	4	0.449713	0.977438	0.133046	1	0.249721	1.07773	0.5159	0.918315	-0.181602	1	0.168739
ChemBridge	7462136				O=C(Nc1cc(C)c(cc1Br)C)CSc1nnc(o1)c1ccc(cc1)C	c1ccc(cc1)NCCSc1nnc(o1)c1ccccc1	107	4	0.449713	0.975828	0.12853	1	0.249721	0.905079	-0.799206	0.792361	-1.23639	1	0.168739
ChemBridge	7399991				COc1ccc(cc1)c1nnc(o1)SCC(=O)Nc1ccc(cc1C)Br	c1ccc(cc1)NCCSc1nnc(o1)c1ccccc1	107	4	0.449713	0.975606	0.127908	1	0.249721	0.998566	-0.0870976	0.928832	-0.0935249	0.666667	-5.45591
ChemBridge	7653159				O=C(Nc1cccc(c1)C(F)(F)F)CSc1nnc(o1)c1ccccc1	c1ccc(cc1)NCCSc1nnc(o1)c1ccccc1	107	4	0.449713	0.97416	0.123853	1	0.249721	0.986748	-0.177119	1.00383	0.534569	1	0.168739
ChemBridge	9025078				COc1ccccc1c1nnc(o1)SCC(=O)Nc1ccccc1Cl	c1ccc(cc1)NCCSc1nnc(o1)c1ccccc1	107	4	0.449713	0.972826	0.120112	1	0.249721	1.09569	0.65269	0.973253	0.278475	1	0.168739
ChemBridge	7523850				COc1ccc(cc1NC(=O)CSc1nnc(o1)c1ccc(cc1)Br)Cl	c1ccc(cc1)NCCSc1nnc(o1)c1ccccc1	107	4	0.449713	0.968306	0.107435	1	0.249721	1.07655	0.506951	1.03135	0.764989	1	0.168739
ChemBridge	7368007				CCOc1ccc(cc1)NC(=O)CSc1nnc(o1)c1ccccc1Cl	c1ccc(cc1)NCCSc1nnc(o1)c1ccccc1	107	4	0.449713	0.963083	0.0927872	1	0.249721	0.963622	-0.353274	0.97425	0.286822	1	0.168739
ChemBridge	7914744				COc1cccc(c1)c1nnc(o1)SCC(=O)Nc1cccc(c1)C(F)(F)F	c1ccc(cc1)NCCSc1nnc(o1)c1ccccc1	107	4	0.449713	0.95397	0.0672266	1	0.249721	1.06021	0.382432	1.01399	0.619604	1	0.168739
ChemBridge	7649743				COc1ccc(cc1)c1nnc(o1)SCC(=O)Nc1ccc(cc1C(C)C)Br	c1ccc(cc1)NCCSc1nnc(o1)c1ccccc1	107	4	0.449713	0.952007	0.0617219	1	0.249721	0.828067	-1.38583	1.00373	0.533713	1	0.168739
ChemBridge	7405057				COc1cccc(c1)NC(=O)CSc1nnc(o1)c1ccc(cc1)C	c1ccc(cc1)NCCSc1nnc(o1)c1ccccc1	107	4	0.449713	0.9502	0.0566525	1	0.249721	1.00062	-0.0714249	1.04393	0.870383	1	0.168739
ChemBridge	9123164				O=C(Nc1ccc(c(c1)F)C)CSc1nnc(o1)c1ccccc1	c1ccc(cc1)NCCSc1nnc(o1)c1ccccc1	107	4	0.449713	0.93886	0.0248503	1	0.249721	0.964323	-0.347934	1.016	0.63648	1	0.168739
ChemBridge	7366312				COC(=O)c1ccc(cc1)NC(=O)CSc1nnc(o1)c1ccc(cc1Cl)Cl	c1ccc(cc1)NCCSc1nnc(o1)c1ccccc1	107	4	0.449713	0.92877	-0.00345044	1	0.249721	0.782931	-1.72964	0.928892	-0.0930251	1	0.168739
ChemBridge	7775105				COc1ccc(cc1)c1nnc(o1)SCC(=O)Nc1c(F)cc(cc1Br)F	c1ccc(cc1)NCCSc1nnc(o1)c1ccccc1	107	4	0.449713	0.928769	-0.00345284	1	0.249721	1.00104	-0.0682438	1.03488	0.794546	1	0.168739
ChemBridge	9031726				O=C(Nc1ccc(cc1F)F)CSc1nnc(o1)c1ccccc1	c1ccc(cc1)NCCSc1nnc(o1)c1ccccc1	107	4	0.449713	0.926242	-0.0105392	1	0.249721	1.08902	0.601936	1.02608	0.72084	1	0.168739
ChemBridge	7849944				O=C(Nc1ccccc1C(C)C)CSc1nnc(o1)c1cccc(c1)C	c1ccc(cc1)NCCSc1nnc(o1)c1ccccc1	107	4	0.449713	0.906898	-0.0647928	1	0.249721	0.906953	-0.784932	0.892353	-0.399014	1	0.168739
ChemBridge	7425424				COc1ccc(cc1)c1nnc(o1)SCC(=O)Nc1ccccc1C(C)C	c1ccc(cc1)NCCSc1nnc(o1)c1ccccc1	107	4	0.449713	0.893475	-0.10244	1	0.249721	1.0188	0.0670106	0.876905	-0.528377	1	0.168739
ChemBridge	7925252				O=C(Nc1cccc(c1)Br)CSc1nnc(o1)c1ccccc1	c1ccc(cc1)NCCSc1nnc(o1)c1ccccc1	107	4	0.449713	0.882804	-0.132369	1	0.249721	0.979407	-0.233031	1.04589	0.886729	1	0.168739
ChemBridge	5808156				O=C(Nc1ccccc1)CSc1nnc(o1)c1ccc(cc1)C	c1ccc(cc1)NCCSc1nnc(o1)c1ccccc1	107	4	0.449713	0.882482	-0.133272	1	0.249721	0.920408	-0.682443	0.99578	0.467124	1	0.168739
ChemBridge	7652764				O=C(Nc1ccc(cc1F)Br)CSc1nnc(o1)c1ccccc1	c1ccc(cc1)NCCSc1nnc(o1)c1ccccc1	107	4	0.449713	0.880488	-0.138864	1	0.249721	0.810802	-1.51734	0.991804	0.433825	1	0.168739
ChemBridge	7652295				COc1ccc(cc1)c1nnc(o1)SCC(=O)Nc1ccc(cc1)C(C)C	c1ccc(cc1)NCCSc1nnc(o1)c1ccccc1	107	4	0.449713	0.870134	-0.167902	1	0.249721	0.961374	-0.370398	0.966496	0.221886	1	0.168739
ChemBridge	5807195				O=C(Nc1cc(C)ccc1C)CSc1nnc(o1)c1ccc(cc1)C	c1ccc(cc1)NCCSc1nnc(o1)c1ccccc1	107	4	0.449713	0.858491	-0.200558	1	0.249721	0.827914	-1.38699	0.981591	0.348297	1	0.168739
ChemBridge	7421906				COc1ccc(cc1NC(=O)CSc1nnc(o1)c1ccc(cc1)C)Cl	c1ccc(cc1)NCCSc1nnc(o1)c1ccccc1	107	4	0.449713	0.85143	-0.220359	1	0.249721	0.888275	-0.92721	0.981956	0.351359	1	0.168739
ChemBridge	7907129				O=C(Nc1ccccc1)CSc1nnc(o1)c1cccc(c1)Cl	c1ccc(cc1)NCCSc1nnc(o1)c1ccccc1	107	4	0.449713	0.848521	-0.228518	1	0.249721	1.11789	0.821835	0.81284	-1.06488	1	0.168739
ChemBridge	7650497				O=C(Nc1cccc(c1)Cl)CSc1nnc(o1)c1ccccc1	c1ccc(cc1)NCCSc1nnc(o1)c1ccccc1	107	4	0.449713	0.847981	-0.230033	1	0.249721	0.979497	-0.232351	1.00373	0.533713	1	0.168739
ChemBridge	7674373				O=C(Nc1ccc(cc1)C(C)C)CSc1nnc(o1)c1ccc(cc1)Br	c1ccc(cc1)NCCSc1nnc(o1)c1ccccc1	107	4	0.449713	0.841101	-0.24933	1	0.249721	0.748028	-1.9955	1.03411	0.788093	1	0.168739
ChemBridge	5807459				COc1ccc(cc1)c1nnc(o1)SCC(=O)Nc1ccc(cc1Br)C	c1ccc(cc1)NCCSc1nnc(o1)c1ccccc1	107	4	0.449713	0.837124	-0.260485	1	0.249721	1.05975	0.378938	1.00865	0.57486	1	0.168739
ChemBridge	7986961				COC(=O)c1ccc(c(c1)NC(=O)CSc1nnc(o1)c1ccc(cc1)Cl)Cl	c1ccc(cc1)NCCSc1nnc(o1)c1ccccc1	107	4	0.449713	0.815822	-0.320229	1	0.249721	0.951289	-0.447213	0.770141	-1.42247	1	0.168739
ChemBridge	7509848				COc1cccc(c1)NC(=O)CSc1nnc(o1)c1ccc(cc1)Br	c1ccc(cc1)NCCSc1nnc(o1)c1ccccc1	107	4	0.449713	0.770428	-0.447541	1	0.249721	0.835076	-1.33244	0.965507	0.213603	1	0.168739
ChemBridge	7363508				COc1ccc(cc1)NC(=O)CSc1nnc(o1)c1ccccc1C	c1ccc(cc1)NCCSc1nnc(o1)c1ccccc1	107	4	0.449713	0.76869	-0.452418	1	0.249721	1.19866	1.4371	0.837891	-0.8551	1	0.168739
ChemBridge	7845171				O=C(Nc1ccccc1F)CSc1nnc(o1)c1cccc(c1)C	c1ccc(cc1)NCCSc1nnc(o1)c1ccccc1	107	4	0.449713	0.726404	-0.571013	1	0.249721	1.03813	0.21429	0.753329	-1.56325	1	0.168739
ChemBridge	6524793				CCc1ccc(cc1)NC(=O)CSc1nnc(o1)c1ccc(cc1Cl)Cl	c1ccc(cc1)NCCSc1nnc(o1)c1ccccc1	107	4	0.449713	0.723359	-0.579555	1	0.249721	0.781636	-1.73951	0.78531	-1.29543	1	0.168739
ChemBridge	7429659				O=C(Nc1ccc(cc1C)C)CSc1nnc(o1)c1ccccc1	c1ccc(cc1)NCCSc1nnc(o1)c1ccccc1	107	4	0.449713	0.631115	-0.838264	1	0.249721	1.00836	-0.0125207	0.950927	0.0915076	1	0.168739
ChemBridge	7363228				COc1ccc(cc1)c1nnc(o1)SCC(=O)Nc1ccc(cc1C)Cl	c1ccc(cc1)NCCSc1nnc(o1)c1ccccc1	107	4	0.449713	0.62378	-0.858836	1	0.249721	0.899242	-0.843673	0.709404	-1.9311	1	0.168739
ChemBridge	7364205				O=C(Nc1ccc(cc1)F)CSc1nnc(o1)c1ccccc1Cl	c1ccc(cc1)NCCSc1nnc(o1)c1ccccc1	107	4	0.449713	0.600988	-0.922759	1	0.249721	1.34818	2.57597	0.89579	-0.370233	1	0.168739
ChemBridge	7541239				COc1ccc(cc1NC(=O)CSc1nnc(o1)c1ccc(cc1)Br)C	c1ccc(cc1)NCCSc1nnc(o1)c1ccccc1	107	4	0.449713	0.586628	-0.963035	1	0.249721	0.947838	-0.473502	0.938124	-0.0157136	1	0.168739
ChemBridge	7441203				COc1ccc(cc1)c1nnc(o1)SCC(=O)Nc1cc(Cl)ccc1C	c1ccc(cc1)NCCSc1nnc(o1)c1ccccc1	107	4	0.449713	0.51514	-1.16353	1	0.249721	1.0148	0.0365525	0.904406	-0.298077	1	0.168739
ChemBridge	7445150				COc1ccc(cc1)c1nnc(o1)SCC(=O)Nc1ccc(c(c1)Br)Cl	c1ccc(cc1)NCCSc1nnc(o1)c1ccccc1	107	4	0.449713	0.48576	-1.24593	1	0.249721	1.03496	0.190165	0.933427	-0.0550486	1	0.168739
ChemBridge	9034070				COc1cccc(c1)c1nnc(o1)SCC(=O)Nc1ccccc1	c1ccc(cc1)NCCSc1nnc(o1)c1ccccc1	107	4	0.449713	0.443451	-1.3646	1	0.249721	1.16666	1.19332	1.03323	0.780715	1	0.168739
ChemBridge	7378834				COc1ccccc1NC(=O)CSc1nnc(o1)c1ccccc1	c1ccc(cc1)NCCSc1nnc(o1)c1ccccc1	107	3.5	0.0622819	1.021	0.255211	1	0.249721	0.748602	-1.99113	1.04393	0.870383	1	0.168739
ChemBridge	7628056				O=C(Nc1ccc(cc1C)C)CSc1nnc(o1)c1ccc(cc1)C(C)(C)C	c1ccc(cc1)NCCSc1nnc(o1)c1ccccc1	107	2	-1.10001	0.922019	-0.0223848	1	0.249721	1.05702	0.358169	0.765639	-1.46017	1	0.168739
ChemBridge	7402697				COc1ccc(cc1)c1nnc(o1)SCC(=O)Nc1ccc(cc1Cl)Cl	c1ccc(cc1)NCCSc1nnc(o1)c1ccccc1	107	2	-1.10001	0.791153	-0.389415	1	0.249721	0.995229	-0.112511	0.975765	0.299508	1	0.168739
ChemBridge	7790979				O=C(Nc1ccc(cc1Cl)Cl)CSc1nnc(o1)c1ccncc1	c1ccc(cc1)NCCSc1nnc(o1)c1ccncc1	108	4	0.449713	1.45738	1.47911	1	0.249721	0.858625	-1.15306	0.570451	-3.09474	1	0.168739
ChemBridge	9014877				O=C(Nc1ccc(c(c1)Cl)C)CSc1nnc(o1)c1ccncc1	c1ccc(cc1)NCCSc1nnc(o1)c1ccncc1	108	4	0.449713	1.34161	1.15443	1	0.249721	1.05111	0.313122	0.938888	-0.00931145	1	0.168739
ChemBridge	7978258				O=C(Nc1cc(ccc1Cl)C(F)(F)F)CSc1nnc(o1)c1ccncc1	c1ccc(cc1)NCCSc1nnc(o1)c1ccncc1	108	4	0.449713	1.28294	0.989867	1	0.249721	0.856222	-1.17136	0.84122	-0.827222	1	0.168739
ChemBridge	9019857				O=C(Nc1cccc(c1C)C)CSc1nnc(o1)c1ccncc1	c1ccc(cc1)NCCSc1nnc(o1)c1ccncc1	108	4	0.449713	1.27642	0.97157	1	0.249721	1.03826	0.215236	1.01872	0.659263	1	0.168739
ChemBridge	9025856				O=C(Nc1ccc(cc1C)Cl)CSc1nnc(o1)c1ccncc1	c1ccc(cc1)NCCSc1nnc(o1)c1ccncc1	108	4	0.449713	1.26708	0.94539	1	0.249721	1.21313	1.54732	0.973818	0.283201	1	0.168739
ChemBridge	7939270				O=C(Nc1cccc(c1Cl)Cl)CSc1nnc(o1)c1ccncc1	c1ccc(cc1)NCCSc1nnc(o1)c1ccncc1	108	4	0.449713	1.15055	0.618572	1	0.249721	1.00853	-0.0112189	0.817613	-1.02491	1	0.168739
ChemBridge	9025374				O=C(Nc1cc(Cl)ccc1C)CSc1nnc(o1)c1ccncc1	c1ccc(cc1)NCCSc1nnc(o1)c1ccncc1	108	4	0.449713	1.14829	0.61223	1	0.249721	1.15047	1.07	0.91272	-0.228452	1	0.168739
ChemBridge	9015460				O=C(Nc1c(C)cccc1C)CSc1nnc(o1)c1ccncc1	c1ccc(cc1)NCCSc1nnc(o1)c1ccncc1	108	4	0.449713	1.06289	0.372704	1	0.249721	0.940945	-0.52601	0.908209	-0.266233	1	0.168739
ChemBridge	9027309				O=C(Nc1cc(Cl)cc(c1)Cl)CSc1nnc(o1)c1ccncc1	c1ccc(cc1)NCCSc1nnc(o1)c1ccncc1	108	4	0.449713	1	0.196325	1	0.249721	1.10553	0.727714	0.948404	0.0703759	0.954545	-0.598258
ChemBridge	7982631				CCN(c1ccccc1)C(=O)CSc1nnc(o1)c1ccncc1	c1ccc(cc1)NCCSc1nnc(o1)c1ccncc1	108	4	0.449713	0.919986	-0.0280853	1	0.249721	0.974514	-0.270307	0.964847	0.208074	1	0.168739
ChemBridge	9024471				COc1ccc(cc1NC(=O)CSc1nnc(o1)c1ccncc1)Cl	c1ccc(cc1)NCCSc1nnc(o1)c1ccncc1	108	4	0.449713	0.783385	-0.411202	1	0.249721	1.09605	0.655461	0.980245	0.337022	1	0.168739
ChemBridge	9021158				CCOc1ccc(cc1)NC(=O)CSc1nnc(o1)c1ccncc1	c1ccc(cc1)NCCSc1nnc(o1)c1ccncc1	108	4	0.449713	0.663326	-0.747924	1	0.249721	0.925004	-0.647434	0.897435	-0.356456	1	0.168739
ChemBridge	7684759				O=C(Nc1ccccc1Cl)CSc1nnc(o1)c1ccncc1	c1ccc(cc1)NCCSc1nnc(o1)c1ccncc1	108	4	0.449713	0.498245	-1.21092	1	0.249721	1.03098	0.159802	0.724108	-1.80796	1	0.168739
ChemBridge	7929889				O=C(Nc1ccc(cn1)Br)CSc1nnc(o1)c1ccco1	c1ccc(nc1)NCCSc1nnc(o1)c1ccco1	109	4	0.449713	1.03059	0.28213	1	0.249721	1.08111	0.541625	0.755507	-1.54501	1	0.168739
ChemBridge	7963872				COc1ccc(cc1NC(=O)CSc1nnc(o1)c1ccco1)Cl	c1ccc(cc1)NCCSc1nnc(o1)c1ccco1	110	4	0.449713	1.58953	1.84975	1	0.249721	1.08619	0.58035	0.917217	-0.190795	1	0.168739
ChemBridge	7798435				O=C(Nc1ccccc1F)CSc1nnc(o1)c1ccco1	c1ccc(cc1)NCCSc1nnc(o1)c1ccco1	110	4	0.449713	1.55465	1.7519	1	0.249721	0.98749	-0.171467	0.933481	-0.0545929	1	0.168739
ChemBridge	7962996				O=C(Nc1cccc(c1)C(F)(F)F)CSc1nnc(o1)c1ccco1	c1ccc(cc1)NCCSc1nnc(o1)c1ccco1	110	4	0.449713	1.53244	1.68964	1	0.249721	1.01689	0.0524669	0.878828	-0.512275	1	0.168739
ChemBridge	6977051				CCOc1ccccc1NC(=O)CSc1nnc(o1)c1ccco1	c1ccc(cc1)NCCSc1nnc(o1)c1ccco1	110	4	0.449713	1.27034	0.954521	1	0.249721	1.12581	0.88212	1.01246	0.606813	1	0.168739
ChemBridge	9005058				O=C(Nc1ccc(c(c1)Cl)C)CSc1nnc(o1)c1ccco1	c1ccc(cc1)NCCSc1nnc(o1)c1ccco1	110	4	0.449713	1.17935	0.699331	1	0.249721	0.954014	-0.42646	0.960307	0.170061	0.5	-8.26823
ChemBridge	7957160				O=C(Nc1cc(Cl)ccc1Cl)CSc1nnc(o1)c1ccco1	c1ccc(cc1)NCCSc1nnc(o1)c1ccco1	110	4	0.449713	1.15713	0.637017	1	0.249721	0.706423	-2.31242	1.008	0.569428	1	0.168739
ChemBridge	7932460				O=C(Nc1cccc(c1Cl)Cl)CSc1nnc(o1)c1ccco1	c1ccc(cc1)NCCSc1nnc(o1)c1ccco1	110	4	0.449713	1.09722	0.468986	1	0.249721	0.924128	-0.654109	0.866466	-0.615797	1	0.168739
ChemBridge	6880889				O=C(Nc1ccc(cc1)Br)CSc1nnc(o1)c1ccco1	c1ccc(cc1)NCCSc1nnc(o1)c1ccco1	110	4	0.449713	1.06442	0.377007	1	0.249721	1.07694	0.509892	1.0489	0.911931	1	0.168739
ChemBridge	6508478				CCc1ccc(cc1)NC(=O)CSc1nnc(o1)c1ccco1	c1ccc(cc1)NCCSc1nnc(o1)c1ccco1	110	4	0.449713	1.03052	0.28191	1	0.249721	1.11463	0.796963	0.899041	-0.343004	1	0.168739
ChemBridge	7962391				O=C(Nc1ccc(c(c1)Br)C)CSc1nnc(o1)c1ccco1	c1ccc(cc1)NCCSc1nnc(o1)c1ccco1	110	4	0.449713	0.871151	-0.16505	1	0.249721	1.21097	1.53081	1.02669	0.725935	1	0.168739
ChemBridge	6046082				O=C(Nc1ccc(cc1)F)CSc1nnc(o1)c1ccco1	c1ccc(cc1)NCCSc1nnc(o1)c1ccco1	110	3.5	0.0622819	1.0135	0.234198	1	0.249721	1.07524	0.496984	0.93887	-0.00946224	1	0.168739
ChemBridge	9014776				O=C(N1CCc2c1cccc2)CSc1nnc(o1)c1ccccc1	c1ccc(cc1)c1nnc(o1)SCCN1CCc2c1cccc2	111	4	0.449713	1.28183	0.986763	1	0.249721	0.984745	-0.192376	0.992577	0.440302	1	0.168739
ChemBridge	7999653				O=C(N1C(C)Cc2c1cccc2)CSc1nnc(o1)c1ccccc1	c1ccc(cc1)c1nnc(o1)SCCN1CCc2c1cccc2	111	4	0.449713	0.937888	0.0221236	1	0.249721	1.01027	0.00202447	1.0298	0.752011	1	0.168739
ChemBridge	6601401				O=C(n1c(C)c(c2c1cccc2)C)CSc1nnc(o1)c1ccccc1	c1ccc(cc1)c1nnc(o1)SCCn1ccc2c1cccc2	112	4	0.449713	1.10192	0.482171	1	0.249721	1.00007	-0.0756701	0.981637	0.348685	1	0.168739
ChemBridge	9122955				Clc1cccc(c1)c1nnc(o1)SCC(=O)c1cn(c2c1cccc2)C	c1ccc(cc1)c1nnc(o1)SCCc1c[nH]c2c1cccc2	113	4	0.449713	1.34465	1.16295	1	0.249721	1.12867	0.903943	0.998669	0.491319	1	0.168739
ChemBridge	9117817				O=C(c1c2ccccc2n(c1C)C)CSc1nnc(o1)c1ccccc1	c1ccc(cc1)c1nnc(o1)SCCc1c[nH]c2c1cccc2	113	4	0.449713	1.2779	0.975738	1	0.249721	0.970652	-0.299727	0.957437	0.146027	1	0.168739
ChemBridge	9124924				CCn1cc(c2c1cccc2)C(=O)CSc1nnc(o1)c1ccccc1	c1ccc(cc1)c1nnc(o1)SCCc1c[nH]c2c1cccc2	113	4	0.449713	0.967981	0.106522	1	0.249721	0.831362	-1.36073	0.987486	0.397664	1	0.168739
ChemBridge	9125966				O=C(c1cn(c2c1cccc2)C)CSc1nnc(o1)c1ccccc1	c1ccc(cc1)c1nnc(o1)SCCc1c[nH]c2c1cccc2	113	0	-2.64974	1.27355	0.963541	1	0.249721	0.983667	-0.200587	1.00531	0.546924	1	0.168739
ChemBridge	7908095				O=C(NCc1ccc(cc1)F)CSc1nnc(o1)c1ccc2c(c1)c(C)c([nH]2)C	C(NCc1ccccc1)CSc1nnc(o1)c1ccc2c(c1)cc[nH]2	114	4	0.449713	0.806043	-0.347655	1	0.249721	1.14462	1.02547	0.86471	-0.630506	1	0.168739
ChemBridge	7388257				O=C(CSc1nnc(o1)c1ccc(cc1)C)NCCc1ccccc1	C(CSc1nnc(o1)c1ccccc1)NCCc1ccccc1	115	4	0.449713	1.03496	0.294387	1	0.249721	1.04983	0.303397	1.01127	0.596839	1	0.168739
ChemBridge	7880519				O=C(CSc1nnc(o1)c1cccc(c1)C)NCCc1ccccc1	C(CSc1nnc(o1)c1ccccc1)NCCc1ccccc1	115	4	0.449713	0.877791	-0.146427	1	0.249721	1.15754	1.12386	0.87217	-0.56803	1	0.168739
ChemBridge	9011720				O=C(NCc1ccco1)CSc1nnc(o1)c1ccccc1Cl	C(NCc1ccco1)CSc1nnc(o1)c1ccccc1	116	4	0.449713	1.45963	1.48541	1	0.249721	0.944544	-0.498593	0.961238	0.177853	1	0.168739
ChemBridge	7977648				O=C(NCc1ccccc1)CSc1nnc(o1)c1ccc(cc1)Cl	C(CSc1nnc(o1)c1ccccc1)NCc1ccccc1	117	4	0.449713	1.4928	1.57844	1	0.249721	0.979325	-0.233656	0.900624	-0.329751	1	0.168739
ChemBridge	7455736				O=C(CSc1nnc(o1)c1ccccc1)NCc1ccccc1	C(CSc1nnc(o1)c1ccccc1)NCc1ccccc1	117	4	0.449713	0.922854	-0.0200409	1	0.249721	1.06285	0.402538	0.947545	0.0631816	1	0.168739
ChemBridge	5907384				O=C(NCc1ccccc1)CSc1nnc(o1)c1ccc(cc1)C	C(CSc1nnc(o1)c1ccccc1)NCc1ccccc1	117	4	0.449713	0.892443	-0.105335	1	0.249721	1.03336	0.177921	1.04223	0.856077	1	0.168739
ChemBridge	7419616				O=C(NCc1ccccc1)CSc1nnc(o1)c1ccccc1Cl	C(CSc1nnc(o1)c1ccccc1)NCc1ccccc1	117	4	0.449713	0.860504	-0.194912	1	0.249721	0.995557	-0.110012	1.04393	0.870383	1	0.168739
ChemBridge	7896116				O=C(NCc1ccc(c(c1C)NC(=O)C)C)CSc1nnc(o1)c1ccc(cc1)C(C)(C)C	C(CSc1nnc(o1)c1ccccc1)NCc1ccccc1	117	4	0.449713	0.783384	-0.411204	1	0.249721	0.994554	-0.117653	0.880249	-0.500377	1	0.168739
ChemBridge	7861264				O=C(NC(c1ccccc1)C)CSc1nnc(o1)c1cccc(c1)C	C(CSc1nnc(o1)c1ccccc1)NCc1ccccc1	117	4	0.449713	0.770146	-0.448333	1	0.249721	1.13369	0.94219	0.889655	-0.421607	1	0.168739
ChemBridge	5742994				O=C(CSc1nnc(o1)c1ccccc1)OCc1ccccc1	C(CSc1nnc(o1)c1ccccc1)OCc1ccccc1	118	4	0.449713	1.39401	1.30137	1	0.249721	1.15344	1.09262	0.999473	0.498045	1	0.168739
ChemBridge	5868666				COc1ccc(cc1)c1nnc(o1)SCC(=O)OCc1ccccc1	C(CSc1nnc(o1)c1ccccc1)OCc1ccccc1	118	4	0.449713	1.25735	0.918113	1	0.249721	1.05756	0.362247	0.953094	0.109656	1	0.168739
ChemBridge	5729903				COc1ccccc1c1nnc(o1)SCC(=O)OCc1ccccc1	C(CSc1nnc(o1)c1ccccc1)OCc1ccccc1	118	4	0.449713	0.912783	-0.0482883	1	0.249721	1.01412	0.0314117	0.977689	0.315619	1	0.168739
ChemBridge	5790835				O=C(OCc1ccccc1)CSc1nnc(o1)c1ccc(cc1)Br	C(CSc1nnc(o1)c1ccccc1)OCc1ccccc1	118	4	0.449713	0.78052	-0.419238	1	0.249721	0.81255	-1.50403	1.01609	0.637234	1	0.168739
ChemBridge	9034838				CCCc1nnc(o1)SCc1nnc(o1)c1ccccc1	c1ccc(cc1)c1nnc(o1)CSc1nnco1	119	4	0.449713	0.596012	-0.936716	1	0.249721	1.08772	0.591977	1.02977	0.751773	1	0.168739
ChemBridge	9038948				Clc1ccc(cc1)c1nnc(o1)SCc1nnc(o1)C	c1ccc(cc1)c1nnc(o1)SCc1nnco1	120	4	0.449713	1.07687	0.41191	1	0.249721	1.11197	0.776753	0.925957	-0.117599	1	0.168739
ChemBridge	9036282				CCCc1nnc(o1)CSc1nnc(o1)c1ccc(cc1)Cl	c1ccc(cc1)c1nnc(o1)SCc1nnco1	120	1	-1.87487	0.0212048	-2.54884	1	0.249721	1.18812	1.35675	0.983488	0.364186	0.8125	-2.99512
ChemBridge	9009913				Nc1scc(n1)CSc1nnc(o1)c1ccccc1	c1ccc(cc1)c1nnc(o1)SCc1cscn1	121	4	0.449713	1.3486	1.17403	1	0.249721	1.1578	1.12581	0.751977	-1.57457	1	0.168739
ChemBridge	7018018				COc1ccc(cc1)c1nnc(o1)SCc1csc(n1)N	c1ccc(cc1)c1nnc(o1)SCc1cscn1	121	4	0.449713	0.952451	0.0629656	1	0.249721	0.965167	-0.341504	0.941275	0.0106776	1	0.168739
ChemBridge	9037686				Clc1ccc(cc1)c1nnc(o1)SCc1csc(n1)C	c1ccc(cc1)c1nnc(o1)SCc1cscn1	121	4	0.449713	0.921911	-0.0226859	1	0.249721	0.969851	-0.305825	0.946699	0.0561007	1	0.168739
ChemBridge	7934279				Cc1scc(n1)CSc1nnc(o1)c1ccccc1	c1ccc(cc1)c1nnc(o1)SCc1cscn1	121	4	0.449713	0.80468	-0.351477	1	0.249721	1.27579	2.02457	0.281621	-5.51351	1	0.168739
ChemBridge	9125595				c1ccc(cc1)c1noc(n1)C1COc2c(O1)cccc2	c1ccc(cc1)c1noc(n1)C1COc2c(O1)cccc2	122	0	-2.64974	0.665455	-0.741953	0.538793	-2.6296	1.18019	1.2964	0.953221	0.110722	1	0.168739
ChemBridge	7955015				Cc1ccc(o1)C(=O)CSc1nnc(o1)c1ccco1	C(Sc1nnc(o1)c1ccco1)Cc1ccco1	123	4	0.449713	1.50601	1.61551	1	0.249721	1.10832	0.748947	0.905879	-0.285741	1	0.168739
ChemBridge	9127908				CCn1c(C)cc(c1C)C(=O)CSc1nnc(o1)c1ccccc1	c1ccc(cc1)c1nnc(o1)SCCc1c[nH]cc1	124	4	0.449713	1.15861	0.641157	1	0.249721	1.2737	2.00863	0.962433	0.187865	1	0.168739
ChemBridge	9008843				Fc1ccc(cc1)C(=O)CSc1nnc(o1)c1ccc(cc1)C(C)(C)C	c1ccc(cc1)CCSc1nnc(o1)c1ccccc1	125	4	0.449713	1.29193	1.01507	1	0.249721	0.952026	-0.441606	0.824955	-0.963427	1	0.168739
ChemBridge	5875930				Brc1cccc(c1)c1nnc(o1)SCC(=O)c1ccccc1	c1ccc(cc1)CCSc1nnc(o1)c1ccccc1	125	4	0.449713	1.07611	0.409795	1	0.249721	0.963029	-0.357794	1.01836	0.656252	0.714286	-4.65238
ChemBridge	5878509				COc1ccc(cc1)C(=O)CSc1nnc(o1)c1cccc(c1)Br	c1ccc(cc1)CCSc1nnc(o1)c1ccccc1	125	4	0.449713	1.03961	0.307413	1	0.249721	0.818427	-1.45926	1.04223	0.856077	1	0.168739
ChemBridge	7308642				COc1ccc(cc1)C(=O)CSc1nnc(o1)c1ccccc1	c1ccc(cc1)CCSc1nnc(o1)c1ccccc1	125	4	0.449713	0.980428	0.141433	1	0.249721	0.797022	-1.62231	0.987328	0.39634	1	0.168739
ChemBridge	7653100				Brc1ccc(cc1)C(=O)CSc1nnc(o1)c1ccccc1	c1ccc(cc1)CCSc1nnc(o1)c1ccccc1	125	4	0.449713	0.894095	-0.100702	1	0.249721	1.14206	1.00592	0.965628	0.214619	1	0.168739
ChemBridge	7989049				CCOc1ccccc1c1nnc(o1)SCC(=O)c1ccccc1	c1ccc(cc1)CCSc1nnc(o1)c1ccccc1	125	4	0.449713	0.82929	-0.282456	1	0.249721	1.07274	0.477902	1.0146	0.624766	1	0.168739
ChemBridge	7907197				CC(=O)Nc1ccc(cc1)C(=O)CSc1nnc(o1)c1cccc(c1)Br	c1ccc(cc1)CCSc1nnc(o1)c1ccccc1	125	4	0.449713	0.798019	-0.370159	1	0.249721	1.05095	0.311903	1.01275	0.609276	1	0.168739
ChemBridge	7931251				Clc1ccc(cc1)c1nnc(o1)SCC(=O)c1ccccc1	c1ccc(cc1)CCSc1nnc(o1)c1ccccc1	125	4	0.449713	0.749734	-0.50558	1	0.249721	1.08327	0.558117	0.771639	-1.40991	1	0.168739
ChemBridge	7356106				COc1ccc(cc1)c1nnc(o1)SCC(=O)c1ccccc1	c1ccc(cc1)CCSc1nnc(o1)c1ccccc1	125	4	0.449713	0.643274	-0.804164	1	0.249721	1.16954	1.21529	0.766757	-1.4508	1	0.168739
ChemBridge	7357196				Cc1ccc(cc1)C(=O)CSc1nnc(o1)c1ccccc1	c1ccc(cc1)CCSc1nnc(o1)c1ccccc1	125	4	0.449713	0.630258	-0.840668	1	0.249721	1.12946	0.909994	0.968457	0.238305	1	0.168739
ChemBridge	5881450				O=C(c1ccccc1)C(Sc1nnc(o1)c1cccnc1)C	c1ccc(cc1)CCSc1nnc(o1)c1cccnc1	126	4	0.449713	1.06703	0.38433	1	0.249721	0.993239	-0.127672	1.03411	0.788093	1	0.168739
ChemBridge	5798458				Brc1ccc(cc1)C(=O)CSc1nnc(o1)c1cccnc1	c1ccc(cc1)CCSc1nnc(o1)c1cccnc1	126	4	0.449713	0.916594	-0.0375996	1	0.249721	0.943986	-0.502847	1.04402	0.871136	1	0.168739
ChemBridge	7957005				COc1ccc(cc1)c1nnc(o1)SCC(=O)c1ccc(o1)C	c1ccc(cc1)c1nnc(o1)SCCc1ccco1	127	2	-1.10001	1.23325	0.850506	1	0.249721	0.882109	-0.974179	1.00162	0.516024	1	0.168739
ChemBridge	5799241				Brc1ccc(cc1)C(=O)CSc1nnc(o1)c1ccco1	c1ccc(cc1)CCSc1nnc(o1)c1ccco1	128	4	0.449713	0.793577	-0.382616	1	0.249721	1.04088	0.235202	0.997357	0.480327	1	0.168739
ChemBridge	6078617				O=C(c1ccccc1)CSc1nnc(o1)c1ccco1	c1ccc(cc1)CCSc1nnc(o1)c1ccco1	128	4	0.449713	0.709093	-0.619565	1	0.249721	1.04239	0.246752	0.973533	0.280818	1	0.168739
ChemBridge	7114206				Cc1cc(C)nc(n1)SCc1onc(n1)c1ccccc1	c1ccc(cc1)c1noc(n1)CSc1ncccn1	129	4	0.449713	1.23686	0.860627	1	0.249721	1.05274	0.325589	1.0489	0.911931	1	0.168739
ChemBridge	9104872				COc1ccc(cc1)c1noc(n1)CSc1nc(C)cc(n1)C	c1ccc(cc1)c1noc(n1)CSc1ncccn1	129	4	0.449713	1.21728	0.805703	1	0.249721	0.948607	-0.467647	0.991978	0.435283	0.833333	-2.64358
ChemBridge	6872023				Cc1ccc(cc1)c1noc(n1)CSc1nc(C)cc(n1)C	c1ccc(cc1)c1noc(n1)CSc1ncccn1	129	4	0.449713	0.883741	-0.12974	1	0.249721	0.975929	-0.259528	0.97425	0.286822	1	0.168739
ChemBridge	7909784				COc1ccc(cc1)CSc1nnc(n1CC)c1ccco1	c1ccc(cc1)CSc1nnc([nH]1)c1ccco1	130	4	0.449713	1.02128	0.256006	1	0.249721	0.964484	-0.346708	0.611433	-2.75154	1	0.168739
ChemBridge	7114559				Clc1ccc(cc1)CSc1nnc(n1C)c1ccco1	c1ccc(cc1)CSc1nnc([nH]1)c1ccco1	130	4	0.449713	0.854663	-0.211294	1	0.249721	0.856868	-1.16645	1.0489	0.911931	1	0.168739
ChemBridge	9042494				Fc1cccc(c1)CSc1nnc(n1C)c1ccco1	c1ccc(cc1)CSc1nnc([nH]1)c1ccco1	130	4	0.449713	0.714558	-0.604237	1	0.249721	1.15674	1.11778	0.92944	-0.088437	1	0.168739
ChemBridge	9050827				COc1cccc(c1)CSc1nnc(n1C)c1ccco1	c1ccc(cc1)CSc1nnc([nH]1)c1ccco1	130	2	-1.10001	1.02566	0.268285	1	0.249721	1.0827	0.553762	0.964911	0.208612	1	0.168739
ChemBridge	9054058				Cc1ccccc1CSc1nnc(n1C)c1ccco1	c1ccc(cc1)CSc1nnc([nH]1)c1ccco1	130	2	-1.10001	0.956493	0.0743046	1	0.249721	1.09737	0.665487	1.03431	0.789799	0.75	-4.04974
ChemBridge	7986915				CCOc1ccccc1c1nnc(o1)SCc1ccc(o1)C(=O)OC	c1ccc(cc1)c1nnc(o1)SCc1ccco1	131	4	0.449713	0.881372	-0.136384	1	0.249721	0.890746	-0.908388	0.903557	-0.305186	1	0.168739
ChemBridge	7951830				Cc1cc(C)c(c(c1CSc1nnc(o1)c1ccco1)C)C(=O)C	c1ccc(cc1)CSc1nnc(o1)c1ccco1	132	4	0.449713	1.65614	2.03656	1	0.249721	0.894192	-0.882138	0.906364	-0.281682	1	0.168739
ChemBridge	7994056				N#Cc1ccccc1CSc1nnc(o1)c1ccco1	c1ccc(cc1)CSc1nnc(o1)c1ccco1	132	4	0.449713	1.33946	1.1484	0.85	-0.686732	1.08174	0.546453	0.85945	-0.674552	1	0.168739
ChemBridge	7959546				Ic1ccc(cc1)CSc1nnc(o1)c1ccco1	c1ccc(cc1)CSc1nnc(o1)c1ccco1	132	3.5	0.0622819	0.790138	-0.392262	1	0.249721	0.864047	-1.11176	0.872341	-0.5666	1	0.168739
ChemBridge	7958105				N#Cc1ccc(cc1)CSc1nnc(o1)c1ccco1	c1ccc(cc1)CSc1nnc(o1)c1ccco1	132	1.5	-1.48744	1.44681	1.44946	1	0.249721	1.22364	1.62735	0.606545	-2.79248	1	0.168739
ChemBridge	7963478				Cc1ccccc1CSc1nnc(o1)c1ccco1	c1ccc(cc1)CSc1nnc(o1)c1ccco1	132	0	-2.64974	1.70847	2.18333	0.5	-2.87179	1.34549	2.55552	0.546976	-3.29132	1	0.168739
ChemBridge	7980348				Cc1ccc(cc1)CSc1nnc(o1)c1ccco1	c1ccc(cc1)CSc1nnc(o1)c1ccco1	132	0	-2.64974	0.727094	-0.569079	0.166667	-4.95279	1.12444	0.87171	0.628263	-2.6106	1	0.168739
ChemBridge	5796580				Cc1ccc(c(c1)C)CSc1nnc(o1)c1ccco1	c1ccc(cc1)CSc1nnc(o1)c1ccco1	132	0	-2.64974	0.553355	-1.05635	1	0.249721	0.850484	-1.21507	0.686592	-2.12213	1	0.168739
ChemBridge	6541842			wact-476	Brc1ccc(cc1)CSc1nnc(o1)c1ccco1	c1ccc(cc1)CSc1nnc(o1)c1ccco1	132	0	-2.64974	0.0766773	-2.39326	1	0.249721	1.05293	0.326989	0.995061	0.461099	1	0.168739
ChemBridge	9027286				N#Cc1ccc(cc1)OCc1onc(n1)c1cccs1	c1ccc(cc1)OCc1onc(n1)c1cccs1	133	4	0.449713	1.17003	0.673201	1	0.249721	1.02504	0.114561	0.908393	-0.264686	1	0.168739
ChemBridge	9015243				Clc1ccccc1OCc1onc(n1)c1cccs1	c1ccc(cc1)OCc1onc(n1)c1cccs1	133	4	0.449713	1.05978	0.363993	1	0.249721	1.3269	2.41388	1.05958	1.00138	1	0.168739
ChemBridge	7961591				CCOC(=O)c1ccc(cc1)OCc1onc(n1)c1cccs1	c1ccc(cc1)OCc1onc(n1)c1cccs1	133	4	0.449713	1.04317	0.317393	1	0.249721	0.96308	-0.357402	1.10246	1.36053	1	0.168739
ChemBridge	7997782				CCOc1cc(C#N)ccc1OCc1onc(n1)c1cccs1	c1ccc(cc1)OCc1onc(n1)c1cccs1	133	4	0.449713	0.829469	-0.281955	1	0.249721	1.00814	-0.014172	1.07076	1.09502	1	0.168739
ChemBridge	9031906				Brc1ccc(cc1)OCc1onc(n1)c1cccs1	c1ccc(cc1)OCc1onc(n1)c1cccs1	133	4	0.449713	0.76087	-0.47435	1	0.249721	1.07348	0.483576	0.963115	0.193578	1	0.168739
ChemBridge	9031603				Clc1ccc(cc1)OCc1onc(n1)c1cccs1	c1ccc(cc1)OCc1onc(n1)c1cccs1	133	2.5	-0.71258	1.23059	0.843047	1	0.249721	1.05388	0.334211	0.922663	-0.145187	1	0.168739
ChemBridge	9029234				Cc1ccccc1OCc1onc(n1)c1cccs1	c1ccc(cc1)OCc1onc(n1)c1cccs1	133	1	-1.87487	0.862578	-0.189095	1	0.249721	1.09251	0.628525	0.752918	-1.5667	1	0.168739
ChemBridge	9023265				Clc1cccc(c1)OCc1onc(n1)c1cccs1	c1ccc(cc1)OCc1onc(n1)c1cccs1	133	0	-2.64974	0.515748	-1.16183	0.5	-2.87179	1.01141	0.0107474	0.942388	0.0200012	1	0.168739
ChemBridge	7950458				c1ccc(cc1)OCc1onc(n1)c1cccs1	c1ccc(cc1)OCc1onc(n1)c1cccs1	133	0	-2.64974	0.0618475	-2.43486	0.0277778	-5.81988	1.10469	0.721261	0.652351	-2.40888	1	0.168739
ChemBridge	9014787				Brc1ccc(o1)c1noc(n1)COc1ccc(c(c1)C)C	c1ccc(cc1)OCc1onc(n1)c1ccco1	134	4	0.449713	1.21739	0.806029	1	0.249721	1.01094	0.00719641	1.00369	0.533355	1	0.168739
ChemBridge	9029582				N#Cc1ccc(cc1)OCc1onc(n1)c1ccc(o1)Br	c1ccc(cc1)OCc1onc(n1)c1ccco1	134	4	0.449713	1.16227	0.651426	1	0.249721	1.06771	0.439601	1.05958	1.00138	1	0.168739
ChemBridge	9015601				Clc1ccc(cc1)OCc1onc(n1)c1ccc(o1)Br	c1ccc(cc1)OCc1onc(n1)c1ccco1	134	3.5	0.0622819	1.20811	0.779988	1	0.249721	0.939426	-0.537581	0.944683	0.0392192	1	0.168739
ChemBridge	9029889				N#Cc1ccccc1CSc1nnc(o1)c1ccncc1	c1ccc(cc1)CSc1nnc(o1)c1ccncc1	135	4	0.449713	1.38121	1.26548	1	0.249721	1.03244	0.170926	0.825605	-0.957984	1	0.168739
ChemBridge	9025067				Brc1ccc(cc1)CSc1nnc(o1)c1ccncc1	c1ccc(cc1)CSc1nnc(o1)c1ccncc1	135	4	0.449713	1.28028	0.982408	1	0.249721	1.06874	0.447409	1.00771	0.566997	1	0.168739
ChemBridge	9027002				N#Cc1cccc(c1)CSc1nnc(o1)c1ccncc1	c1ccc(cc1)CSc1nnc(o1)c1ccncc1	135	4	0.449713	0.934783	0.0134135	1	0.249721	1.0119	0.0145047	0.745188	-1.63143	1	0.168739
ChemBridge	7681429				Clc1ccccc1CSc1nnc(o1)c1ccncc1	c1ccc(cc1)CSc1nnc(o1)c1ccncc1	135	4	0.449713	0.83582	-0.26414	1	0.249721	1.10533	0.726183	0.97425	0.286822	1	0.168739
ChemBridge	9024070				N#Cc1ccc(cc1)CSc1nnc(o1)c1ccncc1	c1ccc(cc1)CSc1nnc(o1)c1ccncc1	135	4	0.449713	0.813665	-0.326279	1	0.249721	1.14607	1.03645	0.971552	0.264228	1	0.168739
ChemBridge	9022379				Cc1ccccc1CSc1nnc(o1)c1ccncc1	c1ccc(cc1)CSc1nnc(o1)c1ccncc1	135	4	0.449713	0.779028	-0.423423	1	0.249721	1.02594	0.12139	0.753814	-1.55919	1	0.168739
ChemBridge	9022207				Cc1ccc(cc1)CSc1nnc(o1)c1ccncc1	c1ccc(cc1)CSc1nnc(o1)c1ccncc1	135	4	0.449713	0.677131	-0.709206	1	0.249721	1.02327	0.101098	0.951402	0.0954808	0.75	-4.04974
ChemBridge	7358429				COC(=O)c1ccc(cc1)CSc1nnc(o1)c1ccncc1	c1ccc(cc1)CSc1nnc(o1)c1ccncc1	135	4	0.449713	0.486909	-1.24271	1	0.249721	0.943926	-0.503303	0.999266	0.496313	1	0.168739
ChemBridge	9069132				c1ccc(cc1)c1nnc(o1)SCc1cccnc1	c1ccc(cc1)c1nnc(o1)SCc1cccnc1	136	4	0.449713	1.60209	1.88496	1	0.249721	0.991515	-0.140804	0.920019	-0.167329	0.75	-4.04974
ChemBridge	6943448				COC(=O)c1ccc(cc1)CSc1nnc(o1)c1cccnc1	c1ccc(cc1)CSc1nnc(o1)c1cccnc1	137	4	0.449713	0.736742	-0.54202	1	0.249721	1.18417	1.32673	1.02634	0.723008	1	0.168739
ChemBridge	5802920				c1ccc(cc1)CSc1nnc(o1)c1cccnc1	c1ccc(cc1)CSc1nnc(o1)c1cccnc1	137	4	0.449713	0.541047	-1.09087	1	0.249721	0.961377	-0.370372	0.391075	-4.5969	1	0.168739
ChemBridge	7504448				Brc1ccc(cc1)CSc1nnc(o1)c1cccnc1	c1ccc(cc1)CSc1nnc(o1)c1cccnc1	137	4	0.449713	0.0407256	-2.49409	1	0.249721	0.757615	-1.92248	0.911186	-0.241295	1	0.168739
ChemBridge	7943198				Clc1ccc(cc1)CSc1nnc(o1)c1ccc(cc1)Cl	c1ccc(cc1)CSc1nnc(o1)c1ccccc1	138	4	0.449713	1.6683	2.07066	1	0.249721	0.856222	-1.17136	0.914313	-0.215112	1	0.168739
ChemBridge	9018370				COc1ccc(cc1)c1nnc(o1)SCc1ccccc1C	c1ccc(cc1)CSc1nnc(o1)c1ccccc1	138	4	0.449713	1.48476	1.55591	1	0.249721	1.0017	-0.0632124	0.942444	0.0204661	1	0.168739
ChemBridge	7962274				COc1ccc(cc1)c1nnc(o1)SCc1cccc(c1)C#N	c1ccc(cc1)CSc1nnc(o1)c1ccccc1	138	4	0.449713	1.46002	1.48653	1	0.249721	1.12047	0.841487	0.784751	-1.30011	1	0.168739
ChemBridge	5790154				Cc1cc(C)c(c(c1)C)CSc1nnc(o1)c1ccccc1	c1ccc(cc1)CSc1nnc(o1)c1ccccc1	138	4	0.449713	1.37896	1.25917	1	0.249721	1.01603	0.0459622	0.962363	0.18728	1	0.168739
ChemBridge	9056141				COc1cccc(c1)c1nnc(o1)SCc1ccccc1C	c1ccc(cc1)CSc1nnc(o1)c1ccccc1	138	4	0.449713	1.35194	1.18339	1	0.249721	0.735189	-2.09331	1.01013	0.587312	1	0.168739
ChemBridge	9029344				Cc1ccccc1CSc1nnc(o1)c1ccccc1Cl	c1ccc(cc1)CSc1nnc(o1)c1ccccc1	138	4	0.449713	1.32065	1.09564	1	0.249721	1.05214	0.321014	0.888327	-0.432728	1	0.168739
ChemBridge	7955693				Ic1ccc(cc1)CSc1nnc(o1)c1ccccc1	c1ccc(cc1)CSc1nnc(o1)c1ccccc1	138	4	0.449713	1.29615	1.02693	1	0.249721	0.773302	-1.80298	0.991443	0.430802	1	0.168739
ChemBridge	7959475				N#Cc1ccccc1CSc1nnc(o1)c1ccccc1	c1ccc(cc1)CSc1nnc(o1)c1ccccc1	138	4	0.449713	1.28756	1.00283	1	0.249721	1.07684	0.509107	0.840508	-0.833179	1	0.168739
ChemBridge	5908401				Cc1ccc(cc1)c1nnc(o1)SCc1c(C)cc(cc1C)C	c1ccc(cc1)CSc1nnc(o1)c1ccccc1	138	4	0.449713	1.27902	0.978879	1	0.249721	1.1087	0.751837	0.925756	-0.119282	1	0.168739
ChemBridge	9023854				COc1ccccc1c1nnc(o1)SCc1ccccc1C	c1ccc(cc1)CSc1nnc(o1)c1ccccc1	138	4	0.449713	1.24966	0.896533	1	0.249721	1.09556	0.651762	0.92944	-0.088437	1	0.168739
ChemBridge	9018253				N#Cc1ccccc1CSc1nnc(o1)c1ccccc1OC	c1ccc(cc1)CSc1nnc(o1)c1ccccc1	138	4	0.449713	1.16029	0.64587	1	0.249721	1.09763	0.667511	0.939686	-0.00263005	1	0.168739
ChemBridge	5729932				Fc1cccc(c1CSc1nnc(o1)c1ccccc1Cl)Cl	c1ccc(cc1)CSc1nnc(o1)c1ccccc1	138	4	0.449713	1.14719	0.609153	1	0.249721	0.92465	-0.650129	0.988163	0.403332	1	0.168739
ChemBridge	9020289				Cc1ccc(cc1)c1nnc(o1)SCc1ccccc1C	c1ccc(cc1)CSc1nnc(o1)c1ccccc1	138	4	0.449713	1.12343	0.542492	1	0.249721	1.00662	-0.0257783	1.06191	1.02096	1	0.168739
ChemBridge	9026695				COc1ccccc1c1nnc(o1)SCc1ccc(cc1)C#N	c1ccc(cc1)CSc1nnc(o1)c1ccccc1	138	4	0.449713	1.05668	0.355283	1	0.249721	1.23613	1.72247	0.896565	-0.363742	1	0.168739
ChemBridge	9013009				Clc1ccc(cc1)CSc1nnc(o1)c1ccccc1Cl	c1ccc(cc1)CSc1nnc(o1)c1ccccc1	138	4	0.449713	1.04969	0.335686	1	0.249721	1.01519	0.0395365	0.887942	-0.435951	1	0.168739
ChemBridge	5353081				Clc1ccc(c(c1)Cl)c1nnc(o1)SCc1ccccc1	c1ccc(cc1)CSc1nnc(o1)c1ccccc1	138	4	0.449713	1.04815	0.331371	1	0.249721	0.946586	-0.483043	0.957038	0.142686	1	0.168739
ChemBridge	5731765				Fc1cccc(c1CSc1nnc(o1)c1ccccc1)Cl	c1ccc(cc1)CSc1nnc(o1)c1ccccc1	138	4	0.449713	1.04686	0.327743	0.977273	0.107834	1.01808	0.0615703	0.999801	0.500791	1	0.168739
ChemBridge	7959094				Cc1ccccc1CSc1nnc(o1)c1ccccc1	c1ccc(cc1)CSc1nnc(o1)c1ccccc1	138	4	0.449713	1.03449	0.293062	1	0.249721	0.86807	-1.08112	1.01561	0.63319	1	0.168739
ChemBridge	5742692				Clc1ccc(c(c1)Cl)CSc1nnc(o1)c1ccccc1	c1ccc(cc1)CSc1nnc(o1)c1ccccc1	138	4	0.449713	1.02875	0.276947	1	0.249721	1.08262	0.55316	1.03411	0.788093	1	0.168739
ChemBridge	6666100				CN(c1ccc(cc1)c1nnc(o1)SCc1ccccc1)C	c1ccc(cc1)CSc1nnc(o1)c1ccccc1	138	4	0.449713	1.00697	0.21588	1	0.249721	1.06328	0.405868	0.991226	0.428986	1	0.168739
ChemBridge	9018430				COc1ccc(cc1)c1nnc(o1)SCc1ccc(cc1)C#N	c1ccc(cc1)CSc1nnc(o1)c1ccccc1	138	4	0.449713	1.00218	0.202426	1	0.249721	1.13973	0.988162	0.942267	0.0189853	1	0.168739
ChemBridge	7986841				CCOc1ccccc1c1nnc(o1)SCc1ccccc1	c1ccc(cc1)CSc1nnc(o1)c1ccccc1	138	4	0.449713	0.989653	0.167305	1	0.249721	1.06549	0.422659	0.891434	-0.40671	1	0.168739
ChemBridge	7093214				COc1ccc(cc1)c1nnc(o1)SCc1c(Cl)cccc1Cl	c1ccc(cc1)CSc1nnc(o1)c1ccccc1	138	4	0.449713	0.980819	0.14253	1	0.249721	1.18474	1.33101	1.00473	0.542047	1	0.168739
ChemBridge	5819160				Brc1cccc(c1)c1nnc(o1)SCc1ccccc1	c1ccc(cc1)CSc1nnc(o1)c1ccccc1	138	4	0.449713	0.977009	0.131842	1	0.249721	1.08461	0.568299	0.968212	0.236259	1	0.168739
ChemBridge	5789951				Brc1ccc(cc1)c1nnc(o1)SCc1ccccc1	c1ccc(cc1)CSc1nnc(o1)c1ccccc1	138	4	0.449713	0.95233	0.0626287	1	0.249721	1.0171	0.0540848	1.04402	0.871136	1	0.168739
ChemBridge	7458021				Cc1ccc(cc1)c1nnc(o1)SCc1ccc(cc1)Br	c1ccc(cc1)CSc1nnc(o1)c1ccccc1	138	4	0.449713	0.93044	0.00123509	1	0.249721	0.862383	-1.12444	0.92348	-0.138346	1	0.168739
ChemBridge	7369633				Clc1ccc(cc1Cl)CSc1nnc(o1)c1ccccc1	c1ccc(cc1)CSc1nnc(o1)c1ccccc1	138	4	0.449713	0.906617	-0.0655811	1	0.249721	0.952095	-0.441073	1.01319	0.61293	1	0.168739
ChemBridge	7523246				COc1ccc(cc1)c1nnc(o1)SCc1ccc(cc1)C(=O)OC	c1ccc(cc1)CSc1nnc(o1)c1ccccc1	138	4	0.449713	0.904404	-0.0717883	1	0.249721	0.938988	-0.540917	1.02161	0.683472	1	0.168739
ChemBridge	7916180				Clc1ccc(cc1)c1nnc(o1)SCc1ccccc1	c1ccc(cc1)CSc1nnc(o1)c1ccccc1	138	4	0.449713	0.901896	-0.0788202	1	0.249721	1.02331	0.101396	0.827224	-0.94443	1	0.168739
ChemBridge	5822338				Cc1ccc(c(c1)C)CSc1nnc(o1)c1cccc(c1)Br	c1ccc(cc1)CSc1nnc(o1)c1ccccc1	138	4	0.449713	0.893915	-0.101206	1	0.249721	1.09017	0.610676	1.01609	0.637234	1	0.168739
ChemBridge	9033090				CC(=O)Nc1cccc(c1)c1nnc(o1)SCc1ccccc1	c1ccc(cc1)CSc1nnc(o1)c1ccccc1	138	4	0.449713	0.888324	-0.116887	1	0.249721	0.911565	-0.749803	0.975858	0.30029	1	0.168739
ChemBridge	9021261				N#Cc1ccccc1CSc1nnc(o1)c1ccc(cc1)C	c1ccc(cc1)CSc1nnc(o1)c1ccccc1	138	4	0.449713	0.886902	-0.120876	1	0.249721	1.02855	0.141307	0.936985	-0.0252454	1	0.168739
ChemBridge	7379444				Clc1ccccc1CSc1nnc(o1)c1ccccc1C	c1ccc(cc1)CSc1nnc(o1)c1ccccc1	138	4	0.449713	0.880488	-0.138864	1	0.249721	0.973681	-0.276652	0.862542	-0.648659	1	0.168739
ChemBridge	7420927				Cc1ccc(cc1)c1nnc(o1)SCc1ccccc1Cl	c1ccc(cc1)CSc1nnc(o1)c1ccccc1	138	4	0.449713	0.856889	-0.205051	1	0.249721	1.11462	0.796938	0.963734	0.198756	1	0.168739
ChemBridge	7990313				N#Cc1ccc(cc1)CSc1nnc(o1)c1ccccc1	c1ccc(cc1)CSc1nnc(o1)c1ccccc1	138	4	0.449713	0.773986	-0.437564	1	0.249721	1.26649	1.95377	0.798019	-1.189	1	0.168739
ChemBridge	9019404				COc1ccccc1c1nnc(o1)SCc1ccc(cc1)F	c1ccc(cc1)CSc1nnc(o1)c1ccccc1	138	4	0.449713	0.772195	-0.442587	1	0.249721	1.16967	1.21626	0.328919	-5.11741	1	0.168739
ChemBridge	9036940				CC(=O)Nc1cccc(c1)c1nnc(o1)SCc1ccc(cc1)F	c1ccc(cc1)CSc1nnc(o1)c1ccccc1	138	4	0.449713	0.768495	-0.452964	1	0.249721	0.959477	-0.384846	0.958786	0.157321	1	0.168739
ChemBridge	5807137				COc1ccc(cc1)c1nnc(o1)SCc1ccc(cc1Cl)Cl	c1ccc(cc1)CSc1nnc(o1)c1ccccc1	138	4	0.449713	0.767087	-0.456911	1	0.249721	0.936282	-0.561531	1.04402	0.871136	1	0.168739
ChemBridge	9037980				CC(=O)Nc1ccc(cc1)c1nnc(o1)SCc1ccccc1	c1ccc(cc1)CSc1nnc(o1)c1ccccc1	138	4	0.449713	0.756085	-0.487769	1	0.249721	0.95518	-0.417579	0.954211	0.119011	1	0.168739
ChemBridge	9036524				COc1cccc(c1)c1nnc(o1)SCc1ccccc1	c1ccc(cc1)CSc1nnc(o1)c1ccccc1	138	4	0.449713	0.409296	-1.46039	1	0.249721	0.988725	-0.162055	0.984939	0.376335	1	0.168739
ChemBridge	7454155				Cc1ccc(cc1)c1nnc(o1)SCc1ccccc1F	c1ccc(cc1)CSc1nnc(o1)c1ccccc1	138	4	0.449713	0.205914	-2.0308	1	0.249721	1.06811	0.442644	0.636286	-2.54341	1	0.168739
ChemBridge	5808302				COc1ccc(cc1)c1nnc(o1)SCc1ccccc1	c1ccc(cc1)CSc1nnc(o1)c1ccccc1	138	4	0.449713	0.0981507	-2.33304	1	0.249721	1.01301	0.0229271	0.959644	0.164504	1	0.168739
ChemBridge	7382593				Fc1ccc(cc1)CSc1nnc(o1)c1ccccc1C	c1ccc(cc1)CSc1nnc(o1)c1ccccc1	138	3.5	0.0622819	1.07	0.392653	1	0.249721	0.961932	-0.366148	0.939408	-0.00495869	1	0.168739
ChemBridge	7011075				N#Cc1cccc(c1)CSc1nnc(o1)c1ccc(cc1)C(C)(C)C	c1ccc(cc1)CSc1nnc(o1)c1ccccc1	138	3.5	0.0622819	0.942648	0.0354744	1	0.249721	1.05072	0.31019	1.0489	0.911931	1	0.168739
ChemBridge	7407604				Cc1ccccc1c1nnc(o1)SCc1ccccc1	c1ccc(cc1)CSc1nnc(o1)c1ccccc1	138	3	-0.325149	1.04821	0.331536	1	0.249721	1.09173	0.622592	0.985864	0.384082	1	0.168739
ChemBridge	7050149				COc1ccc(cc1)CSc1nnc(o1)c1ccc(cc1Cl)Cl	c1ccc(cc1)CSc1nnc(o1)c1ccccc1	138	0	-2.64974	0.991278	0.171862	1	0.249721	1.09129	0.6192	1.00812	0.570499	1	0.168739
ChemBridge	5356411			wact-38	c1ccc(cc1)CSc1nnc(o1)c1ccccc1	c1ccc(cc1)CSc1nnc(o1)c1ccccc1	138	0	-2.64974	0.155777	-2.17142	1	0.249721	1.14117	0.999173	1.04379	0.869212	0.863636	-2.13225
ChemBridge	5796372				Cc1ccc(cc1)c1nnc(o1)SCc1ccccc1	c1ccc(cc1)CSc1nnc(o1)c1ccccc1	138	0	-2.64974	0.022679	-2.54471	0.371111	-3.67644	1.05799	0.365565	0.255699	-5.73059	0.888889	-1.70614
ChemBridge	9025598				Clc1ccc(cc1)CSc1nnc(o1)c1ccccn1	c1ccc(cc1)CSc1nnc(o1)c1ccccn1	139	4	0.449713	1.0163	0.242053	1	0.249721	0.986815	-0.176608	0.835305	-0.876752	1	0.168739
ChemBridge	9032034				Fc1ccc(cc1)CSc1nnc(o1)c1ccccn1	c1ccc(cc1)CSc1nnc(o1)c1ccccn1	139	4	0.449713	0.354932	-1.61286	1	0.249721	0.819897	-1.44806	0.845962	-0.787506	1	0.168739
ChemBridge	7971346				Cc1ccc(cc1)SC(c1onc(n1)c1ccncc1)C	c1ccc(cc1)SCc1onc(n1)c1ccncc1	140	4	0.449713	1.4669	1.5058	0.8	-0.998883	1.11594	0.806944	0.861259	-0.659409	1	0.168739
ChemBridge	7969038				Cc1cc(Br)c(cc1OCc1onc(n1)c1cccnc1)C	c1ccc(cc1)OCc1onc(n1)c1cccnc1	141	4	0.449713	1.65402	2.03063	1	0.249721	0.962978	-0.358179	0.770936	-1.4158	1	0.168739
ChemBridge	7002991				Brc1c(C)cc(cc1C)OCc1onc(n1)c1cccnc1	c1ccc(cc1)OCc1onc(n1)c1cccnc1	141	4	0.449713	1.43381	1.413	1	0.249721	0.817563	-1.46584	1.0489	0.911931	1	0.168739
ChemBridge	9009453				CC(c1onc(n1)c1cccnc1)Oc1ccc(c(c1)C)Cl	c1ccc(cc1)OCc1onc(n1)c1cccnc1	141	4	0.449713	1.20807	0.779899	1	0.249721	0.901089	-0.829605	0.862393	-0.649908	1	0.168739
ChemBridge	6800597				Cc1ccc(cc1C)OCc1onc(n1)c1cccnc1	c1ccc(cc1)OCc1onc(n1)c1cccnc1	141	4	0.449713	1.15999	0.645032	1	0.249721	1.09241	0.627747	1.01772	0.650836	1	0.168739
ChemBridge	6137238				Cc1ccc(c(c1)Br)OCc1onc(n1)c1cccnc1	c1ccc(cc1)OCc1onc(n1)c1cccnc1	141	4	0.449713	1.13772	0.582578	1	0.249721	1.09364	0.637105	0.99223	0.437396	1	0.168739
ChemBridge	6749919				Cc1ccc(c(c1)OCc1onc(n1)c1cccnc1)C	c1ccc(cc1)OCc1onc(n1)c1cccnc1	141	4	0.449713	1.10215	0.482807	1	0.249721	1.02284	0.0977839	1.04393	0.870383	1	0.168739
ChemBridge	7015552				Brc1ccc(c(c1)C)OCc1onc(n1)c1cccnc1	c1ccc(cc1)OCc1onc(n1)c1cccnc1	141	4	0.449713	1.05268	0.344087	1	0.249721	1.09965	0.682902	1.0489	0.911931	1	0.168739
ChemBridge	5799273				Clc1ccc(c(c1)C)OCc1onc(n1)c1cccnc1	c1ccc(cc1)OCc1onc(n1)c1cccnc1	141	4	0.449713	1.02599	0.269218	1	0.249721	1.00899	-0.00772418	1.0032	0.529279	1	0.168739
ChemBridge	9033354				CC(c1onc(n1)c1cccnc1)Oc1ccccc1	c1ccc(cc1)OCc1onc(n1)c1cccnc1	141	4	0.449713	0.892312	-0.105701	1	0.249721	1.03963	0.225664	1.05917	0.998002	1	0.168739
ChemBridge	7323387				Cc1cc(OCc2onc(n2)c2cccnc2)c(c(c1)C)C	c1ccc(cc1)OCc1onc(n1)c1cccnc1	141	4	0.449713	0.892169	-0.106103	1	0.249721	0.962282	-0.363479	0.580211	-3.01301	1	0.168739
ChemBridge	6159717				Brc1ccc(cc1)OCc1onc(n1)c1cccnc1	c1ccc(cc1)OCc1onc(n1)c1cccnc1	141	4	0.449713	0.871525	-0.164001	1	0.249721	1.00975	-0.0018848	0.955374	0.128745	1	0.168739
ChemBridge	7755540				COc1ccc(cc1)OC(c1onc(n1)c1cccnc1)C	c1ccc(cc1)OCc1onc(n1)c1cccnc1	141	4	0.449713	0.866455	-0.178221	1	0.249721	1.01487	0.0370861	0.965507	0.213603	1	0.168739
ChemBridge	9008783				Cc1cc(OCc2onc(n2)c2cccnc2)c(c(c1Br)C)C	c1ccc(cc1)OCc1onc(n1)c1cccnc1	141	4	0.449713	0.863354	-0.186918	1	0.249721	1.10217	0.702103	0.933732	-0.05249	1	0.168739
ChemBridge	9060196				Cc1ccc(cc1)OC(c1onc(n1)c1cccnc1)C	c1ccc(cc1)OCc1onc(n1)c1cccnc1	141	4	0.449713	0.858533	-0.200438	1	0.249721	0.963824	-0.351732	1.03489	0.794667	1	0.168739
ChemBridge	6573303				Clc1ccc(c(c1)Cl)OCc1onc(n1)c1cccnc1	c1ccc(cc1)OCc1onc(n1)c1cccnc1	141	4	0.449713	0.858407	-0.200793	1	0.249721	1.18953	1.36751	0.998196	0.487352	1	0.168739
ChemBridge	9036804				Cc1cccc(c1)OC(c1onc(n1)c1cccnc1)C	c1ccc(cc1)OCc1onc(n1)c1cccnc1	141	4	0.449713	0.794255	-0.380716	1	0.249721	1.08854	0.598254	0.993603	0.448891	1	0.168739
ChemBridge	6636825				Brc1ccc(c(c1)Cl)OCc1onc(n1)c1cccnc1	c1ccc(cc1)OCc1onc(n1)c1cccnc1	141	4	0.449713	0.781523	-0.416425	1	0.249721	0.886064	-0.944052	1.04393	0.870383	1	0.168739
ChemBridge	6574977				Clc1ccc(cc1C)OCc1onc(n1)c1cccnc1	c1ccc(cc1)OCc1onc(n1)c1cccnc1	141	4	0.449713	0.731605	-0.556428	1	0.249721	0.842485	-1.276	0.941566	0.0131121	1	0.168739
ChemBridge	6728333				CCc1ccc(cc1)OCc1onc(n1)c1cccnc1	c1ccc(cc1)OCc1onc(n1)c1cccnc1	141	4	0.449713	0.0815114	-2.37971	0.435714	-3.27312	1.079	0.525589	1.04393	0.870383	1	0.168739
ChemBridge	7969264				Cc1ccc(cc1)SC(c1onc(n1)c1cccnc1)C	c1ccc(cc1)SCc1onc(n1)c1cccnc1	142	4	0.449713	1.284	0.992832	1	0.249721	1.01933	0.0710509	0.874242	-0.550682	1	0.168739
ChemBridge	9075853				Clc1ccc(cc1)SCc1onc(n1)c1cccnc1	c1ccc(cc1)SCc1onc(n1)c1cccnc1	142	2.5	-0.71258	0.164006	-2.14834	0.15625	-5.01782	1.18526	1.33497	0.937717	-0.0191174	1	0.168739
ChemBridge	7918658				Cc1ccc(cc1)SCc1onc(n1)c1cccnc1	c1ccc(cc1)SCc1onc(n1)c1cccnc1	142	1.5	-1.48744	0.456445	-1.32815	0.75	-1.31103	1.01866	0.0659958	1.10486	1.38061	1	0.168739
ChemBridge	9077536				Clc1ccc(cc1)SCc1onc(n1)c1ccccn1	c1ccc(cc1)SCc1onc(n1)c1ccccn1	143	0.5	-2.2623	0.0660164	-2.42316	0.5	-2.87179	0.577867	-3.29166	0.0259343	-7.65472	1	0.168739
ChemBridge	9078382				COc1cccc(c1)c1noc(n1)CSc1ccc(cc1)Cl	c1ccc(cc1)SCc1onc(n1)c1ccccc1	144	4	0.449713	1.2316	0.845866	1	0.249721	1.04042	0.231695	1.03201	0.77056	1	0.168739
ChemBridge	9060226				Cc1ccc(cc1)SCc1onc(n1)c1ccc(cc1)C	c1ccc(cc1)SCc1onc(n1)c1ccccc1	144	4	0.449713	1.06518	0.379127	1	0.249721	0.948795	-0.466214	0.854149	-0.718946	1	0.168739
ChemBridge	7918654				Cc1ccc(cc1)SCc1onc(n1)c1ccccc1	c1ccc(cc1)SCc1onc(n1)c1ccccc1	144	4	0.449713	1.03806	0.303065	1	0.249721	1.09457	0.644157	1.14451	1.71262	1	0.168739
ChemBridge	9033613				COc1cccc(c1)c1noc(n1)CSc1ccccc1	c1ccc(cc1)SCc1onc(n1)c1ccccc1	144	4	0.449713	0.994775	0.181672	1	0.249721	1.01476	0.0362499	1.03363	0.784067	1	0.168739
ChemBridge	9037352				Cc1ccc(cc1)SCc1onc(n1)c1cccc(c1)C	c1ccc(cc1)SCc1onc(n1)c1ccccc1	144	4	0.449713	0.77675	-0.429811	1	0.249721	1.07177	0.470536	1.0129	0.610475	1	0.168739
ChemBridge	7918655				COc1ccc(cc1)c1noc(n1)CSc1ccc(cc1)C	c1ccc(cc1)SCc1onc(n1)c1ccccc1	144	4	0.449713	0.743877	-0.522009	1	0.249721	1.08527	0.573318	1.02768	0.73428	1	0.168739
ChemBridge	7639420				Brc1ccc(cc1)c1noc(n1)CSc1ccccc1	c1ccc(cc1)SCc1onc(n1)c1ccccc1	144	0	-2.64974	1.17353	0.683012	1	0.249721	0.992653	-0.132136	1.09407	1.29022	1	0.168739
ChemBridge	9076850				Clc1ccc(cc1)SCc1onc(n1)c1ccccc1	c1ccc(cc1)SCc1onc(n1)c1ccccc1	144	0	-2.64974	0.909085	-0.0586583	0.589514	-2.31295	0.923887	-0.655943	0.782999	-1.31478	1	0.168739
ChemBridge	7969777				Cc1cc(Br)c(cc1OCc1onc(n1)c1ccncc1)C	c1ccc(cc1)OCc1onc(n1)c1ccncc1	145	4	0.449713	1.75657	2.31824	1	0.249721	0.929314	-0.614604	0.866457	-0.615878	1	0.168739
ChemBridge	6636913				Brc1ccc(c(c1)Cl)OCc1onc(n1)c1ccncc1	c1ccc(cc1)OCc1onc(n1)c1ccncc1	145	4	0.449713	1.48931	1.56865	0.928571	-0.196209	1.03404	0.183105	0.953221	0.110722	1	0.168739
ChemBridge	9057517				Cc1cccc(c1)OC(c1onc(n1)c1ccncc1)C	c1ccc(cc1)OCc1onc(n1)c1ccncc1	145	4	0.449713	1.3812	1.26546	0.85	-0.686732	1.15191	1.08093	0.988054	0.402424	1	0.168739
ChemBridge	7319564				Cc1c(cccc1C)OCc1onc(n1)c1ccncc1	c1ccc(cc1)OCc1onc(n1)c1ccncc1	145	4	0.449713	1.31216	1.07181	1	0.249721	0.952347	-0.439159	0.937109	-0.0242109	1	0.168739
ChemBridge	7019968				Brc1ccc(c(c1)C)OCc1onc(n1)c1ccncc1	c1ccc(cc1)OCc1onc(n1)c1ccncc1	145	4	0.449713	1.24581	0.885743	1	0.249721	1.04147	0.2397	1.0143	0.622249	1	0.168739
ChemBridge	9028217				Cc1cc(C)c(c(c1)C)OCc1onc(n1)c1ccncc1	c1ccc(cc1)OCc1onc(n1)c1ccncc1	145	4	0.449713	1.2073	0.777721	1	0.249721	1.05888	0.372348	0.93787	-0.0178413	1	0.168739
ChemBridge	7782943				Clc1cc(Cl)c(cc1OCc1onc(n1)c1ccncc1)Cl	c1ccc(cc1)OCc1onc(n1)c1ccncc1	145	4	0.449713	1.15326	0.626171	1	0.249721	1.00396	-0.0459752	0.712618	-1.90418	1	0.168739
ChemBridge	9016525				CC(c1onc(n1)c1ccncc1)Oc1ccc(c(c1)C)C	c1ccc(cc1)OCc1onc(n1)c1ccncc1	145	4	0.449713	1.12884	0.557666	1	0.249721	0.94433	-0.500222	0.99477	0.458661	1	0.168739
ChemBridge	7017575				Brc1c(C)cc(cc1C)OCc1onc(n1)c1ccncc1	c1ccc(cc1)OCc1onc(n1)c1ccncc1	145	4	0.449713	1.10848	0.500569	1	0.249721	0.939212	-0.53921	1.02926	0.747538	1	0.168739
ChemBridge	6573620				Clc1ccc(cc1C)OCc1onc(n1)c1ccncc1	c1ccc(cc1)OCc1onc(n1)c1ccncc1	145	4	0.449713	1.06457	0.377415	1	0.249721	1.12943	0.909727	0.920923	-0.159759	1	0.168739
ChemBridge	6126152				Brc1ccc(cc1C)OCc1onc(n1)c1ccncc1	c1ccc(cc1)OCc1onc(n1)c1ccncc1	145	4	0.449713	1.00396	0.207428	1	0.249721	1.0622	0.397607	1.0489	0.911931	1	0.168739
ChemBridge	9024642				Ic1ccc(cc1)OCc1onc(n1)c1ccncc1	c1ccc(cc1)OCc1onc(n1)c1ccncc1	145	4	0.449713	0.97205	0.117934	1	0.249721	1.28787	2.11664	1.00853	0.573892	1	0.168739
ChemBridge	6856871				Cc1ccc(cc1C)OCc1onc(n1)c1ccncc1	c1ccc(cc1)OCc1onc(n1)c1ccncc1	145	4	0.449713	0.941162	0.0313056	1	0.249721	1.16527	1.1827	1.03411	0.788093	1	0.168739
ChemBridge	7765174				Brc1cc(ccc1OCc1onc(n1)c1ccncc1)C(C)(C)C	c1ccc(cc1)OCc1onc(n1)c1ccncc1	145	4	0.449713	0.940534	0.0295429	1	0.249721	0.804847	-1.5627	0.875339	-0.541498	1	0.168739
ChemBridge	5689255				Brc1ccc(cc1)OCc1onc(n1)c1ccncc1	c1ccc(cc1)OCc1onc(n1)c1ccncc1	145	4	0.449713	0.933837	0.0107623	1	0.249721	0.905127	-0.798845	0.995094	0.46138	1	0.168739
ChemBridge	9035138				Cc1cc(OCc2onc(n2)c2ccncc2)c(c(c1Br)C)C	c1ccc(cc1)OCc1onc(n1)c1ccncc1	145	4	0.449713	0.900279	-0.083357	1	0.249721	1.17873	1.28527	1.06191	1.02096	1	0.168739
ChemBridge	7887176				CC(c1onc(n1)c1ccncc1)Oc1ccc(cc1)C(C)(C)C	c1ccc(cc1)OCc1onc(n1)c1ccncc1	145	4	0.449713	0.854999	-0.21035	1	0.249721	1.06183	0.394802	0.855828	-0.704889	1	0.168739
ChemBridge	7614413				Brc1cc(ccc1OCc1onc(n1)c1ccncc1)C(C)C	c1ccc(cc1)OCc1onc(n1)c1ccncc1	145	4	0.449713	0.809386	-0.338279	1	0.249721	0.966745	-0.329485	0.820485	-1.00086	1	0.168739
ChemBridge	5690702				Clc1ccc(cc1)OCc1onc(n1)c1ccncc1	c1ccc(cc1)OCc1onc(n1)c1ccncc1	145	4	0.449713	0.680557	-0.699597	0.644737	-1.96819	1.04735	0.284474	0.7492	-1.59783	1	0.168739
ChemBridge	7358176				Clc1c(C)cc(cc1C)OCc1onc(n1)c1ccncc1	c1ccc(cc1)OCc1onc(n1)c1ccncc1	145	4	0.449713	0.586234	-0.96414	1	0.249721	1.24127	1.76166	0.779654	-1.34279	1	0.168739
ChemBridge	9020901				Clc1cccc(c1)OCc1onc(n1)c1ccncc1	c1ccc(cc1)OCc1onc(n1)c1ccncc1	145	3.5	0.0622819	1.06622	0.382041	1	0.249721	1.128	0.898812	0.849819	-0.755212	1	0.168739
ChemBridge	6116429				Cc1ccc(c(c1)Br)OCc1onc(n1)c1ccncc1	c1ccc(cc1)OCc1onc(n1)c1ccncc1	145	3.5	0.0622819	0.858389	-0.200843	1	0.249721	1.16736	1.19861	0.993104	0.444709	1	0.168739
ChemBridge	5801970				Clc1ccc(c(c1)C)OCc1onc(n1)c1ccncc1	c1ccc(cc1)OCc1onc(n1)c1ccncc1	145	0.5	-2.2623	0.975197	0.126761	1	0.249721	0.985404	-0.187351	1.0199	0.66913	1	0.168739
ChemBridge	7350367				Clc1ccc(cc1)OC(c1onc(n1)c1ccncc1)(C)C	c1ccc(cc1)OCc1onc(n1)c1ccncc1	145	0.5	-2.2623	0.869951	-0.168415	1	0.249721	1.15355	1.09349	0.909908	-0.251997	1	0.168739
ChemBridge	7782929				Brc1ccc(cc1)OC(c1onc(n1)c1ccncc1)C	c1ccc(cc1)OCc1onc(n1)c1ccncc1	145	0	-2.64974	0.375699	-1.55461	0	-5.9933	0.817674	-1.465	0.718631	-1.85382	1	0.168739
ChemBridge	7953549				COc1ccc(cc1)c1noc(n1)COc1ccc(cc1)F	c1ccc(cc1)OCc1onc(n1)c1ccccc1	146	4	0.449713	2.18581	3.52209	1	0.249721	1.03981	0.227078	0.891442	-0.406642	1	0.168739
ChemBridge	7974473				CC(c1ccc(cc1)c1noc(n1)COc1ccccc1)(C)C	c1ccc(cc1)OCc1onc(n1)c1ccccc1	146	4	0.449713	1.55359	1.74894	1	0.249721	1.07336	0.482649	0.776297	-1.37091	1	0.168739
ChemBridge	6288205				Brc1ccc(cc1)c1noc(n1)COc1ccccc1	c1ccc(cc1)OCc1onc(n1)c1ccccc1	146	4	0.449713	1.46452	1.49913	1	0.249721	0.98415	-0.196902	0.602139	-2.82937	1	0.168739
ChemBridge	9005108				COc1cccc(c1)c1noc(n1)COc1ccc(cc1)Br	c1ccc(cc1)OCc1onc(n1)c1ccccc1	146	4	0.449713	1.39752	1.31121	1	0.249721	0.860639	-1.13772	0.942222	0.0186083	1	0.168739
ChemBridge	7343530				Brc1ccc(cc1)OCc1onc(n1)c1cccc(c1)C	c1ccc(cc1)OCc1onc(n1)c1ccccc1	146	4	0.449713	1.37231	1.24051	1	0.249721	0.965117	-0.341884	0.881833	-0.487115	1	0.168739
ChemBridge	5687906				Clc1ccc(cc1)OCc1onc(n1)c1ccccc1	c1ccc(cc1)OCc1onc(n1)c1ccccc1	146	4	0.449713	1.30995	1.06561	1	0.249721	0.918908	-0.693869	1.04402	0.871136	1	0.168739
ChemBridge	7999677				COc1ccc(cc1)OCc1onc(n1)c1cccc(c1)Br	c1ccc(cc1)OCc1onc(n1)c1ccccc1	146	4	0.449713	1.30668	1.05644	1	0.249721	0.772795	-1.80685	1.00369	0.533355	1	0.168739
ChemBridge	9031103				Fc1ccc(cc1)c1noc(n1)COc1ccccc1C	c1ccc(cc1)OCc1onc(n1)c1ccccc1	146	4	0.449713	1.26786	0.947568	1	0.249721	1.14874	1.0568	0.908646	-0.262567	1	0.168739
ChemBridge	7765389				COc1ccc(cc1)c1noc(n1)COc1ccc(cc1Br)C(C)(C)C	c1ccc(cc1)OCc1onc(n1)c1ccccc1	146	4	0.449713	1.22636	0.831178	1	0.249721	1.00233	-0.0584507	0.820485	-1.00086	1	0.168739
ChemBridge	6101718				Brc1ccc(cc1)OCc1onc(n1)c1ccccc1Cl	c1ccc(cc1)OCc1onc(n1)c1ccccc1	146	4	0.449713	1.20999	0.785278	1	0.249721	0.88877	-0.923441	1.0489	0.911931	1	0.168739
ChemBridge	5686663				COc1ccccc1OCc1onc(n1)c1ccccc1	c1ccc(cc1)OCc1onc(n1)c1ccccc1	146	4	0.449713	1.20905	0.782625	1	0.249721	0.913481	-0.735208	0.97332	0.279031	1	0.168739
ChemBridge	6577134				COc1ccc(cc1)c1noc(n1)COc1ccc(cc1Cl)Cl	c1ccc(cc1)OCc1onc(n1)c1ccccc1	146	4	0.449713	1.20893	0.7823	1	0.249721	0.931432	-0.598475	0.874484	-0.548657	1	0.168739
ChemBridge	9004429				COc1cccc(c1)c1noc(n1)COc1cc(C)cc(c1)C	c1ccc(cc1)OCc1onc(n1)c1ccccc1	146	4	0.449713	1.20652	0.775544	1	0.249721	1.03633	0.200583	1.01769	0.650605	1	0.168739
ChemBridge	9008263				COc1cccc(c1)c1noc(n1)COc1ccc(cc1)Cl	c1ccc(cc1)OCc1onc(n1)c1ccccc1	146	4	0.449713	1.20575	0.773366	1	0.249721	1.04251	0.247649	0.992577	0.440302	1	0.168739
ChemBridge	7580750				Fc1ccc(cc1)OCc1onc(n1)c1ccc(cc1)Cl	c1ccc(cc1)OCc1onc(n1)c1ccccc1	146	4	0.449713	1.19942	0.75563	1	0.249721	1.05921	0.374828	1.09548	1.30206	1	0.168739
ChemBridge	9030889				Fc1ccc(cc1)c1noc(n1)COc1ccc(cc1C)Cl	c1ccc(cc1)OCc1onc(n1)c1ccccc1	146	4	0.449713	1.17081	0.675378	1	0.249721	1.05388	0.334211	0.859057	-0.677845	1	0.168739
ChemBridge	6298368				Cc1ccc(cc1)OCc1onc(n1)c1ccc(cc1)Cl	c1ccc(cc1)OCc1onc(n1)c1ccccc1	146	4	0.449713	1.16585	0.661486	1	0.249721	0.999141	-0.0827157	0.900929	-0.327191	1	0.168739
ChemBridge	9028546				Fc1ccc(cc1)c1noc(n1)COc1ccccc1Cl	c1ccc(cc1)OCc1onc(n1)c1ccccc1	146	4	0.449713	1.15062	0.618763	1	0.249721	1.02311	0.0998356	1.0334	0.782145	1	0.168739
ChemBridge	9020509				COc1cccc(c1)c1noc(n1)COc1ccc(c(c1)C)C	c1ccc(cc1)OCc1onc(n1)c1ccccc1	146	4	0.449713	1.1331	0.569634	1	0.249721	1.31282	2.30662	1.05917	0.998002	1	0.168739
ChemBridge	7995315				COc1cccc(c1)c1noc(n1)COc1ccc(cc1)C	c1ccc(cc1)OCc1onc(n1)c1ccccc1	146	4	0.449713	1.12451	0.545536	1	0.249721	1.0225	0.0951988	0.768783	-1.43383	1	0.168739
ChemBridge	7574335				COc1ccccc1OCc1onc(n1)c1cccc(c1)C	c1ccc(cc1)OCc1onc(n1)c1ccccc1	146	4	0.449713	1.11283	0.51276	1	0.249721	0.931157	-0.600565	0.871291	-0.575399	1	0.168739
ChemBridge	7513833				Cc1ccc(cc1C)OCc1onc(n1)c1ccccc1	c1ccc(cc1)OCc1onc(n1)c1ccccc1	146	4	0.449713	1.10751	0.497852	1	0.249721	0.994106	-0.121065	1.10018	1.34141	1	0.168739
ChemBridge	9027595				COc1ccc(cc1c1noc(n1)COc1ccccc1C)Cl	c1ccc(cc1)OCc1onc(n1)c1ccccc1	146	4	0.449713	1.10637	0.494644	1	0.249721	1.15544	1.10787	0.976977	0.309659	1	0.168739
ChemBridge	9018770				Cc1ccccc1OCc1onc(n1)c1cccc(c1)C(F)(F)F	c1ccc(cc1)OCc1onc(n1)c1ccccc1	146	4	0.449713	1.10037	0.477832	1	0.249721	1.05426	0.337164	0.946253	0.0523643	1	0.168739
ChemBridge	6576010				Clc1ccc(cc1C)OCc1onc(n1)c1ccccc1	c1ccc(cc1)OCc1onc(n1)c1ccccc1	146	4	0.449713	1.09367	0.459043	1	0.249721	0.825367	-1.40639	0.843562	-0.807606	1	0.168739
ChemBridge	6751655				CCc1ccc(cc1)OCc1onc(n1)c1ccc(cc1)Cl	c1ccc(cc1)OCc1onc(n1)c1ccccc1	146	4	0.449713	1.09064	0.450544	1	0.249721	0.974839	-0.267833	1.03411	0.788093	1	0.168739
ChemBridge	6103277				COc1ccc(cc1)c1noc(n1)COc1ccccc1C	c1ccc(cc1)OCc1onc(n1)c1ccccc1	146	4	0.449713	1.09057	0.450337	1	0.249721	1.24592	1.79706	1.02681	0.726989	1	0.168739
ChemBridge	7995040				COc1ccccc1OCc1onc(n1)c1cccc(c1)Br	c1ccc(cc1)OCc1onc(n1)c1ccccc1	146	4	0.449713	1.05681	0.355668	1	0.249721	1.08635	0.581546	0.499079	-3.69244	1	0.168739
ChemBridge	9032758				COc1cccc(c1)c1noc(n1)COc1ccc(cc1)C(C)C	c1ccc(cc1)OCc1onc(n1)c1ccccc1	146	4	0.449713	1.04544	0.323768	1	0.249721	0.837807	-1.31164	0.968443	0.238194	1	0.168739
ChemBridge	6574463				Cc1ccc(cc1)c1noc(n1)COc1ccccc1Cl	c1ccc(cc1)OCc1onc(n1)c1ccccc1	146	4	0.449713	1.04507	0.322724	1	0.249721	0.97811	-0.242914	0.959654	0.164593	1	0.168739
ChemBridge	5686820				Cc1ccc(cc1)c1noc(n1)COc1ccc(cc1)Cl	c1ccc(cc1)OCc1onc(n1)c1ccccc1	146	4	0.449713	1.03324	0.289544	1	0.249721	0.915529	-0.719611	1.01749	0.648929	1	0.168739
ChemBridge	6149948				COc1ccc(cc1)c1noc(n1)COc1ccc(cc1)Cl	c1ccc(cc1)OCc1onc(n1)c1ccccc1	146	4	0.449713	1.02767	0.273916	1	0.249721	1.25053	1.83218	1.04223	0.856077	1	0.168739
ChemBridge	6247513				COc1ccc(cc1)c1noc(n1)COc1ccc(c(c1)C)Br	c1ccc(cc1)OCc1onc(n1)c1ccccc1	146	4	0.449713	1.01808	0.247043	1	0.249721	1.02613	0.122881	0.971556	0.264262	1	0.168739
ChemBridge	7565323				Cc1ccc(c(c1)C)OCc1onc(n1)c1cccc(c1)C	c1ccc(cc1)OCc1onc(n1)c1ccccc1	146	4	0.449713	1.01704	0.244106	1	0.249721	1.01371	0.0282644	1.08873	1.24551	1	0.168739
ChemBridge	5799257				Clc1ccc(c(c1)C)OCc1onc(n1)c1ccccc1	c1ccc(cc1)OCc1onc(n1)c1ccccc1	146	4	0.449713	1.01493	0.238203	1	0.249721	0.924348	-0.652432	1.02095	0.677913	1	0.168739
ChemBridge	5687338				COc1ccccc1OCc1onc(n1)c1ccc(cc1)Br	c1ccc(cc1)OCc1onc(n1)c1ccccc1	146	4	0.449713	1.01456	0.237152	1	0.249721	1.01847	0.0644876	1.04402	0.871136	1	0.168739
ChemBridge	9036218				COc1cccc(c1)c1noc(n1)COc1cc(C)ccc1C	c1ccc(cc1)OCc1onc(n1)c1ccccc1	146	4	0.449713	1.01185	0.229567	1	0.249721	1.15769	1.125	0.872496	-0.565302	1	0.168739
ChemBridge	6156571				Brc1ccc(cc1C)OCc1onc(n1)c1ccccc1	c1ccc(cc1)OCc1onc(n1)c1ccccc1	146	4	0.449713	1.00074	0.198407	1	0.249721	1.18787	1.35485	0.93217	-0.0655677	1	0.168739
ChemBridge	7514081				Cc1cccc(c1)OCc1onc(n1)c1ccccc1Cl	c1ccc(cc1)OCc1onc(n1)c1ccccc1	146	4	0.449713	0.99355	0.178235	1	0.249721	1.19061	1.37575	1.08258	1.19403	1	0.168739
ChemBridge	7899144				Cc1cccc(c1)c1noc(n1)COc1ccccc1Cl	c1ccc(cc1)OCc1onc(n1)c1ccccc1	146	4	0.449713	0.990251	0.168983	1	0.249721	1.18363	1.32254	0.894091	-0.384462	1	0.168739
ChemBridge	6574639				Clc1ccc(cc1)c1noc(n1)COc1ccccc1Cl	c1ccc(cc1)OCc1onc(n1)c1ccccc1	146	4	0.449713	0.989088	0.165721	1	0.249721	1.05095	0.311935	0.890566	-0.413981	1	0.168739
ChemBridge	5814215				CC(c1ccc(cc1)OCc1onc(n1)c1ccccc1)(C)C	c1ccc(cc1)OCc1onc(n1)c1ccccc1	146	4	0.449713	0.988442	0.163908	1	0.249721	0.897423	-0.857531	0.986986	0.39348	1	0.168739
ChemBridge	6799197				Clc1ccc(cc1)c1noc(n1)COc1ccc(c(c1)C)C	c1ccc(cc1)OCc1onc(n1)c1ccccc1	146	4	0.449713	0.986768	0.159215	1	0.249721	1.05112	0.313184	1.0489	0.911931	1	0.168739
ChemBridge	6576853				Brc1ccc(cc1)c1noc(n1)COc1ccccc1Cl	c1ccc(cc1)OCc1onc(n1)c1ccccc1	146	4	0.449713	0.982491	0.14722	1	0.249721	0.758347	-1.9169	1.01807	0.653752	1	0.168739
ChemBridge	9040600				COc1cccc(c1)OCc1onc(n1)c1cccc(c1)C	c1ccc(cc1)OCc1onc(n1)c1ccccc1	146	4	0.449713	0.973033	0.120692	1	0.249721	0.829679	-1.37355	0.865751	-0.621789	1	0.168739
ChemBridge	6120183				Clc1c(C)cc(cc1C)OCc1onc(n1)c1ccccc1	c1ccc(cc1)OCc1onc(n1)c1ccccc1	146	4	0.449713	0.964412	0.0965132	1	0.249721	1.18322	1.31945	1.0489	0.911931	1	0.168739
ChemBridge	6633920				Brc1ccc(c(c1)Cl)OCc1onc(n1)c1ccccc1	c1ccc(cc1)OCc1onc(n1)c1ccccc1	146	4	0.449713	0.960274	0.0849072	1	0.249721	0.99178	-0.138783	0.817842	-1.023	1	0.168739
ChemBridge	6247347				Brc1ccc(cc1)c1noc(n1)COc1cccc(c1)C	c1ccc(cc1)OCc1onc(n1)c1ccccc1	146	4	0.449713	0.952294	0.0625272	1	0.249721	1.12967	0.911559	1.04223	0.856077	1	0.168739
ChemBridge	6277553				Brc1ccc(cc1)c1noc(n1)COc1ccccc1C	c1ccc(cc1)OCc1onc(n1)c1ccccc1	146	4	0.449713	0.951447	0.060151	1	0.249721	1.01677	0.0515641	0.788403	-1.26953	1	0.168739
ChemBridge	7680044				Clc1ccc(c(c1)C)OCc1onc(n1)c1cccc(c1)C	c1ccc(cc1)OCc1onc(n1)c1ccccc1	146	4	0.449713	0.950561	0.0576663	1	0.249721	0.907217	-0.782925	0.924526	-0.129588	1	0.168739
ChemBridge	9023760				COc1ccc(cc1c1noc(n1)COc1ccccc1)Cl	c1ccc(cc1)OCc1onc(n1)c1ccccc1	146	4	0.449713	0.940839	0.0303982	1	0.249721	0.972795	-0.2834	0.95341	0.112301	1	0.168739
ChemBridge	6246791				Cc1ccc(cc1)c1noc(n1)COc1ccc(cc1)Br	c1ccc(cc1)OCc1onc(n1)c1ccccc1	146	4	0.449713	0.936775	0.0190004	1	0.249721	0.989005	-0.159921	1.00244	0.522859	1	0.168739
ChemBridge	7996418				CCc1ccc(cc1)OCc1onc(n1)c1cccc(c1)OC	c1ccc(cc1)OCc1onc(n1)c1ccccc1	146	4	0.449713	0.934886	0.0137034	1	0.249721	0.961704	-0.367883	0.740082	-1.67418	1	0.168739
ChemBridge	6817968				Cc1cccc(c1)c1noc(n1)COc1ccc(c(c1)C)C	c1ccc(cc1)OCc1onc(n1)c1ccccc1	146	4	0.449713	0.931662	0.00466061	1	0.249721	0.885866	-0.945562	1.04393	0.870383	1	0.168739
ChemBridge	5687295				COc1ccccc1OCc1onc(n1)c1ccc(cc1)Cl	c1ccc(cc1)OCc1onc(n1)c1ccccc1	146	4	0.449713	0.92784	-0.00605926	1	0.249721	0.884756	-0.954015	1.00865	0.57486	1	0.168739
ChemBridge	7988203				Cc1ccccc1c1noc(n1)COc1ccccc1	c1ccc(cc1)OCc1onc(n1)c1ccccc1	146	4	0.449713	0.922134	-0.0220617	1	0.249721	1.08638	0.581812	0.76413	-1.4728	1	0.168739
ChemBridge	7789709				Clc1ccc(c(c1)Cl)OCc1onc(n1)c1ccccc1C	c1ccc(cc1)OCc1onc(n1)c1ccccc1	146	4	0.449713	0.919576	-0.0292364	1	0.249721	1.0116	0.0121916	1.01655	0.641088	1	0.168739
ChemBridge	6573948				COc1ccc(cc1)c1noc(n1)COc1ccc(c(c1)C)Cl	c1ccc(cc1)OCc1onc(n1)c1ccccc1	146	4	0.449713	0.918266	-0.0329104	1	0.249721	0.871674	-1.05366	1.01807	0.653752	1	0.168739
ChemBridge	5853869				COc1ccc(cc1)c1noc(n1)COc1ccc(cc1C)C	c1ccc(cc1)OCc1onc(n1)c1ccccc1	146	4	0.449713	0.916594	-0.0375996	1	0.249721	0.870763	-1.0606	0.930257	-0.081594	1	0.168739
ChemBridge	5690882				Cc1ccc(cc1)c1noc(n1)COc1cc(C)cc(c1)C	c1ccc(cc1)OCc1onc(n1)c1ccccc1	146	4	0.449713	0.914595	-0.0432068	1	0.249721	1.01336	0.0256186	1.0199	0.66913	1	0.168739
ChemBridge	6262546				Cc1ccc(c(c1)Br)OCc1onc(n1)c1ccccc1	c1ccc(cc1)OCc1onc(n1)c1ccccc1	146	4	0.449713	0.912821	-0.0481823	1	0.249721	1.05992	0.380278	1.01306	0.611846	1	0.168739
ChemBridge	5688318				Cc1cc(OCc2onc(n2)c2ccccc2Cl)cc(c1)C	c1ccc(cc1)OCc1onc(n1)c1ccccc1	146	4	0.449713	0.911158	-0.0528441	1	0.249721	0.877195	-1.01161	0.977875	0.317175	1	0.168739
ChemBridge	9023792				COc1ccc(cc1c1noc(n1)COc1ccc(cc1)Cl)Cl	c1ccc(cc1)OCc1onc(n1)c1ccccc1	146	4	0.449713	0.908106	-0.0614038	1	0.249721	1.11314	0.785642	0.964383	0.204194	1	0.168739
ChemBridge	6134438				Cc1ccc(cc1)c1noc(n1)COc1cccc(c1)C	c1ccc(cc1)OCc1onc(n1)c1ccccc1	146	4	0.449713	0.890081	-0.111959	1	0.249721	1.13305	0.93729	0.972232	0.269923	1	0.168739
ChemBridge	6146881				COc1ccc(cc1)c1noc(n1)COc1ccc(cc1Br)C	c1ccc(cc1)OCc1onc(n1)c1ccccc1	146	4	0.449713	0.882928	-0.132019	1	0.249721	1.08718	0.587893	1.01135	0.597479	1	0.168739
ChemBridge	7492310				Cc1ccc(c(c1)OCc1onc(n1)c1ccccc1Cl)C	c1ccc(cc1)OCc1onc(n1)c1ccccc1	146	4	0.449713	0.876258	-0.150728	1	0.249721	0.867351	-1.08659	0.853847	-0.721476	1	0.168739
ChemBridge	6145736				Clc1ccc(cc1)OCc1onc(n1)c1cccc(c1)C	c1ccc(cc1)OCc1onc(n1)c1ccccc1	146	4	0.449713	0.87274	-0.160595	1	0.249721	1.14387	1.01976	1.04223	0.856077	1	0.168739
ChemBridge	7328149				Cc1cc(OCc2onc(n2)c2ccccc2)c(c(c1)C)C	c1ccc(cc1)OCc1onc(n1)c1ccccc1	146	4	0.449713	0.864713	-0.183106	1	0.249721	0.944958	-0.495438	0.950079	0.0844064	1	0.168739
ChemBridge	5811046				COc1ccc(cc1)c1noc(n1)COc1ccccc1Cl	c1ccc(cc1)OCc1onc(n1)c1ccccc1	146	4	0.449713	0.857991	-0.20196	1	0.249721	1.06292	0.403074	1.04402	0.871136	1	0.168739
ChemBridge	7502414				COc1ccc(cc1)c1noc(n1)COc1ccc(cc1C)Cl	c1ccc(cc1)OCc1onc(n1)c1ccccc1	146	4	0.449713	0.857048	-0.204604	1	0.249721	1.17032	1.22121	0.939535	-0.00389538	1	0.168739
ChemBridge	6793002				COc1ccc(cc1)c1noc(n1)COc1ccc(c(c1)C)C	c1ccc(cc1)OCc1onc(n1)c1ccccc1	146	4	0.449713	0.855693	-0.208404	1	0.249721	1.17674	1.27009	0.969273	0.245139	1	0.168739
ChemBridge	5855038				Clc1ccc(cc1)c1noc(n1)COc1ccc(cc1C)C	c1ccc(cc1)OCc1onc(n1)c1ccccc1	146	4	0.449713	0.840935	-0.249796	1	0.249721	0.93971	-0.535416	0.997357	0.480327	1	0.168739
ChemBridge	9025520				Fc1ccc(cc1)c1noc(n1)COc1ccc(c(c1)C)C	c1ccc(cc1)OCc1onc(n1)c1ccccc1	146	4	0.449713	0.822981	-0.300149	1	0.249721	1.0855	0.575073	1.03202	0.770606	1	0.168739
ChemBridge	7484735				COc1ccc(cc1)OCc1onc(n1)c1ccccc1	c1ccc(cc1)OCc1onc(n1)c1ccccc1	146	4	0.449713	0.81533	-0.321607	1	0.249721	1.14787	1.05015	0.890833	-0.411746	1	0.168739
ChemBridge	7996010				COc1cccc(c1)c1noc(n1)COc1ccccc1C	c1ccc(cc1)OCc1onc(n1)c1ccccc1	146	4	0.449713	0.801638	-0.36001	1	0.249721	1.03751	0.209551	0.86136	-0.658562	1	0.168739
ChemBridge	6137394				Clc1ccc(cc1)c1noc(n1)COc1ccccc1C	c1ccc(cc1)OCc1onc(n1)c1ccccc1	146	4	0.449713	0.797368	-0.371984	1	0.249721	1.01493	0.0375391	1.04223	0.856077	1	0.168739
ChemBridge	6146342				Cc1ccc(cc1)c1noc(n1)COc1ccccc1C	c1ccc(cc1)OCc1onc(n1)c1ccccc1	146	4	0.449713	0.796154	-0.37539	1	0.249721	1.1078	0.74494	1.00774	0.567288	1	0.168739
ChemBridge	6573301				Cc1ccc(cc1)c1noc(n1)COc1ccc(c(c1)C)Cl	c1ccc(cc1)OCc1onc(n1)c1ccccc1	146	4	0.449713	0.792532	-0.385549	1	0.249721	1.00903	-0.00741018	0.904577	-0.296648	1	0.168739
ChemBridge	6269921				Cc1ccccc1OCc1onc(n1)c1ccccc1	c1ccc(cc1)OCc1onc(n1)c1ccccc1	146	4	0.449713	0.790883	-0.390174	1	0.249721	1.12357	0.865095	0.82121	-0.994789	1	0.168739
ChemBridge	9003164				COc1cccc(c1)OCc1onc(n1)c1cccc(c1)Br	c1ccc(cc1)OCc1onc(n1)c1ccccc1	146	4	0.449713	0.789596	-0.393782	1	0.249721	1.01432	0.032917	0.99852	0.490068	1	0.168739
ChemBridge	9032075				Fc1ccc(cc1)c1noc(n1)COc1cccc(c1)Cl	c1ccc(cc1)OCc1onc(n1)c1ccccc1	146	4	0.449713	0.767928	-0.454554	1	0.249721	0.966528	-0.331138	0.907727	-0.27027	1	0.168739
ChemBridge	7999290				COc1cccc(c1)c1noc(n1)COc1ccccc1Cl	c1ccc(cc1)OCc1onc(n1)c1ccccc1	146	4	0.449713	0.746894	-0.513545	1	0.249721	0.856665	-1.16799	0.997731	0.483462	1	0.168739
ChemBridge	9004995				COc1cccc(c1)c1noc(n1)COc1cccc(c1)C	c1ccc(cc1)OCc1onc(n1)c1ccccc1	146	4	0.449713	0.744565	-0.520078	1	0.249721	1.14366	1.01812	0.995257	0.462745	1	0.168739
ChemBridge	7608272				Clc1ccc(cc1)c1noc(n1)COc1ccccc1F	c1ccc(cc1)OCc1onc(n1)c1ccccc1	146	4	0.449713	0.733719	-0.550497	1	0.249721	1.03695	0.205264	1.00214	0.520416	1	0.168739
ChemBridge	6722289				Cc1ccc(cc1)c1noc(n1)COc1cc(C)ccc1C	c1ccc(cc1)OCc1onc(n1)c1ccccc1	146	4	0.449713	0.732156	-0.55488	1	0.249721	0.979219	-0.234463	0.99416	0.453554	1	0.168739
ChemBridge	5852067				Cc1ccc(cc1)c1noc(n1)COc1ccc(cc1C)C	c1ccc(cc1)OCc1onc(n1)c1ccccc1	146	4	0.449713	0.695239	-0.658419	1	0.249721	1.01047	0.00354835	1.02361	0.700208	1	0.168739
ChemBridge	5857744				Cc1ccc(c(c1)C)OCc1onc(n1)c1ccccc1Cl	c1ccc(cc1)OCc1onc(n1)c1ccccc1	146	4	0.449713	0.682524	-0.694082	1	0.249721	1.139	0.982626	1.00184	0.517911	1	0.168739
ChemBridge	9039020				COc1cccc(c1)c1noc(n1)COc1ccc(cc1C)C	c1ccc(cc1)OCc1onc(n1)c1ccccc1	146	4	0.449713	0.64984	-0.785747	1	0.249721	0.947669	-0.474788	0.941237	0.0103602	1	0.168739
ChemBridge	7958819				Fc1ccc(cc1)OCc1onc(n1)c1ccccc1	c1ccc(cc1)OCc1onc(n1)c1ccccc1	146	3.5	0.0622819	1.72169	2.22039	1	0.249721	1.02581	0.120431	1.0217	0.6842	1	0.168739
ChemBridge	9032202				Fc1ccc(cc1)c1noc(n1)COc1ccccc1	c1ccc(cc1)OCc1onc(n1)c1ccccc1	146	3.5	0.0622819	0.352087	-1.62084	0.5	-2.87179	1.13416	0.945748	1.07286	1.11261	1	0.168739
ChemBridge	7907451				Fc1ccc(cc1)OCc1onc(n1)c1ccc(cc1)Br	c1ccc(cc1)OCc1onc(n1)c1ccccc1	146	3	-0.325149	0.79796	-0.370326	1	0.249721	1.25672	1.87932	0.949629	0.0806344	1	0.168739
ChemBridge	9002845				COc1cccc(c1)c1noc(n1)COc1cccc(c1C)C	c1ccc(cc1)OCc1onc(n1)c1ccccc1	146	2	-1.10001	1.63354	1.97318	1	0.249721	0.791848	-1.66171	1.03578	0.802075	1	0.168739
ChemBridge	6840584				Clc1ccccc1c1noc(n1)COc1ccc(c(c1)C)C	c1ccc(cc1)OCc1onc(n1)c1ccccc1	146	2	-1.10001	0.964891	0.0978566	1	0.249721	0.998304	-0.089095	1.04393	0.870383	1	0.168739
ChemBridge	6713770				CCc1ccc(cc1)OCc1onc(n1)c1ccc(cc1)C	c1ccc(cc1)OCc1onc(n1)c1ccccc1	146	2	-1.10001	0.939846	0.0276149	1	0.249721	0.913255	-0.736933	1.04393	0.870383	1	0.168739
ChemBridge	6157897				COc1ccc(cc1)c1noc(n1)COc1ccc(cc1)Br	c1ccc(cc1)OCc1onc(n1)c1ccccc1	146	2	-1.10001	0.930162	0.000454193	1	0.249721	1.21279	1.5447	1.00334	0.530436	1	0.168739
ChemBridge	6763545				Cc1ccc(c(c1)OCc1onc(n1)c1cccc(c1)C)C	c1ccc(cc1)OCc1onc(n1)c1ccccc1	146	2	-1.10001	0.917332	-0.0355297	1	0.249721	1.03316	0.176399	1.04393	0.870383	1	0.168739
ChemBridge	5794903				Cc1ccc(cc1)c1noc(n1)COc1ccc(cc1C)Cl	c1ccc(cc1)OCc1onc(n1)c1ccccc1	146	2	-1.10001	0.908972	-0.058977	1	0.249721	0.961073	-0.372688	0.99578	0.467124	1	0.168739
ChemBridge	6245049				Cc1cccc(c1)OCc1onc(n1)c1ccccc1	c1ccc(cc1)OCc1onc(n1)c1ccccc1	146	1.5	-1.48744	0.85	-0.224371	1	0.249721	0.911356	-0.751393	1.04223	0.856077	1	0.168739
ChemBridge	5802981				Clc1ccc(c(c1)Br)OCc1onc(n1)c1ccccc1	c1ccc(cc1)OCc1onc(n1)c1ccccc1	146	1	-1.87487	0.92784	-0.00605926	1	0.249721	1.06427	0.413406	1.01749	0.648929	1	0.168739
ChemBridge	6575786				Clc1ccc(c(c1)Cl)OCc1onc(n1)c1ccccc1	c1ccc(cc1)OCc1onc(n1)c1ccccc1	146	0	-2.64974	0.638274	-0.818186	1	0.249721	1.08464	0.568543	0.79576	-1.20792	1	0.168739
ChemBridge	6157785				COc1ccc(cc1)c1noc(n1)COc1ccccc1	c1ccc(cc1)OCc1onc(n1)c1ccccc1	146	0	-2.64974	0.499352	-1.20781	1	0.249721	1.09678	0.661061	1.01723	0.646736	1	0.168739
ChemBridge	7969959				Cc1cc(Br)c(cc1OCc1onc(n1)c1ccccn1)C	c1ccc(cc1)OCc1onc(n1)c1ccccn1	147	4	0.449713	1.34426	1.16184	1	0.249721	0.881192	-0.981166	0.711164	-1.91636	1	0.168739
ChemBridge	7011418				Brc1ccc(c(c1)C)OCc1onc(n1)c1ccccn1	c1ccc(cc1)OCc1onc(n1)c1ccccn1	147	4	0.449713	1.26745	0.946426	1	0.249721	1.1755	1.26067	0.973178	0.277844	1	0.168739
ChemBridge	6809169				Cc1ccc(cc1C)OCc1onc(n1)c1ccccn1	c1ccc(cc1)OCc1onc(n1)c1ccccn1	147	4	0.449713	1.23836	0.864843	1	0.249721	1.04096	0.235847	1.00898	0.577683	1	0.168739
ChemBridge	6810959				CC(c1ccc(cc1)OCc1onc(n1)c1ccccn1)C	c1ccc(cc1)OCc1onc(n1)c1ccccn1	147	4	0.449713	1.20834	0.780645	1	0.249721	1.0038	-0.0472352	1.0067	0.558556	1	0.168739
ChemBridge	7777017				COc1ccc(cc1)OC(c1onc(n1)c1ccccn1)C	c1ccc(cc1)OCc1onc(n1)c1ccccn1	147	4	0.449713	1.18544	0.716427	1	0.249721	1.09692	0.662076	1.03411	0.788093	1	0.168739
ChemBridge	6297419				Brc1ccc(cc1C)OCc1onc(n1)c1ccccn1	c1ccc(cc1)OCc1onc(n1)c1ccccn1	147	4	0.449713	1.1513	0.620672	1	0.249721	0.884915	-0.952805	0.937314	-0.0224973	1	0.168739
ChemBridge	9037360				CC(c1onc(n1)c1ccccn1)Oc1ccccc1	c1ccc(cc1)OCc1onc(n1)c1ccccn1	147	4	0.449713	1.13865	0.585199	1	0.249721	1.14805	1.05158	0.936983	-0.0252632	1	0.168739
ChemBridge	6633985				Brc1ccc(c(c1)Cl)OCc1onc(n1)c1ccccn1	c1ccc(cc1)OCc1onc(n1)c1ccccn1	147	4	0.449713	1.06321	0.373604	1	0.249721	0.991596	-0.140184	1.01199	0.602907	1	0.168739
ChemBridge	5802827				Clc1ccccc1OCc1onc(n1)c1ccccn1	c1ccc(cc1)OCc1onc(n1)c1ccccn1	147	4	0.449713	1.03199	0.28604	1	0.249721	0.880389	-0.987279	1.0032	0.529279	1	0.168739
ChemBridge	6573324				Clc1ccc(cc1C)OCc1onc(n1)c1ccccn1	c1ccc(cc1)OCc1onc(n1)c1ccccn1	147	4	0.449713	0.977419	0.132994	1	0.249721	0.902765	-0.816837	0.833646	-0.890648	1	0.168739
ChemBridge	5795075				Clc1ccc(c(c1)Br)OCc1onc(n1)c1ccccn1	c1ccc(cc1)OCc1onc(n1)c1ccccn1	147	4	0.449713	0.910783	-0.0538955	1	0.249721	0.968445	-0.316534	1.04402	0.871136	1	0.168739
ChemBridge	6125156				Clc1c(C)cc(cc1C)OCc1onc(n1)c1ccccn1	c1ccc(cc1)OCc1onc(n1)c1ccccn1	147	4	0.449713	0.850937	-0.221744	1	0.249721	0.907698	-0.779263	1.0489	0.911931	1	0.168739
ChemBridge	6700540				CCc1ccc(cc1)OCc1onc(n1)c1ccccn1	c1ccc(cc1)OCc1onc(n1)c1ccccn1	147	3	-0.325149	0.10511	-2.31352	1	0.249721	1.00073	-0.070605	0.96565	0.214804	1	0.168739
ChemBridge	9010338				CC(c1onc(n1)c1ccccn1)Oc1ccc(c(c1)C)Cl	c1ccc(cc1)OCc1onc(n1)c1ccccn1	147	2	-1.10001	1.03416	0.292135	1	0.249721	0.991205	-0.143163	1.03278	0.776948	1	0.168739
ChemBridge	5860512				Clc1ccc(cc1)c1onc(n1)C1CCCCC1	C1CCC(CC1)c1noc(n1)c1ccccc1	148	4	0.449713	1.14379	0.59961	1	0.249721	1.06626	0.428532	1.04223	0.856077	1	0.168739
ChemBridge	6841272				COc1ccc(cc1)c1onc(n1)C1CCCCC1	C1CCC(CC1)c1noc(n1)c1ccccc1	148	4	0.449713	0.935238	0.014691	1	0.249721	1.13533	0.954664	0.895567	-0.372099	1	0.168739
ChemBridge	5851103				C1CCC(CC1)c1noc(n1)c1ccccc1	C1CCC(CC1)c1noc(n1)c1ccccc1	148	0	-2.64974	0.95433	0.0682358	1	0.249721	0.918387	-0.697835	0.956079	0.134651	1	0.168739
ChemBridge	5854737				Cc1ccc(cc1)c1onc(n1)C1CCCCC1	C1CCC(CC1)c1noc(n1)c1ccccc1	148	0	-2.64974	0.92584	-0.0116664	1	0.249721	0.921851	-0.671455	1.01383	0.618259	1	0.168739
ChemBridge	7354770				COc1ccc(cc1)c1noc(n1)C1CCCCC1	C1CCC(CC1)c1onc(n1)c1ccccc1	149	4	0.449713	0.45602	-1.32934	0.778846	-1.13095	1.1838	1.32389	0.926914	-0.10959	1	0.168739
ChemBridge	7394700				Cc1cccc(c1)c1noc(n1)C1CCCCC1	C1CCC(CC1)c1onc(n1)c1ccccc1	149	3.5	0.0622819	1.01137	0.228201	1	0.249721	1.0494	0.300124	1.01127	0.596839	1	0.168739
ChemBridge	6042017				Cc1ccc(cc1)c1noc(n1)C1CCCCC1	C1CCC(CC1)c1onc(n1)c1ccccc1	149	0	-2.64974	1.20993	0.7851	1	0.249721	1.10605	0.731608	1.0489	0.911931	1	0.168739
ChemBridge	5798073				n1ccc(cc1)c1noc(n1)C12CC3CC(C2)CC(C1)C3	n1ccc(cc1)c1noc(n1)C12CC3CC(C2)CC(C1)C3	150	4	0.449713	0.958328	0.0794502	1	0.249721	1.0019	-0.0617177	0.941022	0.00855442	1	0.168739
ChemBridge	5811539				COc1ccc(cc1)c1noc(n1)C12CC3CC(C2)CC(C1)C3	c1ccc(cc1)c1noc(n1)C12CC3CC(C2)CC(C1)C3	151	4	0.449713	1.00912	0.221908	1	0.249721	0.902052	-0.822267	1.04402	0.871136	1	0.168739

## Sheet: Figure 1d
Figure 1d
Node Table										Edge Table
			Average Relative Viability
Chembridge ID	Wactive ID	Other ID	C. elegans dauer	C. elegans L1	D. dipsaci	M. hapla Egg	M. hapla J2	P. penetrans		Node 1 Chembridge ID	Node 2 Chembridge ID	Tanimoto Structural Similarity Score
5791862		cyprocide-E	1	0	0.85	0.1	0.59	0.45		5792571	5351970	0.73913
5351970		cyprocide-C	0.14	0	1	1.11	0.99	0.5		5792571	5791862	0.84466
5792571		cyprocide-D	0.5	0	0.84	0.09	1	0.52		7916432	5351970	0.854369
7916432		cyprocide-B	0	0	0	0.03	0	0.04		7916432	5791862	0.757282
9106854			1	0.875	1	0.05	0.98	0.94		7916432	5792571	0.728972
5473958		cyprocide-F	1	0.5	1	0.9	0.96	0.94		5473958	5351970	0.944954
5478336			1	1	1	0.32	0.74	1.2		5473958	5792571	0.745763
5666220			1	1	1	0.97	1.03	1.09		5473958	7916432	0.807339
5785749			1	1	1	0.71	1.04	1.02		5478336	9106854	0.73913
7981701			1	1	1	1.13	0.87	0.75		5666220	5351970	0.75969
9011170			1	1	1	1.29	1.02	0.96		5666220	5473958	0.725926
9133719			1	1	1	1.17	0.92	1.05		5785749	5791862	0.725
9149589			1	1	1	1.22	0.95	1.02		5785749	5666220	0.789474
5352487	wact-4	cyprocide-A	0	0	0.74	0.12	0.61	0.46		7981701	5351970	0.895652
										7981701	7916432	0.765217
										7981701	5473958	0.898305
										7981701	5478336	0.771429
										7981701	5666220	0.796992
										9011170	9106854	0.76
										9011170	5666220	0.80916
										9011170	5785749	0.860656
										9133719	5666220	0.861538
										9133719	5785749	0.826772
										9133719	9011170	0.848
										9149589	9011170	0.741259
										5352487	5351970	0.951456
										5352487	7916432	0.897959
										5352487	5473958	0.899083
										5352487	5478336	0.736842
										5352487	5666220	0.790323
										5352487	7981701	0.852174

## Sheet: Figure 1e
Figure 1e
		Average Relative Viability								Average Relative Viability
		cyprocide-B [µM]								tioxazafen [µM]
		0	1.875	3.75	7.5	15	30	60		0	1.875	3.75	7.5	15	30	60
C. elegans L1		1	1	1	0.69	0.05	0.01	0		1	0.99	0.82	0.03	0	0	0
C. elegans dauer		1	1	1	1	0.678955	0	0		1	1	1	1	0.685185	0.0701754	0.0166667
M. hapla embryo		1	0.934211	1.06579	0.684211	0.263158	0.105263	0.0657895		1	0.223529	0.2	0.211765	0.141176	0.141176	0.164706
M. hapla J2		1	1.00297	1.00212	0.986515	0.953922	0.859875	0.335575		1	0.888064	0.796919	0.75251	0.738503	0.666278	0.648122
D. dipsaci		1	1	1	0.99	0.99	0.8	0.02		1	1	1	0.99	0.98	0.97	0.98
P. penetrans		1	0.98	1	0.95	0.68	0.26	0.09		1	1.04	1.03	1.03	1.04	1.05	0.97
HEK293 cells		1	0.977183	0.975812	0.982566	1.03377	1.09152	1.10494		1	0.96024	0.981234	0.967336	0.981219	1.00906	0.929826
P. simiae		1	0.999684	1.00537	1.006	1.01516	1.02716	1.08528		1	1.09293	1.13592	1.15257	1.15499	1.22503	1.21186
P. defensor		1	0.998945	0.996572	0.984441	1.04325	1.06487	1.10496		1	1.09296	1.14167	1.1213	1.17606	1.02483	0.916905
		cyprocide-B [µM]								tioxazafen [µM]
		0	1.5625	3.125	6.25	12.5	25	50		0	1.5625	3.125	6.25	12.5	25	50
HepG2 cells		1	0.866498	0.838062	0.825639	0.850889	0.919483	0.869351		1	0.931	0.864	0.762	0.702	0.727	0.737
C. albicans		1	0.955499	0.938772	0.912482	0.91002	0.870947	0.810445		1	0.996875	0.994758	0.962635	0.966936	1.03552	0.96324
S. cerevisiae		1	0.998461	0.992561	1.00475	1.02129	1.02193	0.99705		1	0.98513	0.999231	0.996411	0.968337	0.973593	0.977311
D. rerio		1	1	1	1	1	0.966667	0.333333		1	1	1	1	1	0.566667	0
D. mel adult		1	Not Done	Not Done	Not Done	0.987988	1.00901	1.00901		1	Not Done	Not Done	Not Done	1.00901	1.00901	0.998498
D. mel larvae		1	Not Done	Not Done	Not Done	0.991839	1.08851	0.795982		1	Not Done	Not Done	Not Done	1.08475	1.15756	1.05838

## Sheet: Figure 2b
Figure 2b
	cyprocide-B treated C. elegans lysate								DMSO treated C. elegans lysate
	Counts								Counts
Acquisition Time (minutes)	m/z = 241.0197	m/z = 257.0146	m/z = 300.0204	m/z = 357.0419	m/z = 429.0630	m/z = 486.0845		Acquisition Time (minutes)	m/z = 241.0197	m/z = 257.0146	m/z = 300.0204	m/z = 357.0419	m/z = 429.0630	m/z = 486.0845
5.013	58	30	28	93	98	304		5.013	236	31	1	54	137	34
5.03	320	19	94	61	72	227		5.029	185	16	0	67	88	155
5.047	105	3	108	98	75	82		5.046	50	0	1	91	186	281
5.063	135	23	116	78	110	7		5.063	53	1	1	7	70	158
5.08	106	10	3	2	14	117		5.079	108	37	63	53	69	36
5.097	259	81	166	10	103	117		5.096	68	33	124	16	56	140
5.113	275	151	8	42	287	140		5.113	2	140	17	19	35	52
5.13	6	17	5	4	102	137		5.129	130	118	4	1	28	87
5.147	257	11	60	18	108	85		5.146	223	24	24	17	87	191
5.163	77	80	15	163	54	284		5.163	21	4	72	40	63	107
5.18	28	23	103	19	102	285		5.179	204	25	0	11	145	113
5.197	169	51	74	66	23	273		5.196	167	1	44	31	18	134
5.213	182	9	58	54	147	86		5.213	1	67	14	49	144	225
5.23	303	6	226	3	53	68		5.229	127	0	57	42	85	166
5.247	174	5	26	91	61	81		5.246	114	30	1	16	152	260
5.263	57	31	97	106	92	98		5.263	4	1	43	96	122	268
5.28	189	16	59	11	234	239		5.279	137	3	38	45	7	249
5.297	155	74	60	57	32	80		5.296	245	55	28	12	32	182
5.313	218	2	41	46	36	56		5.313	11	1	12	6	278	115
5.33	224	128	172	56	24	391		5.329	207	10	4	14	213	79
5.347	0	20	13	38	28	102		5.346	91	6	112	33	141	130
5.364	152	94	42	8	177	95		5.363	60	3	18	8	113	28
5.38	51	10	156	6	231	132		5.379	12	35	70	37	166	87
5.397	83	48	309	36	183	48		5.396	71	23	13	45	62	99
5.414	164	2	751	28	49	258		5.413	184	0	0	41	33	123
5.43	178	1	1220	89	162	194		5.429	211	0	12	103	184	49
5.447	43	15	2992	20	86	45		5.446	124	62	102	52	9	179
5.464	30	85	10273	68	112	181		5.463	1	95	88	11	39	37
5.48	19	104	54669	31	24	162		5.479	3	3	0	62	28	217
5.497	70	253	203229	162	113	62		5.496	24	26	125	55	62	73
5.514	71	457	633395	77	102	142		5.513	40	61	1	20	105	8
5.53	118	621	1186362	101	226	244		5.53	139	23	10	16	90	65
5.547	89	1228	1436099	89	283	142		5.546	322	2	0	118	75	103
5.564	21	642	1194246	43	323	215		5.563	62	36	22	34	73	122
5.58	295	275	720612	12	86	125		5.58	115	1	70	241	94	5
5.597	80	324	349731	49	184	56		5.596	263	2	6	66	154	86
5.614	58	344	161823	193	181	79		5.613	218	100	1	26	202	363
5.63	120	47	94743	56	175	58		5.63	25	0	7	73	108	78
5.647	187	0	57986	58	70	168		5.646	246	5	16	40	14	53
5.664	111	109	44446	55	97	40		5.663	68	1	11	79	38	95
5.68	109	198	27999	218	55	190		5.68	19	1	22	24	77	205
5.697	98	91	23968	208	56	75		5.696	18	54	19	42	75	174
5.714	23	9	17875	1267	104	98		5.713	79	0	8	3	154	177
5.73	267	0	17070	5091	178	81		5.73	30	2	36	66	114	126
5.747	25	17	12495	31769	30	204		5.746	226	2	11	17	66	112
5.764	69	441	12515	191009	44	63		5.763	139	1	2	93	25	60
5.78	72	1682	8103	635122	63	79		5.78	80	5	10	159	26	56
5.797	66	1434	10526	1140089	128	170		5.796	72	2	6	48	115	214
5.814	255	1578	6031	1153349	38	120		5.813	241	2	75	23	54	98
5.83	375	1284	6127	875462	37	114		5.83	46	19	52	74	21	57
5.847	221	1280	6474	500081	33	602		5.846	278	4	18	9	39	72
5.864	62	139	4321	269364	6	375		5.863	43	6	24	94	37	50
5.881	104	425	3928	151051	114	446		5.88	1	81	11	40	117	186
5.897	45	202	4488	95067	135	561		5.896	132	69	1	49	15	193
5.914	4	199	3405	67261	83	311		5.913	163	2	2	16	50	100
5.931	82	217	4780	49539	275	696		5.93	72	4	55	22	54	25
5.947	1	46	3120	35990	1233	484		5.946	0	68	72	85	43	115
5.964	28	2	2847	31746	2426	123		5.963	4	19	22	134	128	94
5.981	122	282	2858	24342	4484	324		5.98	3	20	69	78	52	32
5.997	118	200	2229	15591	1525	264		5.996	2	15	1	47	75	183
6.014	9	6	2642	13937	696	71		6.013	160	1	169	40	28	169
6.031	27	9	2052	9612	913	135		6.03	12	2	39	161	97	230
6.047	165	7	2159	9898	312	103		6.047	141	29	7	2	15	29
6.064	64	9	1938	8550	280	394		6.063	7	7	1	41	49	101
6.081	51	93	2379	9866	345	417		6.08	45	4	18	13	65	254
6.097	88	41	1072	7354	79	536		6.097	83	105	65	22	25	126
6.114	126	0	1974	8173	84	151		6.113	21	2	95	44	27	106
6.131	51	21	1670	5687	166	267		6.13	101	1	17	23	18	121
6.147	64	0	1910	4390	183	106		6.147	120	72	52	27	55	32
6.164	12	86	1444	4946	34	118		6.163	509	61	66	18	96	183
6.181	34	27	1509	2951	69	86		6.18	82	73	26	178	65	100
6.197	137	82	1223	3928	10	247		6.197	171	56	26	28	42	33
6.214	101	206	1757	3171	184	244		6.213	64	25	129	45	109	88
6.231	46	65	1019	3317	132	63		6.23	52	0	68	31	111	119
6.247	23	21	1297	3190	93	196		6.247	45	19	47	1	15	203
6.264	54	97	1276	2366	67	182		6.263	132	4	55	19	97	72
6.281	64	10	1411	2813	44	69		6.28	96	29	5	135	61	205
6.297	2	18	1295	2720	141	141		6.297	114	9	37	42	143	73
6.314	463	15	819	2399	88	33		6.313	35	2	67	88	126	238
6.331	220	38	442	2361	55	119		6.33	34	25	39	26	65	92
6.347	34	68	1056	1403	233	179		6.347	50	14	98	51	95	167
6.364	131	35	854	2201	124	55		6.363	146	11	61	59	45	308
6.381	5	15	1402	2780	35	108		6.38	51	172	4	98	39	232
6.397	1	127	990	1893	132	78		6.397	2	4	6	17	80	81
6.414	20	4	1240	1930	64	296		6.413	32	125	14	30	35	181
6.431	21	2	860	1323	77	89		6.43	5	3	11	179	27	196
6.448	117	0	1005	2034	142	55		6.447	153	2	7	104	80	74
6.464	112	1	756	1856	107	54		6.463	5	2	2	8	23	161
6.481	36	22	383	2355	129	92		6.48	178	21	4	96	77	89
6.498	180	48	855	1604	146	121		6.497	45	51	7	3	7	87
6.514	53	1	1195	959	60	179		6.513	137	2	4	48	57	134
6.531	73	9	823	1109	67	104		6.53	61	0	64	144	40	38
6.548	4	17	1025	843	11	232		6.547	96	32	1	23	34	214
6.564	148	2	997	743	36	124		6.563	60	42	118	75	40	127
6.581	85	129	656	1227	97	80		6.58	30	2	16	85	70	115
6.598	27	22	463	1226	102	102		6.597	121	3	2	17	57	61
6.614	14	7	750	1345	109	171		6.614	80	4	5	95	132	33
6.631	162	79	1030	2117	85	18		6.63	8	5	54	39	99	41
6.648	225	89	1362	2767	179	81		6.647	160	52	35	43	57	163
6.664	46	89	702	2637	81	204		6.664	102	71	20	36	83	124
6.681	32	13	1673	3284	175	140		6.68	81	13	4	59	71	212
6.698	32	38	637	1509	77	290		6.697	50	3	43	92	98	157
6.714	8	8	878	2184	22	150		6.714	126	24	18	160	74	88
6.731	109	78	507	1296	96	191		6.73	180	2	46	12	81	140
6.748	67	43	361	1296	51	142		6.747	166	23	3	96	58	92
6.764	114	114	2137	1653	93	130		6.764	100	27	80	98	39	222
6.781	0	94	2161	1936	146	87		6.78	53	31	8	20	42	59
6.798	161	5	3673	503	83	214		6.797	87	5	47	109	39	66
6.814	63	4	3992	1127	374	84		6.814	55	1	0	275	25	101
6.831	22	70	3758	1177	570	45		6.83	0	56	17	410	35	180
6.848	68	40	3269	3966	938	276		6.847	40	7	15	316	50	57
6.865	65	137	3446	11449	585	228		6.864	17	27	15	154	16	263
6.881	114	0	3357	16462	158	231		6.88	61	75	2	133	51	106
6.898	128	5	2669	18098	271	69		6.897	123	4	3	107	121	115
6.915	74	17	2226	13399	668	70		6.914	190	14	10	34	72	59
6.931	178	3	2055	8066	350	175		6.93	241	52	2	33	6	72
6.948	62	0	2281	5451	422	539		6.947	58	156	40	42	80	148
6.965	45	21	3106	5401	139	104		6.964	2	12	24	76	53	102
6.981	326	64	3437	5351	35	567		6.98	21	0	24	28	36	165
6.998	1	0	3997	2477	219	842		6.997	35	2	0	24	26	64
7.015	69	11	3962	3101	161	418		7.014	104	34	21	61	71	133
7.031	209	6	2822	2238	368	542		7.03	83	2	4	41	9	106
7.048	110	22	2683	2203	469	383		7.047	18	57	3	19	27	85
7.065	20	8	3136	2067	1943	1151		7.064	142	108	43	65	94	71
7.081	7	9	2066	1309	2237	1358		7.08	163	13	3	44	62	186
7.098	73	0	2262	693	2107	1945		7.097	98	54	18	33	135	150
7.115	33	61	1609	1400	1695	1873		7.114	219	7	89	93	48	66
7.131	89	15	1873	793	1405	3174		7.131	7	14	9	169	37	153
7.148	13	72	2026	936	940	5248		7.147	6	49	66	115	36	79
7.165	78	30	1598	2165	1602	20859		7.164	64	148	0	45	68	88
7.181	98	32	1236	8549	1011	200242		7.181	11	3	6	47	49	134
7.198	184	598	884	39682	1626	1045718		7.197	186	0	30	83	139	40
7.215	173	1256	2472	82368	7087	2001117		7.214	116	92	19	114	242	139
7.231	25	966	7404	81716	67741	1888534		7.231	71	2	9	7	32	245
7.248	116	814	33513	48728	294145	1130802		7.247	60	54	79	34	97	206
7.265	376	574	54427	22464	532602	474080		7.264	0	28	19	106	37	87
7.281	178	269	45921	8686	452312	178142		7.281	20	5	31	87	122	159
7.298	235	384	24183	3396	229937	78747		7.297	23	11	14	3	43	161
7.315	119	62	13010	2758	92551	38658		7.314	150	6	22	28	15	44
7.331	24	161	8486	1715	42064	26579		7.331	22	4	57	4	85	84
7.348	4	13	4759	1875	22823	18431		7.347	220	18	68	10	109	154
7.365	142	32	3939	969	10365	10493		7.364	136	23	143	38	60	175
7.381	89	83	1222	1536	6672	9975		7.381	0	12	19	69	65	156
7.398	67	160	1208	1054	5746	7984		7.397	81	14	14	66	72	134
7.415	434	96	1669	891	3064	6846		7.414	3	1	35	40	40	121
7.432	95	14	1003	386	2829	7056		7.431	28	85	21	73	36	108
7.448	40	2	607	303	2790	3990		7.447	204	2	15	135	12	127
7.465	36	49	1006	685	3071	3134		7.464	67	110	28	12	91	126
7.482	133	194	762	401	1563	4486		7.481	12	73	41	45	57	161
7.498	35	1	507	754	1455	4594		7.497	9	62	39	32	104	231
7.515	16	24	353	758	790	2814		7.514	41	11	5	57	190	135
7.532	68	8	638	593	1468	2457		7.531	3	31	21	19	154	152
7.548	15	212	921	577	1136	2580		7.547	5	0	16	153	67	219
7.565	81	301	674	466	802	1948		7.564	3	27	33	97	32	158
7.582	3	430	1491	375	987	1628		7.581	207	0	45	41	73	309
7.598	145	346	1027	664	1172	1821		7.597	3	15	24	18	36	109
7.615	216	410	1092	1343	711	1695		7.614	72	30	7	182	61	64
7.632	110	635	802	744	933	1360		7.631	42	41	2	186	9	16
7.648	124	548	1140	676	1081	1688		7.647	2	3	1	75	48	8
7.665	28	90	317	658	901	1397		7.664	61	1	4	36	3	22
7.682	12	161	946	704	783	1166		7.681	2	8	8	21	57	74
7.698	13	0	1313	458	427	883		7.698	2	57	16	66	69	35
7.715	0	243	1227	582	800	1294		7.714	39	0	1	63	44	102
7.732	102	246	1110	471	716	1728		7.731	19	0	24	99	34	31
7.748	130	7	804	310	590	1131		7.748	28	15	1	67	10	36
7.765	77	138	1043	435	338	551		7.764	0	44	0	95	34	5
7.782	317	848	1087	472	294	733		7.781	0	1	0	0	141	73
7.798	0	496	1474	308	268	969		7.798	29	1	30	20	18	41
7.815	252	1499	1321	534	452	567		7.814	56	50	2	3	24	15
7.832	142	830	1907	379	610	1016		7.831	7	5	2	1	27	18
7.848	41	249	2141	281	428	965		7.848	1	5	21	9	0	1
7.865	110	437	1506	335	323	1043		7.864	34	2	0	84	7	90
7.882	178	658	1895	434	416	465		7.881	367	5	1	1	35	5
7.898	152	255	2285	639	233	725		7.898	41	1	23	2	8	59
7.915	174	302	1712	227	294	1202		7.914	0	32	1	0	78	40
7.932	30	197	932	690	108	862		7.931	176	41	1	89	7	42
7.949	4	0	1249	4299	183	839		7.948	92	0	1	0	103	0
7.965	86	0	1018	7784	167	1111		7.964	325	36	1	54	16	27
7.982	91	139	1384	8829	398	824		7.981	48	6	66	23	22	50
7.999	261	232	1394	6825	109	766		7.998	10	1	5	7	1	1
8.015	3	33	1705	3173	258	1001		8.014	0	35	33	10	23	11
8.032	57	282	1510	1920	505	800		8.031	146	0	0	7	1	22
8.049	79	22	1113	1301	570	747		8.048	12	2	1	45	2	38
8.065	84	0	1046	1505	10	1112		8.064	58	2	1	168	62	16
8.082	25	31	554	539	264	550		8.081	113	23	1	3	17	147
8.099	215	192	597	774	148	651		8.098	5	0	13	15	34	34
8.115	4	23	279	1029	179	486		8.114	9	2	0	1	190	124
8.132	267	2	1458	679	163	793		8.131	7	19	7	27	49	11
8.149	172	3	633	504	371	880		8.148	42	2	3	79	61	0
8.165	5	274	806	487	455	634		8.164	36	2	40	49	121	35
8.182	4	697	1210	412	278	571		8.181	88	0	9	7	37	154
8.199	19	301	362	538	70	672		8.198	82	0	15	2	22	25
8.215	84	316	473	590	332	443		8.215	23	17	0	20	53	181
8.232	181	134	658	477	182	575		8.231	0	22	4	3	86	29
8.249	1	21	1134	705	409	501		8.248	146	1	2	26	59	51
8.265	72	55	456	394	168	281		8.265	39	4	4	110	103	34
8.282	19	87	794	476	230	226		8.281	60	0	41	96	78	58
8.299	0	157	568	434	407	437		8.298	0	6	1	27	55	29
8.315	31	20	641	265	311	170		8.315	1	1	12	18	42	18
8.332	340	35	1249	168	424	366		8.331	23	84	105	61	82	73
8.349	186	14	447	573	172	362		8.348	0	28	74	37	56	260
8.365	159	37	592	282	314	120		8.365	3	10	1	32	69	119
8.382	34	82	423	390	251	348		8.381	55	4	34	42	166	134
8.399	14	4	1304	672	136	340		8.398	2	15	1	29	82	107
8.415	20	15	547	282	54	311		8.415	205	8	64	35	65	368
8.432	164	90	781	633	343	172		8.431	9	7	5	52	137	191
8.449	4	27	1233	800	167	514		8.448	84	0	51	23	47	226
8.465	140	0	1006	323	190	405		8.465	3	17	3	35	31	75
8.482	67	0	1807	566	195	192		8.481	54	2	53	42	144	73
8.499	39	104	1033	344	455	449		8.498	134	4	6	92	236	86
8.516	28	31	1160	322	111	241		8.515	13	27	5	59	134	150
8.532	5	0	1178	337	311	364		8.531	72	16	35	36	17	114
8.549	60	260	1185	467	101	190		8.548	17	0	7	101	240	121
8.566	2	184	734	337	129	405		8.565	86	0	12	27	50	13
8.582	160	8	831	410	289	416		8.581	105	0	5	52	48	178
8.599	198	5	1592	458	200	235		8.598	245	9	6	56	204	129
8.616	1	12	876	254	203	446		8.615	11	1	2	18	127	198
8.632	22	1	1462	574	86	487		8.631	174	0	21	66	70	94
8.649	5	108	968	261	48	259		8.648	82	3	49	37	56	98
8.666	15	195	865	359	297	138		8.665	3	134	34	47	49	85
8.682	238	2	645	547	254	336		8.681	68	5	44	42	86	96
8.699	6	17	614	303	220	371		8.698	8	4	29	32	95	335
8.716	2	6	451	573	349	293		8.715	19	21	55	23	91	156
8.732	61	1	1164	312	289	356		8.731	90	2	49	29	74	52
8.749	10	2	1249	120	349	93		8.748	102	56	29	91	8	125
8.766	43	10	1681	130	640	71		8.765	220	88	2	7	72	132
8.782	193	6	1212	376	321	312		8.782	1	11	54	86	135	96
8.799	0	20	1698	535	345	96		8.798	240	33	113	33	53	114
8.816	114	0	1076	312	335	423		8.815	2	51	7	96	201	236
8.832	68	60	1910	185	389	316		8.832	45	26	18	147	42	344
8.849	1	12	887	867	129	402		8.848	202	50	6	43	239	331
8.866	28	129	1198	525	275	456		8.865	1	0	1	72	82	183
8.882	2	292	1311	359	164	276		8.882	1	32	8	18	17	275
8.899	53	130	892	352	156	417		8.898	161	11	12	133	58	419
8.916	356	2	1323	251	260	262		8.915	121	0	100	105	230	216
8.932	36	3	1398	143	80	482		8.932	82	2	27	33	64	165
8.949	86	3	684	215	252	523		8.948	15	9	25	33	341	201
8.966	35	2	1535	81	142	109		8.965	67	2	26	52	74	357
8.982	10	107	1055	198	36	546		8.982	111	29	16	24	48	186
8.999	88	100	943	355	121	550		8.998	57	8	23	66	84	272
9.016	22	6	1427	382	117	700		9.015	86	29	7	48	40	314
9.033	98	63	1210	80	63	385		9.032	114	22	56	74	75	300
9.049	0	166	688	616	185	319		9.048	1	37	31	82	164	216
9.066	24	46	695	488	178	226		9.065	183	44	21	57	58	301
9.083	158	6	844	440	326	1060		9.082	91	62	40	96	57	330
9.099	15	5	561	149	144	588		9.098	52	8	18	38	173	386
9.116	29	10	1404	534	155	246		9.115	66	1	75	20	86	361
9.133	22	23	1574	120	98	352		9.132	31	31	42	82	96	434
9.149	42	261	621	513	131	280		9.148	3	9	34	39	30	375
9.166	72	26	1851	222	212	287		9.165	42	0	27	49	41	401
9.183	29	39	699	484	95	606		9.182	97	59	3	69	84	414
9.199	116	112	846	163	163	520		9.198	154	135	20	66	76	617
9.216	9	7	1615	484	149	525		9.215	0	22	17	40	177	425
9.233	1	27	846	455	61	519		9.232	94	0	16	57	120	494
9.249	227	55	1060	191	269	409		9.248	16	17	39	31	359	314
9.266	1	48	1680	176	196	1061		9.265	57	1	6	118	89	565
9.283	130	92	881	290	385	1030		9.282	183	9	8	99	326	237
9.299	8	28	704	384	95	1192		9.299	76	3	87	35	59	449
9.316	1	0	1349	189	358	1473		9.315	21	104	31	49	230	227
9.333	52	1	2004	100	464	1986		9.332	40	53	46	63	65	145
9.349	7	0	1225	236	153	2551		9.349	44	7	33	81	86	414
9.366	45	32	1480	279	106	3580		9.365	23	13	51	45	67	134
9.383	33	78	1181	124	94	3932		9.382	52	4	10	94	311	124
9.399	42	48	656	411	358	4239		9.399	32	3	0	41	38	324
9.416	60	10	986	149	363	4385		9.415	13	1	28	31	73	399
9.433	0	0	991	259	250	3546		9.432	44	19	1	54	70	344
9.449	119	64	1696	405	74	3069		9.449	0	22	112	50	90	602
9.466	12	118	990	325	114	2628		9.465	238	1	37	152	37	264
9.483	458	185	413	163	110	1710		9.482	39	1	5	25	113	175
9.499	46	125	1113	100	349	1395		9.499	8	16	12	28	109	250
9.516	308	233	932	532	382	805		9.515	0	44	29	53	111	204
9.533	1	71	1144	45	256	695		9.532	1	13	156	80	68	348
9.549	0	87	1097	161	187	707		9.549	207	2	174	63	95	573
9.566	23	10	384	152	91	534		9.565	39	12	34	72	167	262
9.583	155	42	498	158	124	438		9.582	36	0	59	27	87	375
9.6	48	1	454	256	211	1232		9.599	95	42	56	26	38	354
9.616	41	53	368	99	180	452		9.615	9	2	5	20	267	204
9.633	0	0	882	175	36	330		9.632	44	25	148	48	116	69
9.65	335	1	285	193	14	1074		9.649	243	0	32	44	105	89
9.666	41	0	325	202	92	537		9.665	0	135	14	45	21	109
9.683	153	14	659	471	72	421		9.682	30	9	2	8	80	220
9.7	102	6	761	196	14	610		9.699	162	174	145	50	126	28
9.716	132	302	181	279	126	484		9.715	69	249	11	86	21	105
9.733	118	70	582	411	411	356		9.732	71	124	47	13	241	162
9.75	136	19	721	327	180	1183		9.749	33	427	17	65	48	59
9.766	76	197	576	243	54	711		9.765	37	259	31	1	32	194
9.783	141	80	318	612	421	155		9.782	16	294	87	23	275	77
9.8	50	189	113	155	252	495		9.799	45	301	108	107	144	141
9.816	239	227	867	350	90	318		9.816	129	176	115	60	279	133
9.833	0	365	294	55	122	458		9.832	23	403	3	40	33	173
9.85	132	107	456	0	412	903		9.849	118	255	0	146	21	79
9.866	0	172	359	450	141	282		9.866	36	116	65	0	51	19
9.883	1	2	365	195	194	104		9.882	108	15	0	48	1	69
9.9	82	32	134	180	121	348		9.899	11	69	32	26	2	181
9.916	40	75	134	190	2	460		9.916	120	73	9	5	138	9
9.933	184	1	483	692	5	376		9.932	180	1	1	39	5	35
9.95	45	118	423	245	7	122		9.949	10	111	6	1	6	17
9.966	129	196	275	223	149	345		9.966	11	11	16	249	0	125
9.983	11	1	460	149	34	137		9.982	43	95	11	0	4	8
10	2	59	263	210	10	23		9.999	113	14	1	6	0	6
10.016	133	29	592	130	79	247		10.016	163	141	1	73	14	15
10.033	79	173	193	249	25	72		10.032	58	156	38	4	1	116
10.05	154	1493	220	286	97	243		10.049	91	136	1	5	28	148
10.066	8	2827	618	363	250	374		10.066	43	3	5	2	41	9
10.083	2	7306	105	83	262	183		10.082	125	21	5	15	36	87
10.1	20	11470	93	247	7	117		10.099	128	11	24	13	35	57
10.117	217	14470	162	125	155	201		10.116	35	45	11	1	66	118
10.133	98	14088	560	101	60	299		10.132	204	4	25	58	4	2
10.15	179	10688	169	80	70	241		10.149	42	71	6	23	8	55
10.167	31	6069	241	134	122	279		10.166	110	6	6	23	192	20
10.183	114	3353	410	505	56	470		10.182	49	8	100	5	5	1
10.2	40	1709	173	162	7	198		10.199	6	9	1	1	47	57
10.217	292	545	366	38	10	131		10.216	30	1	1	77	8	11
10.233	67	794	278	114	45	8		10.232	0	3	1	1	92	4
10.25	19	450	202	58	5	46		10.249	132	0	0	3	6	57
10.267	128	144	416	95	0	41		10.266	100	42	1	1	0	182
10.283	296	193	365	65	232	44		10.282	145	36	15	4	97	6
10.3	39	252	163	289	38	97		10.299	34	20	1	75	38	4
10.317	252	112	207	78	24	38		10.316	27	104	6	3	16	2
10.333	160	32	0	142	315	368		10.332	125	2	3	2	70	80
10.35	131	204	412	165	50	96		10.349	290	40	1	16	5	13
10.367	172	260	68	127	82	1		10.366	251	0	6	13	5	1
10.383	129	313	132	102	25	49		10.383	50	8	11	84	4	16
10.4	110	165	26	424	125	533		10.399	209	34	3	1	28	81
10.417	156	173	53	55	96	163		10.416	99	30	1	1	25	89
10.433	0	28	135	54	370	147		10.433	0	12	0	0	185	56
10.45	74	129	309	25	123	318		10.449	14	0	25	52	140	73
10.467	95	2	293	146	6	130		10.466	18	0	3	2	1	1
10.483	114	137	46	4	7	154		10.483	141	0	1	5	8	2
10.5	93	92	76	457	2	114		10.499	119	99	13	4	6	310
10.517	86	96	123	99	27	246		10.516	28	1	36	2	5	14
10.533	180	12	174	192	225	81		10.533	35	0	51	49	1	46
10.55	12	183	225	553	89	73		10.549	284	65	1	7	2	4
10.567	74	5	571	0	191	5		10.566	164	130	29	52	0	0
10.583	103	69	130	530	572	302		10.583	385	1	0	59	5	19
10.6	30	298	238	516	360	195		10.599	159	0	6	3	24	37
10.617	23	216	291	645	321	1		10.616	449	38	4	83	5	126
10.633	1	5	214	232	393	141		10.633	14	1	10	1	1	28
10.65	85	82	334	152	806	25		10.649	15	14	19	11	94	43
10.667	1	70	98	429	392	294		10.666	1	5	6	0	64	74
10.684	34	77	61	232	282	47		10.683	4	0	20	2	157	32
10.7	0	11	317	132	10	10		10.699	32	1	1	17	3	13
10.717	149	310	383	216	66	1		10.716	0	15	112	48	46	17
10.734	22	61	151	208	238	487		10.733	3	1	3	13	44	0
10.75	162	165	307	105	31	39		10.749	32	0	34	0	11	4
10.767	0	136	169	132	1	2		10.766	119	86	1	0	2	11
10.784	186	162	336	194	72	70		10.783	51	27	18	1	0	182
10.8	67	15	394	20	45	95		10.799	78	2	0	0	13	8
10.817	49	54	239	163	0	248		10.816	22	0	0	12	158	0
10.834	178	1	2	146	135	171		10.833	36	50	3	169	1	7
10.85	70	153	148	257	87	90		10.85	35	8	7	7	1	52
10.867	154	47	73	72	83	10		10.866	69	37	26	67	1	14
10.884	267	117	4	208	170	6		10.883	161	29	11	3	20	39
10.9	240	21	30	174	35	112		10.9	16	38	1	140	1	1
10.917	4	7	118	479	35	6		10.916	11	56	0	9	96	50
10.934	135	52	115	236	122	380		10.933	231	24	0	0	1	222
10.95	75	254	649	86	171	9		10.95	74	35	4	25	40	80
10.967	139	8	169	304	176	307		10.966	54	9	3	0	1	75
10.984	77	47	98	41	10	23		10.983	42	45	3	57	49	13
11	48	0	325	106	18	128		11	23	1	0	23	162	2
11.017	88	40	161	160	39	309		11.016	52	0	13	35	17	239
11.034	192	0	207	67	111	443		11.033	88	0	0	13	79	208
11.05	6	181	283	409	134	92		11.05	1	85	1	48	74	22
11.067	65	0	1	203	13	59		11.066	44	110	0	3	29	32
11.084	297	0	76	10	19	213		11.083	63	1	20	115	41	145
11.1	66	0	34	201	3	16		11.1	111	0	1	7	105	15
11.117	109	1	93	77	34	1		11.116	214	0	1	1	62	10
11.134	0	0	124	187	434	0		11.133	269	84	0	67	2	97
11.15	155	99	173	286	41	320		11.15	72	26	1	8	2	11
11.167	0	1	0	195	33	148		11.166	143	1	1	1	1	3
11.184	157	164	324	177	160	10		11.183	41	5	1	3	13	1
11.201	174	201	4	99	19	163		11.2	101	1	0	113	5	1
11.217	34	7	220	120	75	141		11.216	59	16	0	29	0	2
11.234	285	2	1	292	21	278		11.233	79	0	2	24	8	14
11.251	205	2	64	122	0	12		11.25	267	2	1	84	7	6
11.267	0	1	162	264	0	41		11.266	195	0	9	10	14	36
11.284	89	2	236	377	2	222		11.283	46	45	3	74	45	10
11.301	189	1	428	84	7	123		11.3	10	13	1	10	0	5
11.317	131	0	149	741	6	76		11.316	107	6	2	76	3	110
11.334	1	0	63	389	0	116		11.333	77	67	36	0	31	1
11.351	19	1	184	35	13	49		11.35	172	42	5	59	2	100
11.367	63	1	220	117	42	152		11.367	5	0	0	75	13	7
11.384	19	8	339	499	43	118		11.383	74	81	0	123	1	69
11.401	1	1	149	44	2	365		11.4	17	1	5	129	0	33
11.417	27	1	74	402	140	140		11.417	14	21	25	1	11	10
11.434	1	40	0	298	88	228		11.433	162	78	6	64	2	52
11.451	132	0	165	285	76	115		11.45	58	0	20	1	11	246
11.467	129	95	301	293	112	11		11.467	62	0	1	41	3	74
11.484	68	64	93	482	383	123		11.483	85	1	78	40	50	7
11.501	546	63	44	607	32	491		11.5	35	1	12	37	0	187
11.517	291	82	235	585	162	2		11.517	226	4	62	3	8	55
11.534	82	68	5	436	2	194		11.533	53	41	1	15	0	24
11.551	53	1	62	103	0	97		11.55	50	31	0	8	20	13
11.567	336	0	165	44	11	22		11.567	73	2	0	82	19	1
11.584	155	1	101	58	8	78		11.583	125	82	121	0	23	0
11.601	97	15	249	61	110	232		11.6	308	0	10	14	0	1
11.617	609	101	318	323	5	20		11.617	160	28	42	0	4	20
11.634	215	136	56	86	61	3		11.633	141	0	5	13	81	5
11.651	576	48	21	188	88	29		11.65	317	0	13	0	18	1
11.667	342	82	206	298	78	1		11.667	358	4	22	2	2	210
11.684	214	1	315	165	80	300		11.683	365	2	3	1	140	0
11.701	532	178	2	210	31	15		11.7	229	47	9	72	28	105
11.717	684	152	236	223	62	13		11.717	376	1	1	0	0	7
11.734	547	54	9	404	87	113		11.733	271	19	1	41	1	13
11.751	377	54	73	158	1	57		11.75	468	0	5	0	8	38
11.768	637	0	170	465	32	21		11.767	341	0	1	0	15	50
11.784	214	83	43	58	0	58		11.783	508	6	0	0	0	37
11.801	450	7	57	139	1	87		11.8	237	0	0	94	62	15
11.818	347	7	249	574	105	108		11.817	190	2	5	66	36	3
11.834	203	28	71	416	16	31		11.833	39	29	3	93	19	8
11.851	3	197	153	1181	34	126		11.85	142	17	0	45	0	6
11.868	314	136	0	1283	1	30		11.867	201	11	8	274	0	40
11.884	196	0	9	2162	2	181		11.883	15	2	0	538	26	213
11.901	84	1	44	3415	27	4		11.9	214	1	37	1111	9	70
11.918	121	109	271	2677	45	2		11.917	45	1	1	880	25	90
11.934	32	0	164	2775	58	46		11.934	0	32	49	912	5	43
11.951	88	0	136	2462	56	493		11.95	150	62	2	1564	61	10
11.968	1	76	83	3655	127	2		11.967	23	15	3	1129	18	16
11.984	1	28	260	3197	2	203		11.984	106	20	26	864	52	29
12.001	0	52	120	2027	19	130		12	72	2	6	2077	33	61
12.018	4	1	151	988	207	1		12.017	124	0	1	2326	19	25
12.034	181	1	77	562	164	121		12.034	7	3	13	2197	5	4
12.051	1	0	67	102	0	20		12.05	0	129	0	1615	80	1
12.068	0	12	21	59	48	12		12.067	2	2	0	372	38	1
12.084	0	33	81	82	18	152		12.084	7	7	0	25	1	22
12.101	0	3	184	176	245	17		12.1	11	0	25	182	2	0
12.118	1	2	101	270	148	1		12.117	1	1	19	156	21	2
12.134	7	1	131	36	64	76		12.134	2	11	2	129	92	73
12.151	3	2	147	89	128	17		12.15	36	0	1	64	2	7
12.168	1	53	60	117	106	1		12.167	2	1	145	18	0	7
12.184	1	9	153	18	96	48		12.184	1	0	0	28	112	38
12.201	66	0	0	345	104	163		12.2	1	11	1	126	4	6
12.218	9	2	72	404	106	64		12.217	1	0	0	71	1	37
12.234	52	18	77	342	5	255		12.234	0	7	0	57	10	70
12.251	3	0	97	208	120	226		12.25	11	2	12	56	54	48
12.268	1	5	199	189	149	101		12.267	20	0	1	150	31	20
12.285	39	2	31	422	0	42		12.284	2	9	0	172	15	4
12.301	83	65	40	319	15	452		12.3	0	10	1	75	13	70
12.318	20	2	3	517	45	265		12.317	2	1	8	36	0	4
12.335	115	196	3	134	8	113		12.334	72	5	1	112	60	29
12.351	13	0	263	234	98	250		12.35	0	1	0	2	101	0
12.368	2	110	187	118	4	24		12.367	6	1	0	1	8	22
12.385	32	2	3	0	23	145		12.384	1	35	0	1	2	56
12.401	3	3	21	200	5	2		12.4	2	0	1	72	16	71
12.418	1	0	94	123	9	116		12.417	3	0	5	1	192	58
12.435	2	5	254	121	22	50		12.434	12	2	0	150	1	0
12.451	0	1	164	156	5	44		12.451	10	0	2	74	63	49
12.468	1	0	163	205	1	45		12.467	29	2	1	2	84	8
12.485	130	100	249	195	21	34		12.484	0	3	1	0	2	2
12.501	0	16	499	311	28	212		12.501	0	1	0	17	24	3
12.518	1	0	46	74	1	0		12.517	0	5	1	48	56	66
12.535	1	16	86	287	6	28		12.534	41	0	2	3	3	0
12.551	0	0	209	255	219	118		12.551	0	2	1	30	0	2
12.568	0	24	35	15	108	61		12.567	0	3	6	9	4	1
12.585	18	1	480	81	200	122		12.584	1	7	5	1	2	1
12.601	1	3	81	28	90	27		12.601	5	20	0	46	0	0
12.618	94	174	86	141	48	1		12.617	59	3	0	11	90	20
12.635	1	6	89	205	1	198		12.634	0	10	2	2	97	52
12.651	3	1	185	138	70	73		12.651	7	0	11	53	0	1
12.668	16	0	73	173	0	84		12.667	0	1	0	2	19	6
12.685	2	44	16	41	6	63		12.684	1	0	0	50	12	89
12.701	54	0	22	24	5	1		12.701	1	0	1	48	0	3
12.718	0	10	141	87	0	1		12.717	5	0	4	0	12	33
12.735	5	1	92	58	64	119		12.734	0	0	2	2	33	80
12.751	1	256	1	8	56	562		12.751	2	4	0	0	68	41
12.768	29	1	137	30	41	81		12.767	1	3	0	0	15	1
12.785	0	2	79	280	6	81		12.784	0	1	1	57	34	58
12.802	0	0	211	56	15	133		12.801	2	1	1	7	60	0
12.818	1	177	136	70	84	53		12.817	3	5	0	16	0	60
12.835	145	0	102	22	4	0		12.834	1	3	48	0	2	37
12.852	1	86	128	145	0	184		12.851	22	1	1	2	1	14
12.868	4	125	124	5	36	300		12.867	50	1	1	1	31	1
12.885	17	138	112	286	5	97		12.884	47	2	7	197	19	2
12.902	0	1	0	498	66	144		12.901	0	5	0	0	167	77
12.918	1	1	269	144	45	1		12.917	0	0	0	1	17	23
12.935	8	23	364	40	82	55		12.934	10	0	1	0	0	0
12.952	1	30	32	93	24	99		12.951	0	1	18	0	10	1
12.968	0	1	60	7	2	102		12.967	1	0	8	1	2	0
12.985	2	1	184	280	0	0		12.984	44	9	33	1	104	141
13.002	1	1	2	101	23	23		13.001	1	3	1	13	1	0
13.018	0	0	148	27	18	78		13.018	0	0	0	27	3	43
13.035	0	1	122	1	3	95		13.034	1	0	143	0	11	1
13.052	3	24	4	47	0	55		13.051	2	0	186	19	0	0
13.068	90	187	57	173	62	61		13.068	1	3	1	1	140	2
13.085	3	57	269	2	1	97		13.084	0	0	41	0	88	110
13.102	0	1	5	36	78	1		13.101	3	1	0	0	27	3
13.118	0	32	186	1	23	12		13.118	0	70	0	0	0	78
13.135	3	137	120	99	1	174		13.134	1	8	0	2	73	29
13.152	0	1	215	11	1	69		13.151	90	4	14	0	0	2
13.168	65	3	182	116	6	239		13.168	2	1	1	7	4	2
13.185	1	0	186	2	6	13		13.184	205	94	0	13	69	93
13.202	31	1	277	221	18	121		13.201	12	0	0	0	1	1
13.218	19	0	351	275	1	15		13.218	0	3	0	1	2	21
13.235	2	0	55	220	1	3		13.234	3	18	1	0	0	2
13.252	1	1	70	159	58	19		13.251	0	4	0	0	0	123
13.268	118	43	59	212	6	9		13.268	4	9	13	0	0	7
13.285	1	104	1	90	39	89		13.284	4	0	30	2	2	106
13.302	2	181	126	131	42	59		13.301	2	1	47	48	1	19
13.318	2	0	83	45	1	162		13.318	0	0	55	2	0	58
13.335	0	1	479	131	5	222		13.334	2	4	6	0	0	1
13.352	153	5	100	58	0	3		13.351	0	0	2	1	105	133
13.369	0	3	38	24	2	18		13.368	0	1	5	103	6	13
13.385	7	1	130	0	1	129		13.384	4	1	25	138	4	74
13.402	34	0	2	178	0	71		13.401	2	0	5	15	1	2
13.419	1	34	0	208	24	48		13.418	2	1	13	0	0	58
13.435	0	13	337	255	1	20		13.434	0	1	1	4	0	2
13.452	0	0	263	105	3	1		13.451	2	1	0	3	0	39
13.469	0	1	127	49	0	72		13.468	73	1	18	1	17	4
13.485	3	75	10	113	15	9		13.484	114	1	0	11	4	118
13.502	1	0	589	0	47	1		13.501	4	26	15	2	130	51
13.519	0	1	81	41	0	49		13.518	0	1	17	0	18	2
13.535	0	0	53	7	0	5		13.535	0	1	18	26	8	1
13.552	0	1	1	2	4	16		13.551	1	0	21	0	22	0
13.569	93	4	156	76	8	24		13.568	0	23	0	1	40	2
13.585	41	5	169	41	0	1		13.585	111	17	1	42	0	63
13.602	0	101	206	103	0	5		13.601	0	0	38	0	1	89
13.619	2	3	26	85	29	176		13.618	72	1	0	5	42	0
13.635	0	2	413	108	1	76		13.635	0	36	0	0	0	0
13.652	0	50	65	13	108	1		13.651	0	1	0	33	0	0
13.669	33	116	2	257	44	203		13.668	23	2	1	0	0	0
13.685	11	16	76	45	1	142		13.685	2	0	0	11	2	2
13.702	20	7	238	77	71	7		13.701	0	0	0	0	4	0
13.719	2	12	69	152	119	4		13.718	6	34	3	4	30	0
13.735	331	4	176	229	1	6		13.735	3	0	3	3	2	2
13.752	762	2	1	3	0	49		13.751	1	0	31	27	32	125
13.769	634	0	13	12	113	28		13.768	3	12	37	0	11	74
13.785	1448	2	38	173	1	79		13.785	1	3	0	0	69	0
13.802	2831	1	44	17	0	127		13.801	0	1	9	2	141	23
13.819	4735	39	7	144	1	35		13.818	28	0	1	71	0	2
13.835	9295	1	102	238	37	42		13.835	0	0	1	2	114	3
13.852	14873	6	317	14	56	3		13.851	86	15	0	0	0	1
13.869	21427	2	35	180	9	71		13.868	0	0	6	1	0	22
13.886	29960	0	192	12	3	50		13.885	1	18	0	10	35	271
13.902	35663	0	2	2	26	99		13.901	0	149	1	23	2	0
13.919	41517	34	221	2	2	122		13.918	24	0	1	49	0	5
13.936	51400	3	93	164	0	42		13.935	1	48	14	28	22	2
13.952	48635	76	87	104	0	69		13.951	0	0	0	1	0	0
13.969	45327	51	14	242	17	0		13.968	5	0	0	2	2	42
13.986	41006	1	188	375	70	91		13.985	0	6	220	34	0	19
14.002	40014	6	1	1	1	30		14.001	1	1	0	0	0	25
14.019	28806	1	92	143	52	12		14.018	1	210	2	18	17	1
14.036	23586	21	122	133	12	0		14.035	8	16	0	9	47	43
14.052	21597	5	150	0	14	4		14.051	1	48	1	14	18	0
14.069	14460	0	60	107	33	5		14.068	7	1	1	33	1	117
14.086	13153	0	29	202	11	16		14.085	1	2	2	0	2	46
14.102	8376	11	151	4	0	137		14.102	0	0	0	3	1	0
14.119	7755	2	52	211	1	22		14.118	2	1	0	0	0	0
14.136	5781	5	247	59	43	87		14.135	0	10	2	22	31	21
14.152	4920	0	0	188	98	170		14.152	28	3	2	35	0	66
14.169	3263	3	1	251	1	306		14.168	10	1	0	11	0	1
14.186	2545	1	191	59	1	158		14.185	1	1	53	0	19	95
14.202	2092	2	133	146	1	38		14.202	0	29	0	2	150	24
14.219	1520	1	167	9	0	2		14.218	0	2	0	14	31	11
14.236	1224	2	195	1	20	40		14.235	7	0	36	19	0	41
14.252	2161	6	168	87	1	0		14.252	1	0	1	10	1	8
14.269	929	0	153	237	1	11		14.268	1	1	0	1	5	16
14.286	1286	2	52	1	10	75		14.285	5	2	0	3	18	10
14.302	755	2	8	161	5	74		14.302	0	0	0	0	29	3
14.319	538	1	129	123	3	4		14.318	58	0	19	0	66	60
14.336	1091	2	0	94	1	1		14.335	9	2	1	0	21	2
14.352	1163	1	167	28	0	142		14.352	116	5	0	117	1	0
14.369	567	1	171	40	42	171		14.368	0	3	5	0	1	1
14.386	700	6	43	110	58	9		14.385	9	4	2	1	38	1
14.402	840	2	83	1	0	15		14.402	57	25	0	0	78	32
14.419	904	1	116	255	88	24		14.418	0	15	3	0	1	109
14.436	325	13	159	104	117	66		14.435	2	0	3	1	7	1
14.453	482	11	0	207	46	239		14.452	0	1	19	0	4	11
14.469	602	67	128	82	107	185		14.468	0	1	1	2	1	139
14.486	670	1	93	48	46	40		14.485	50	3	2	61	20	1
14.503	750	12	261	63	49	2		14.502	0	0	2	0	57	121
14.519	295	0	6	470	15	72		14.518	86	1	4	38	4	2
14.536	888	0	150	82	1	97		14.535	0	7	0	74	7	0
14.553	355	2	0	91	167	36		14.552	1	1	1	0	2	80
14.569	343	1	445	56	101	10		14.568	2	1	2	12	1	47
14.586	411	0	276	148	1	39		14.585	0	0	12	7	1	3
14.603	163	1	22	312	40	4		14.602	1	78	0	11	4	1
14.619	367	0	217	12	16	2		14.619	2	0	13	44	37	1
14.636	13	1	69	16	82	9		14.635	1	2	1	0	21	98
14.653	369	82	23	22	2	45		14.652	107	0	1	0	92	0
14.669	566	8	272	227	21	1		14.669	14	0	1	0	0	237
14.686	209	21	4	53	72	58		14.685	14	0	0	1	12	0
14.703	545	1	0	206	110	43		14.702	30	147	13	0	2	69
14.719	373	136	1	4	3	163		14.719	56	12	1	1	58	77
14.736	883	20	141	1	49	6		14.735	1	18	0	1	25	65
14.753	390	0	0	0	27	70		14.752	106	0	0	24	65	33
14.769	366	9	55	240	2	60		14.769	10	1	0	0	8	4
14.786	160	7	126	1	13	89		14.785	56	0	0	2	205	47
14.803	384	134	38	459	229	0		14.802	40	0	0	2	55	185
14.819	650	57	216	36	127	7		14.819	61	4	2	7	5	24
14.836	198	2	105	115	162	87		14.835	2	17	0	2	46	302
14.853	248	88	126	97	154	51		14.852	26	4	65	61	11	3
14.869	330	9	53	74	37	4		14.869	89	0	2	2	4	12
14.886	308	10	62	42	53	3		14.885	3	2	5	82	43	31
14.903	194	1	276	52	97	43		14.902	80	0	12	44	42	2
14.919	150	1	356	54	112	7		14.919	28	7	1	14	63	67
14.936	425	1	115	18	65	71		14.935	188	1	0	1	14	117
14.953	617	0	0	123	122	42		14.952	1	0	1	0	69	36
14.97	109	5	187	286	192	31		14.969	0	0	11	2	43	31
14.986	309	11	94	57	238	17		14.985	18	0	0	37	21	53

## Sheet: Figure 2c
Figure 2c
MS of cyprocide-B treated C. elegans lysate			MS of DMSO treated C. elegans lysate
m/z	Relative Abundance		m/z	Relative Abundance
90.0545	1.09938		90.0545	1.00616
95.0851	1.18018		90.9764	1.14119
96.9373	1.17355		90.9862	0.867077
98.9614	4.86531		95.0849	0.981459
99.9244	2.6999		96.9371	0.908895
100.932	1.68288		96.9604	1.23063
100.956	2.34356		97.9353	0.898407
101.059	1.38641		97.9673	0.908273
105.069	0.877167		98.9613	7.29789
109.1	0.890573		99.9247	4.43258
109.944	1.471		100.932	2.28576
110.999	8.43515		100.957	2.59565
111.044	1.84504		101.059	0.938552
112.996	3.78437		103.955	1.10339
113.059	1.36436		104.008	1.05205
113.963	2.00451		109.943	2.12682
115.023	1.075		111.044	1.67487
115.076	0.892079		111.08	1.00761
115.962	1.1949		112.957	1.29323
118.086	21.0243		112.99	1.04839
118.118	1.08045		113.059	1.06902
119.087	3.85059		113.942	0.854958
120.081	5.53118		113.963	3.03541
120.956	3.1698		114.091	1.04809
121.1	2.96093		115.963	1.50356
122.081	19.5627		117.934	1.47644
122.093	10.4771		118.086	22.0296
122.964	1.88158		119.087	3.38366
123.081	6.2012		120.082	3.55543
123.117	2.56052		120.956	4.45876
124.039	1.02192		121.1	1.95259
124.086	2.2625		122.081	11.1427
124.999	1.77342		122.094	8.02558
125.067	1.26274		122.964	2.90593
125.095	1.58909		123.082	3.54615
127.076	1.09124		123.116	2.0655
127.111	0.955622		124.086	2.23981
128.952	1.34452		124.964	1.14861
129.054	1.69745		124.999	1.16394
129.065	0.903358		125.068	0.914633
129.101	2.09066		125.096	1.39716
131.001	5.58532		126.97	0.890162
131.084	0.99764		128.952	1.60174
132.003	0.917965		129.055	2.00942
132.101	1.37719		129.103	1.17954
132.137	0.976423		130.064	0.898163
133.033	0.988599		130.966	1.73788
133.064	7.3242		131.001	2.66494
133.101	1.82105		132.003	1.14983
134.005	1.25598		132.101	0.95184
135.014	1.3365		132.138	1.10646
135.08	1.25832		133.064	8.48479
135.117	1.80845		133.1	1.31858
136.061	1.6781		134.067	1.10264
136.074	1.68926		135.079	0.886126
136.114	0.921568		135.116	1.68047
136.921	11.0697		136.071	1.05586
137.003	3.44179		136.113	1.03641
137.096	2.6973		136.921	16.2359
137.131	1.16619		137.097	1.50432
138.01	12.5798		137.133	0.974505
138.092	1.00408		139.075	1.18135
138.998	10.671		139.112	1.01767
139.076	1.36885		140.952	1.21645
139.111	1.25541		141.958	0.826087
140.007	4.65902		142.938	3.24935
140.994	3.26424		144.063	2.03778
141.957	0.877184		149.023	2.03798
142.938	3.03045		149.059	0.862573
144.063	2.93958		149.132	1.733
145.102	1.03927		151.075	3.00776
146.974	0.931481		151.111	1.45782
147.116	1.3388		152.052	1.04836
149.023	1.67293		153.09	0.907821
149.132	2.35611		153.136	1.04727
151.005	0.957465		154.967	0.912589
151.075	2.35254		155.107	1.0116
151.112	1.65149		158.153	6.99715
151.148	1.13521		158.961	1.88401
152.054	1.15966		161.132	0.95388
153.091	1.41081		161.97	4.09493
153.135	0.951941		163.971	1.12612
155.106	0.903111		167.074	1.1754
158.153	7.10964		167.143	1.39968
158.959	1.29581		170.153	0.858951
159.116	0.985942		173.153	1.82859
161.131	1.17304		175.148	1.01571
161.97	2.66803		177.126	0.822954
163.111	0.982734		177.948	1.3912
165.126	1.0032		179.105	0.915753
167.073	1.30241		179.142	2.69546
167.107	1.10785		179.98	1.67889
167.143	2.40314		181.158	1.12101
169.086	1.35715		183.965	3.59204
169.982	23.6134		184.073	8.2155
170.154	1.16211		184.17	1.09316
170.985	2.50215		186.185	0.82437
171.979	8.61611		186.222	0.880249
173.131	1.11264		193.121	0.860873
173.152	1.55858		193.158	1.14764
175.148	1.21445		193.92	1.12056
177.125	0.883037		194.119	1.12734
177.947	1.2744		195.958	1.41954
179	9.05496		197.154	1.72802
179.108	1.11504		198.185	1.35724
179.142	2.34493		201.102	0.835998
179.981	1.01158		209.152	1.90893
180.002	1.13331		209.175	1.25748
180.998	3.77592		210.923	1.8245
181.158	1.00663		211.169	1.10171
183.965	2.49868		224.127	0.880842
184.073	10.7831		225.152	2.32012
184.17	0.973798		226.179	2.36508
193.123	1.16169		228.195	1.43011
193.156	1.18371		228.968	3.15893
194.118	1.31164		234.922	1.44458
195.136	1.32455		237.22	1.01755
197.153	2.0321		238.918	0.847258
198.013	3.75819		239.129	0.983574
198.185	1.71268		240.119	1.49289
200.009	1.43654		241.125	3.54464
209.153	2.32251		242.284	31.3566
209.172	1.48358		243.287	6.21175
210.923	1.29273		251.157	0.977417
212.988	15.545		253.221	0.825584
213.991	1.73504		256.263	2.1279
214.984	4.80474		256.298	1.28803
221.152	0.926611		257.247	0.883049
224.127	1.15026		259.193	0.926068
225.151	2.02686		263.128	9.8305
226.18	2.04489		263.236	0.982313
226.214	0.918814		264.133	1.75658
228.196	2.03511		265.174	1.10829
228.968	5.93722		274.274	1.0535
231.17	0.949643		277.215	5.19314
234.923	1.57059		278.22	1.36383
240.121	1.05959		279.123	1.29228
241.019	100		279.231	2.52169
241.122	1.26515		279.279	1.93121
242.022	11.732		280.265	1.95215
242.284	15.2592		281.145	1.21087
243.017	40.7304		281.248	2.45121
243.287	2.62814		281.294	10.2016
244.019	4.93461		282.15	1.98345
245.015	1.60879		282.281	10.1663
245.185	1.01795		283.281	2.56481
251.199	1.03131		284.189	15.7836
253.219	1.25538		284.292	1.42273
256.263	1.34521		285.192	2.55354
256.298	0.881877		286.188	0.830579
257.247	1.2943		286.31	2.94924
259.192	1.16321		289.144	58.0048
263.127	5.5721		290.149	10.2527
263.236	1.26779		291.145	3.30692
265.214	0.878633		294.242	9.68663
268.226	1.02521		295.24	2.81166
269.212	0.950977		296.256	2.40164
270.243	1.23293		296.292	0.876628
274.273	1.81324		299.305	1.46349
277.216	5.25143		301.215	8.40168
278.219	0.986105		302.218	1.14525
279.123	1.4195		304.299	0.922973
279.195	1.02968		305.109	51.7456
279.231	2.59192		305.219	0.826475
279.278	2.02338		306.113	7.66991
280.264	2.51639		306.17	7.45702
281.144	1.29697		306.279	2.63269
281.248	2.93256		307.108	3.13054
281.293	2.37467		307.18	1.39224
282.152	1.22707		308.295	10.2327
282.279	8.96976		309.104	1.69141
283.281	2.19205		309.297	2.56427
284.188	10.4723		310.308	1.06292
284.291	0.919639		311.126	163.618
285.198	1.46364		312.129	24.9709
286.31	4.40212		313.125	9.0979
287.313	0.962016		313.273	4.07536
289.144	39.0974		314.128	1.00508
290.15	7.8476		314.277	0.845775
291.144	2.83236		316.32	1.34027
292.263	1.13077		317.211	1.59531
293.208	1.01422		321.082	1.06414
294.243	8.63891		323.119	4.42374
295.188	1.32313		325.273	3.21997
295.235	2.55257		327.1	11.8178
296.257	1.76731		327.146	2.56799
299.305	1.3399		327.254	1.94178
301.215	13.1653		328.103	1.53827
302.219	2.01367		329.097	1.47399
304.299	1.84561		329.268	1.14835
305.109	37.9194		330.158	7.72298
305.245	1.02208		330.336	1.06276
306.113	5.87855		331.161	2.83246
306.17	4.4383		332.158	2.03491
306.279	11.6049		333.168	1.0505
307.111	2.23259		337.273	2.39703
307.186	1.41784		338.341	4.00468
307.222	0.973979		339.251	1.57181
307.282	2.58547		339.344	1.30212
308.294	10.1147		346.135	87.0991
309.104	1.05955		347.139	14.7251
309.298	2.62751		348.134	4.89863
310.308	1.34909		348.163	2.18742
311.126	175.372		349.134	1.0216
312.129	23.0957		349.17	0.931311
313.126	7.55674		350.131	2.50604
313.274	7.8618		352.154	0.943631
314.126	1.23984		356.296	1.143
314.276	1.97775		359.257	1.23643
315.136	0.986089		361.11	2.06016
316.32	4.07184		361.274	1.23025
317.211	1.46948		362.108	9.65877
322.273	2.40272		363.111	2.2969
323.119	2.84881		363.289	9.22148
323.276	1.20525		364.108	3.51357
325.274	3.68236		364.146	14.6394
327.099	11.5116		364.292	3.25285
327.145	1.8983		365.147	3.45358
327.253	1.95184		366.104	1.34322
327.285	0.987885		366.142	1.26143
328.103	1.60957		371.185	29.5231
329.098	1.15481		371.315	5.14027
329.266	0.925118		372.188	8.40416
330.158	6.21994		372.319	1.45632
330.335	2.49211		373.183	6.50948
331.161	1.75856		374.185	1.07397
332.158	1.17253		378.154	0.894101
333.169	1.04528		378.212	1.66465
337.273	3.62409		379.111	3.41761
338.277	1.07495		379.213	0.82937
338.341	3.58337		380.118	1.41837
339.25	1.45891		381.178	7.93769
339.288	8.07605		382.182	2.21571
339.341	1.29676		383.175	2.20271
340.291	2.19377		386.326	7.07331
341.209	1.35729		387.162	15.2296
346.135	61.3288		387.328	1.41454
347.138	9.26723		388.165	2.63708
348.137	4.02878		389.194	2.86111
350.129	1.71446		389.268	0.868135
355.259	1.05982		390.196	1.40754
356.297	1.82814		393.179	2.54409
359.258	1.45207		393.297	2.00355
361.111	1.35763		397.156	33.2832
361.274	2.08917		397.323	0.9202
362.108	5.06332		398.159	5.91473
363.11	1.21751		398.323	1.05971
363.288	8.60801		399.157	2.75558
364.108	2.8623		401.142	1.52804
364.145	8.02242		402.137	2.46277
364.292	2.20182		403.077	2.18948
365.146	2.47706		403.134	19.8058
366.104	1.46476		404.137	4.39553
366.145	0.958426		405.135	17.2987
371.186	24.523		406.138	3.95105
371.315	7.06492		407.13	8.30947
372.188	7.30311		408.131	1.97866
372.319	1.76152		409.128	1.45586
373.183	5.21531		410.326	1.17096
373.269	2.90618		411.13	0.982396
374.184	1.06762		411.18	1.923
374.272	0.879182		412.124	2.26008
378.211	1.60339		413.128	6.16604
379.111	1.69456		414.131	1.29195
380.117	1.11747		415.129	3.20907
381.178	15.7039		415.211	2.58897
382.18	4.73507		416.136	0.995681
383.177	4.09999		417.128	0.974901
386.326	17.1973		421.15	2.74977
387.162	10.966		423.182	2.52244
387.329	3.98876		424.178	0.964038
388.167	1.51491		424.341	29.035
388.338	1.30453		425.058	2.54233
389.193	2.03312		425.344	8.60832
389.265	0.938728		426.35	1.77253
390.199	0.936033		428.125	0.952668
393.184	1.55513		429.191	6.36658
393.296	2.01311		430.194	1.63752
395.25	1.131		433.103	1.69694
397.156	57.368		436.341	2.52835
397.318	1.01029		437.343	1.22981
398.159	10.784		440.215	0.91474
399.156	4.70012		444.105	1.08383
400.159	1.05291		444.136	0.918907
401.147	2.08972		446.326	2.93165
402.138	1.82409		447.328	0.828306
403.133	12.7556		448.341	133.445
404.136	2.95172		449.344	39.291
404.172	0.886779		450.347	6.07474
405.135	11.3642		451.173	1.92567
406.138	2.38433		451.35	1.11181
407.129	5.15002		454.292	10.3917
408.134	1.44171		455.295	2.70799
409.127	1.23593		456.192	2.35585
411.13	1.12692		459.236	5.59322
411.179	2.38367		460.24	1.62376
412.125	3.8094		466.292	21.5476
412.18	0.941974		467.295	5.4403
413.128	8.83443		468.293	1.30016
414.13	1.87869		476.281	1.73361
415.129	5.04644		478.291	7.55042
415.211	2.94312		479.296	1.6072
416.132	1.15169		480.307	4.73593
417.125	2.60086		481.31	1.1556
421.151	1.553		488.274	2.67063
423.182	1.22962		489.203	4.06991
424.338	2.29928		489.27	1.12832
425.058	1.63592		491.307	4.8811
426.185	1.07637		492.311	1.49329
429.19	6.29529		493.307	0.844926
430.195	1.68485		500.274	2.23185
433.102	1.17296		501.283	1.14067
436.34	1.9893		502.293	2.8736
438.186	1.02953		503.298	1.13817
440.215	0.909817		504.307	34.7817
440.337	1.10076		505.311	8.90428
444.102	1.04346		506.312	2.10691
446.322	1.4643		508.339	44.3589
448.341	127.755		509.342	12.1186
449.344	39.7035		510.344	2.6183
450.348	7.30885		516.354	0.879963
451.172	2.46725		520.339	71.4496
451.351	1.13408		521.342	22.2198
454.292	18.8589		522.284	3.78832
455.296	4.40441		522.345	4.57539
456.193	4.09427		523.285	1.65276
456.296	1.1248		523.344	0.876151
457.193	1.32746		526.29	3.7742
459.237	3.63316		527.295	1.31918
460.242	1.19249		530.316	1.07565
464.277	1.19314		532.333	2.01129
466.291	18.7509		542.322	2.85031
467.295	5.42533		543.324	1.12101
468.302	2.33284		543.374	4.8983
473.228	1.75423		544.264	0.952415
476.274	2.65631		544.339	62.6724
478.291	14.7525		545.342	20.3009
479.296	4.21425		546.282	6.26192
480.307	26.1375		546.344	4.025
481.311	7.55554		547.296	3.94401
482.315	1.65693		548.302	1.56387
486.413	1.03172		555.299	5.7465
488.274	2.30221		556.303	1.80486
489.203	16.1455		557.3	1.10144
490.206	3.70304		558.326	1.14458
491.204	1.16409		565.354	1.79986
491.307	4.03808		566.325	1.69185
492.308	1.28726		567.369	3.27069
494.289	3.9272		568.261	0.940066
495.293	1.66365		568.366	1.0699
500.276	2.96413		571.264	5.98457
500.394	1.68311		572.266	1.69536
501.281	2.08313		572.324	12.1705
502.291	4.38738		573.262	1.22873
503.294	1.92045		573.327	3.40094
504.307	25.0231		574.325	2.06191
505.311	7.8665		575.33	0.884128
506.31	2.22465		577.28	86.5832
508.338	39.9225		578.284	24.3531
509.341	13.068		579.282	11.737
510.344	2.83599		580.295	3.48238
520.339	93.2365		581.304	1.619
521.342	28.0847		584.395	5.91653
522.282	2.9757		585.4	1.4006
522.344	5.89019		586.394	0.970409
523.291	1.65243		588.29	29.2931
523.345	1.15827		589.293	8.72367
526.292	3.73263		589.351	6.49319
527.296	1.20583		590.289	3.98828
528.305	1.0698		590.353	2.37795
530.317	1.53058		591.292	1.44167
532.331	1.96617		591.349	1.35677
542.321	2.79253		592.288	0.824539
543.324	0.968383		593.246	24.0796
543.374	4.80829		594.251	6.29993
544.268	0.998276		594.307	40.0056
544.338	75.1595		595.249	3.32547
544.452	1.40152		595.309	11.9208
545.342	24.2749		596.31	7.06084
546.281	7.58041		597.242	0.99546
546.345	5.66454		597.313	2.69514
547.294	3.3417		598.307	5.02362
547.348	1.28688		599.262	63.9744
548.297	1.20587		600.265	19.6581
555.299	3.38473		601.263	8.73843
556.305	1.45405		602.267	1.92057
557.31	0.933841		603.261	1.47885
558.322	1.16589		604.263	1.92153
561.485	1.15335		604.302	2.04902
565.353	1.76491		605.317	1.04576
566.329	1.89985		606.263	0.968692
567.364	1.93538		609.218	2.23141
568.261	1.14682		610.29	1.24464
568.304	2.37705		611.221	1.05871
568.362	0.984565		612.29	28.4334
569.304	1.18602		613.293	9.47401
571.263	4.67592		613.337	6.9495
572.266	1.59366		614.291	4.16548
572.325	7.95824		614.339	2.75872
573.327	2.80068		615.236	5.99678
574.322	1.28183		615.333	1.8273
577.28	84.9433		616.175	1.48311
578.283	22.7558		616.237	1.48261
579.281	11.106		616.332	1.0932
580.303	7.53087		617.233	0.926283
581.307	3.36202		618.295	2.89503
582.311	1.26024		619.297	1.28397
583.346	1.16429		620.302	1.25444
584.394	2.42551		621.299	1.04984
585.397	0.998182		622.029	1.11076
586.315	2.45591		622.322	1.32244
587.317	0.936599		623.294	1.32811
588.29	14.183		623.349	0.82751
589.293	4.57902		625.265	1.09952
589.351	4.17583		626.253	0.928891
590.29	2.27153		627.255	13.0314
590.355	1.63047		628.258	6.31761
593.246	19.3073		629.259	2.52969
594.251	5.39284		629.316	2.53901
594.307	34.3396		630.301	2.63782
595.247	2.76693		631.303	1.86756
595.309	10.1569		631.344	1.66402
596.308	6.81643		632.34	0.849678
597.312	2.158		634.271	2.32241
598.313	7.18072		636.306	1.22743
599.262	72.0249		637.338	9.65568
600.265	19.6021		638.34	4.57471
601.263	9.20973		639.339	3.28496
602.267	2.1714		640.356	2.79416
603.263	0.9139		641.273	1.35682
604.306	5.64186		641.355	1.19096
605.312	2.10156		642.36	11.6477
609.22	1.46501		643.363	3.7637
610.295	1.24715		644.291	1.69323
612.29	21.7103		644.368	1.04798
613.294	6.8918		645.285	6.86438
613.335	4.36051		646.285	2.72934
614.292	2.79909		647.288	4.89853
614.337	2.09663		647.328	7.54764
615.236	5.77571		648.328	4.17214
615.335	1.55241		649.273	2.87128
616.175	2.17657		649.326	2.99046
616.239	1.99778		650.246	3.89777
617.176	0.967197		650.331	1.23747
617.232	1.02126		651.257	1.38224
618.296	2.15304		652.245	2.6416
619.297	1.31863		652.282	2.72146
622.027	1.52635		653.313	3.66473
622.316	4.05834		654.243	1.43018
623.319	1.56629		655.335	0.976877
627.254	8.40706		656.356	0.828281
628.259	4.14951		663.31	14.1183
629.259	1.79904		663.45	1.54827
629.315	1.38583		664.338	5.65654
630.302	2.28396		664.453	1.31949
631.324	1.27075		665.334	2.60772
634.274	1.35423		666.341	1.90001
637.338	7.11895		667.302	0.907105
638.341	3.90369		668.282	5.5017
639.338	3.13438		668.407	1.38883
640.36	4.40946		669.295	5.65735
641.361	1.95247		670.298	2.39688
642.36	10.5624		671.309	1.38403
643.365	3.95606		672.28	0.950824
643.47	1.97124		678.276	3.24874
644.371	1.30914		679.281	1.56067
645.283	3.88177		680.337	15.5642
646.279	1.49448		681.341	4.89365
647.33	8.904		682.34	2.03933
648.332	4.62244		683.339	0.93543
649.327	3.07911		685.293	11.1291
650.241	2.62258		686.296	3.81343
650.331	1.41623		686.348	1.24709
651.238	0.923696		687.295	1.83158
652.243	2.02943		688.301	1.11189
652.276	2.15877		689.895	0.960725
653.314	2.38972		690.143	1.35009
654.239	1.22435		690.396	0.87687
654.332	1.18532		692.331	0.891697
663.31	25.7873		695.307	1.22808
663.45	1.55822		696.31	2.60079
664.334	8.56078		697.311	1.1409
664.449	1.29698		698.348	2.97177
665.312	4.30594		699.351	1.34553
665.355	3.1572		700.259	1.0199
666.349	2.57536		701.268	2.22215
667.315	1.4749		703.267	1.54939
667.36	0.958556		705.261	0.896032
668.284	3.63739		718.438	1.0617
668.402	1.99627		736.472	0.835764
668.662	0.994957		742.426	1.00212
669.311	5.66062		747.379	0.837054
669.389	1.08258		754.426	1.50594
670.31	2.36848		755.426	0.861054
670.351	1.59447		757.46	3.09074
671.321	1.95861		758.464	1.39106
678.276	5.06941		758.505	0.87193
679.281	2.91119		763.462	0.941295
680.337	21.1979		774.487	2.42624
681.34	6.54302		775.49	1.15468
682.285	0.986012		779.444	2.01016
682.339	3.39939		780.444	1.20276
683.335	1.14569		780.514	0.909431
685.292	20.3343		796.471	1.50064
686.297	6.68252		798.477	1.07324
687.293	3.7792		808.472	1.77139
688.29	2.17298		809.472	1.06529
689.291	1.2002		810.461	0.899849
689.892	0.883488		819.168	0.841055
690.394	1.35798		819.499	1.03665
692.34	1.26536		832.474	1.9038
695.308	1.04678		833.476	0.853044
696.31	2.90656		837.419	12.9624
696.381	1.09103		838.428	5.73383
698.351	5.47095		839.42	3.58914
699.355	1.84099		839.465	1.96009
700.265	1.54189		840.455	3.02526
700.487	0.991313		841.459	1.45955
701.266	3.32151		843.429	1.30277
702.27	1.26699		845.418	1.05662
702.505	3.79885		854.445	15.0917
703.267	1.8752		855.448	6.76828
703.508	1.96005		855.488	4.0529
704.272	1.02985		856.454	4.00548
705.263	0.941742		857.475	1.8981
705.551	1.6822		858.483	0.967276
706.554	0.897188		859.401	8.24078
708.38	1.05894		860.403	4.01605
714.325	0.877878		860.451	4.02165
718.44	1.45372		861.401	2.42726
724.454	0.945341		861.454	2.42295
736.43	0.895748		862.465	9.51318
738.502	0.930417		863.468	5.53533
741.448	1.07548		864.465	4.95451
742.439	1.85713		865.415	5.40975
743.432	0.914691		865.461	2.93537
752.52	1.32792		866.417	2.03959
754.428	1.35295		866.476	1.82756
757.459	2.44716		866.994	0.968056
757.963	0.946649		867.417	1.84676
758.472	1.90139		867.488	1.12502
763.448	0.927074		867.996	0.838105
764.441	0.878288		868.425	0.959181
764.519	1.12507		868.973	1.14333
766.445	1.29556		869.41	6.17628
766.534	2.23961		869.465	2.26961
767.54	0.983233		869.516	1.17699
768.439	1.74474		869.972	1.38993
774.486	1.5409		870.035	0.856845
778.535	2.73805		870.409	2.79343
779.445	1.47373		870.56	0.846119
779.536	1.56571		871.47	14.8725
780.451	1.00488		871.998	2.3144
780.519	1.20789		872.486	6.35326
781.012	0.986718		873.027	2.57085
788.521	1.08373		873.476	3.57116
790.534	1.03302		873.524	2.71438
792.446	0.982927		873.924	0.862862
796.47	1.2772		874.026	1.05649
797.447	0.950323		874.158	0.835671
798.481	0.95209		874.367	3.72249
802.535	5.81467		874.481	5.26669
803.54	3.13429		875.003	5.2556
804.551	6.91818		875.368	3.00444
805.552	3.41941		875.496	4.81351
806.56	1.00061		876	2.9327
808.475	2.12168		876.426	11.4392
809.479	1.07725		876.505	2.65781
814.457	1.05637		876.96	4.36613
814.536	11.8082		877.472	8.16034
815.538	5.70004		877.983	4.46104
816.547	3.81561		878.451	10.1237
817.552	1.17605		878.986	2.41447
826.536	19.7927		879.451	5.90042
827.539	10.4476		879.961	4.58247
828.549	9.98303		880.461	5.23628
829.554	4.18332		880.965	2.79467
830.558	1.35952		881.382	7.93216
832.476	1.71992		881.47	2.37573
832.688	0.956352		881.942	1.06147
833.476	1.05518		882.434	5.70675
834.475	0.891889		882.947	2.22932
837.418	9.80318		883.388	1.91522
838.426	4.81531		883.449	3.31159
839.422	2.57121		883.957	0.962764
839.463	1.58285		884.443	2.77151
840.449	1.64686		884.935	1.88076
843.434	1.10333		885.446	2.80232
848.493	1.1153		885.54	0.956564
850.475	2.06517		885.928	1.70929
850.814	1.10659		886.208	1.0222
854.445	7.06191		886.449	2.51349
854.564	1.3847		887.401	21.6402
855.455	4.21374		887.934	1.35193
856.451	2.05184		888.406	8.76362
856.504	1.3205		888.942	0.830327
857.471	1.40549		889.405	5.5452
858.48	0.881782		890.412	2.46536
859.4	6.92485		890.543	1.29368
860.402	2.68544		890.892	1.63081
860.45	2.70986		891.215	1.13964
861.421	1.84147		891.414	1.63957
862.467	8.31279		891.54	0.933073
863.47	4.46409		892.4	3.25809
864.468	4.32597		893.408	3.87378
865.413	4.59559		893.502	0.833989
865.459	2.95805		894.406	2.6771
866.414	2.22929		895.411	1.5761
866.474	1.91513		896.402	1.151
867.415	1.41433		896.457	1.25686
867.485	1.07536		897.357	2.50617
868.456	0.970207		898.378	0.931158
869.41	3.10476		899.364	1.3479
869.471	1.54252		900.437	0.987299
869.979	1.19652		903.373	2.23793
870.412	1.85395		904.378	1.29397
871.47	7.1055		905.375	0.833337
871.993	1.41344		913.487	2.05463
872.48	3.77401		914.497	1.03541
873.018	0.978514		915.396	0.839703
873.474	1.89953		915.498	1.01149
873.522	1.34165		916.397	1.55412
874.368	2.37411		917.398	0.875272
874.482	3.17235		918.434	1.40161
874.928	0.926855		919.518	3.05648
875	3.02022		919.856	5.1883
875.369	1.85287		920.19	3.70067
875.503	3.25286		920.522	2.97456
876.005	1.66555		920.857	1.20544
876.426	7.15677		921.195	0.939953
876.511	1.87004		922.009	1.2782
876.963	3.35356		926.849	1.24576
877.468	5.08497		927.183	1.44512
877.982	3.60173		927.511	1.09297
878.452	7.73076		927.848	0.963168
878.986	1.60482		929.465	4.23882
879.449	5.2838		930.471	1.98007
879.964	4.05921		931.473	1.1228
880.464	5.66859		935.5	1.45208
880.966	2.53298		935.756	1.06072
881.383	7.04472		936.011	1.13606
881.471	2.07778		936.478	0.830387
881.915	1.63762		937.523	1.36131
881.964	1.13591		938.367	0.992347
882.434	5.68455		944.519	0.819136
882.945	2.31432		951.443	1.39955
883.438	3.05617		952.484	1.28274
883.952	1.44012		954.493	0.872628
884.387	1.50596		957.25	1.01867
884.452	2.62493		957.582	1.81222
884.92	1.80644		957.919	1.33783
885.442	2.77124		958.247	0.90427
885.934	1.27942		958.579	0.84527
886.45	1.57785		961.456	1.1633
887.399	25.2631		967.413	0.983104
887.924	1.06926		968.468	1.61877
888.402	11.4076		970.486	0.873626
889.401	6.16301		973.429	1.37045
890.407	2.65478		974.432	0.982865
890.542	1.86628		975.198	0.844854
890.887	1.92543		975.529	1.01747
891.211	1.49836		986.488	1.17876
891.414	1.49639		987.494	0.825498
891.548	1.13948		1010.55	0.824042
892.399	1.82181		1011.55	0.827173
892.519	1.47587		1013.54	0.909969
893.17	0.878095		1015.53	1.25655
893.407	2.42421		1016.03	0.865181
893.504	1.47262		1016.55	1.00187
894.408	1.82172		1018.52	1.14192
895.404	0.959133		1021.26	2.49291
896.476	1.02916		1021.59	5.26044
897.359	1.62042		1021.93	4.69223
898.361	0.90015		1022.03	0.910142
899.357	1.22832		1022.26	3.11419
900.493	0.946928		1022.59	1.90236
903.374	2.53614		1023.51	0.836625
903.499	1.49838		1023.61	1.89951
904.378	1.4234		1024.01	1.09852
904.509	2.42204		1024.52	0.900746
905.513	1.42261		1024.62	1.48418
906.516	1.20653		1025.57	1.00953
907.52	0.93888		1026.49	0.965972
908.521	0.928836		1028.59	0.874305
913.492	2.34951		1028.94	1.06562
914.526	1.89897		1029.25	0.900092
914.886	2.59606		1045.6	0.87745
915.223	1.84069		1052.63	0.86473
915.487	1.44441		1087.6	1.21905
915.551	1.43635		1088.6	1.05153
915.886	0.98168		1089.59	1.20619
916.402	0.884932		1090.6	1.06104
919.519	3.06141		1103.57	7.09479
919.857	4.73909		1104.58	3.73628
920.191	3.67478		1104.62	2.70759
920.52	2.95253		1105.57	2.76944
920.857	1.09946		1105.61	1.94506
921.515	0.908876		1106.6	1.42883
922.009	1.60186		1109.57	1.41147
925.473	0.900389		1110.58	0.893466
927.182	1.20742		1111.58	1.11526
927.51	1.14534		1120.6	3.28235
929.465	8.16948		1121.61	2.27157
930.469	3.68797		1122.61	1.31793
931.469	2.1964		1123.63	2.22401
932.501	1.20579		1124.64	1.50637
935.256	1.06194		1125.55	3.50689
935.504	2.55481		1125.63	1.35339
935.759	3.586		1126.58	2.06142
936.01	1.98785		1127.56	1.54053
936.262	1.07897		1127.6	1.35985
936.486	1.30124		1128.6	3.07925
936.859	0.982519		1129.6	1.69488
937.191	1.6628		1130.59	1.16511
937.507	1.56388		1131.57	1.21064
941.502	1.24304		1133.55	1.78087
942.511	1.00038		1134.56	0.957638
943.514	0.983012		1137.63	3.40947
945.51	0.926936		1138.66	3.01758
951.442	1.7624		1139.66	2.07351
952.488	1.86347		1140.67	1.81617
953.48	1.10913		1142.58	6.33364
954.49	1.34313		1143.62	5.12327
957.477	0.986115		1144.62	3.32846
957.583	1.16816		1145.63	2.78613
957.916	0.981073		1146.62	1.65418
959.467	0.96838		1147.54	2.9972
961.46	1.40706		1147.63	0.934564
966.414	1.0483		1148.59	4.11398
967.414	1.32501		1149.59	2.74748
968.476	2.14786		1150.59	2.4954
969.472	1.24862		1151.6	1.52941
970.492	0.965728		1152.59	3.6599
973.429	2.59621		1153.57	3.41983
974.434	1.57862		1154.63	4.00118
975.428	0.915818		1155.12	0.858735
975.536	1.26715		1155.57	1.84431
976.542	0.879379		1155.65	2.37156
986.487	2.06271		1156.63	1.62376
987.495	1.2967		1157.12	1.04951
1018.51	0.897379		1157.55	3.77266
1021.26	5.32015		1157.64	1.32532
1021.6	10.1963		1158.55	3.01644
1021.93	8.26634		1158.69	0.924313
1022.26	5.28607		1159.1	0.916248
1022.59	3.02718		1159.6	7.69562
1022.94	1.65825		1160.11	1.03417
1023.61	1.67254		1160.61	5.09923
1024.6	1.68115		1161.12	0.893249
1025.59	1.08399		1161.61	3.46935
1028.57	1.29441		1162.07	0.968079
1028.93	1.58273		1162.5	1.69151
1029.26	1.54889		1162.61	2.40623
1029.59	0.955527		1163.12	1.31838
1059.46	1.0031		1163.51	1.85659
1080.58	0.884539		1163.63	1.70882
1087.59	1.11736		1164.13	0.935719
1088.6	0.949004		1164.56	6.24285
1090.59	1.0284		1165.09	0.872434
1103.57	4.84109		1165.59	3.465
1104.58	2.96566		1166.12	1.02571
1105.58	1.87643		1166.59	2.70151
1106.6	1.03673		1167.09	0.909669
1109.58	1.17126		1167.59	1.69835
1110.58	1.06011		1168.1	0.988665
1117.64	0.979102		1168.59	1.26424
1117.97	1.13319		1169.52	3.61361
1120.6	2.45869		1169.61	1.51777
1121.61	1.54468		1170.58	3.92775
1123.63	1.2635		1171.58	2.47841
1124.63	1.00024		1172.59	1.7126
1125.56	2.56634		1173.58	1.3376
1125.63	1.01628		1174.59	1.47537
1126.58	1.8966		1175.55	6.63825
1127.59	0.941487		1176.55	3.89758
1128.6	1.70697		1177.56	3.05682
1129.6	1.0758		1178.57	1.77483
1133.55	1.08216		1179.56	1.36085
1137.63	1.80944		1180.54	2.68885
1138.66	1.79679		1181.54	2.05288
1139.66	1.36697		1182.54	1.91926
1140.66	1.09156		1183.54	1.33087
1142.58	4.45709		1184.54	1.33424
1143.61	3.34799		1185.5	1.74547
1144.62	2.45748		1187.5	1.14632
1145.62	1.96081		1191.51	0.989294
1146.63	1.09509		1198.51	0.826273
1147.54	3.03825		1246.68	1.16521
1148.59	4.16423		1247.01	2.59194
1149.59	2.37524		1247.34	2.00094
1150.59	2.19614		1247.68	2.33149
1151.6	1.47882		1248.01	1.42178
1152.6	2.06979		1298.69	0.931827
1153.56	3.26124		1300.69	0.846584
1154.56	2.36541		1305.21	1.00083
1154.65	2.28963		1306.68	0.868108
1155.56	1.79547		1307.71	0.916554
1155.65	1.5368		1309.69	1.23618
1156.59	0.925499		1312.67	0.829565
1157.55	2.05647		1378.78	2.76204
1158.55	1.93194		1379.28	3.73846
1159.61	5.6774		1379.78	3.43676
1160.61	3.61493		1380.28	2.14725
1161.61	2.29613		1425.76	0.93126
1162.08	0.949068		1430.71	1.50798
1162.5	1.25188		1431.75	1.19891
1162.61	2.13412		1432.75	1.23174
1163.13	0.896559		1433.76	0.831311
1163.51	1.30888		1435.67	1.0647
1163.62	1.36111		1435.78	0.875673
1164.56	5.17952		1436.72	1.24817
1165.58	3.39829		1437.73	1.13701
1166.57	2.3628		1437.82	1.09188
1166.63	1.53662		1438.8	1.03514
1167.57	1.73704		1440.75	1.29776
1168.58	1.48355		1441.72	1.75349
1169.52	3.67536		1442.78	2.54354
1170.57	4.41381		1443.79	2.06314
1171.58	2.36723		1444.79	1.50361
1172.58	1.49565		1445.76	1.52022
1173.57	1.18959		1446.29	1.07091
1174.58	1.09874		1446.7	1.34134
1175.54	8.74326		1446.79	1.18292
1176.54	4.61432		1447.75	3.51428
1177.55	3.06912		1448.28	0.828607
1178.55	1.35343		1448.76	2.59047
1179.56	1.18958		1449.28	1.00859
1180.54	2.29878		1449.76	1.82041
1181.54	1.58279		1450.76	1.49126
1182.54	1.34703		1451.64	1.09042
1183.55	0.967233		1451.76	1.03623
1185.5	1.1975		1452.7	2.49937
1191.51	1.34227		1453.74	2.33053
1221.99	0.9616		1454.74	1.44927
1246.67	2.00295		1455.74	1.19689
1247.01	4.46524		1456.74	0.858543
1247.34	5.53159		1457.67	1.68786
1247.68	4.01462		1458.71	2.63416
1248.01	3.40761		1459.71	1.96327
1248.35	1.1521		1460.72	1.44082
1250.6	1.11843		1461.72	0.894701
1251.6	0.884073		1463.68	2.08638
1255.55	0.983161		1464.68	1.52039
1309.69	0.916816		1465.68	1.29846
1378.77	2.22369		1468.68	0.908374
1379.28	3.47256		1716.95	0.879584
1379.78	2.99138		1718.95	1.21845
1380.28	1.62939		1719.94	1.23777
1405.28	0.995198		1720.98	1.74015
1405.78	1.05507		1722	1.78286
1430.72	1.16868		1722.92	0.948086
1431.75	1.11954		1723.01	1.05057
1432.76	1.15006		1723.91	2.34477
1435.67	1.17048		1724.01	1.21337
1436.72	1.12586		1724.92	1.96965
1437.74	1.15145		1725.96	3.1892
1438.76	1.03081		1726.97	3.11987
1439.74	0.884354		1727.97	2.65184
1440.73	1.18362		1728.87	2.27935
1441.72	1.19039		1728.97	1.87445
1442.76	1.67175		1729.87	2.37164
1443.77	1.34799		1729.97	1.33695
1444.79	1.00428		1730.49	0.827445
1445.75	1.06484		1730.92	4.01761
1446.68	0.947243		1731.93	3.58839
1447.74	2.4072		1732.93	2.86144
1448.76	2.20253		1733.83	1.69212
1449.76	1.61296		1733.94	1.7371
1450.75	1.28737		1734.82	1.84451
1451.64	0.94511		1734.93	1.29635
1451.75	1.06432		1735.88	3.23747
1452.7	2.20044		1736.9	2.68321
1453.74	2.59102		1737.9	2.18062
1454.74	1.91522		1738.79	1.00349
1455.74	1.40522		1738.9	1.42757
1456.74	1.06362		1739.79	1.07585
1457.66	2.04682		1739.9	1.18844
1458.7	2.82247		1740.84	1.97187
1459.71	2.38854		1741.87	1.62105
1460.72	1.46891		1742.88	1.31853
1461.72	0.92754		1743.88	1.03801
1463.67	3.10601		1745.81	1.08503
1464.68	2.37986		1746.85	1.11142
1465.68	1.51287		1747.85	1.07741
1466.69	1.12049		1751.83	0.846553
1723.91	1.3635		1752.84	0.826379
1724.91	1.1902
1725.95	2.38708
1726.96	1.93214
1727.96	1.35148
1728.87	1.57021
1728.98	0.988427
1729.87	1.96887
1730.91	2.65735
1731.93	2.91336
1732.93	2.14678
1733.9	1.52342
1734.9	1.3226
1735.88	2.73202
1736.9	2.64431
1737.9	2.21217
1738.88	1.6864
1739.78	1.12825
1739.89	1.06861
1740.85	2.1704
1741.87	1.94759
1742.87	1.4708
1743.87	1.1114
1744.86	0.890095
1745.8	1.3639
1746.83	1.21297
1747.84	1.16523
1751.82	1.04673
1752.82	1.21225
1753.82	0.877183

## Sheet: Figure 2d
Figure 2d
MS of cyprocide-B treated C. elegans lysate			MS of DMSO treated C. elegans lysate
m/z	Relative Abundance		m/z	Relative Abundance
90.9027	9.17872		90.9024	13.4491
90.9763	6.10987		90.9781	8.26915
90.9865	4.17272		91.0539	9.99882
91.0537	7.86369		92.9002	4.86542
95.0849	4.68998		93.0693	4.23191
95.9522	4.39998		95.0851	5.48266
96.9374	5.66995		95.9519	7.09074
96.9596	5.90404		96.9369	8.59679
97.0134	12.987		96.9598	7.14118
97.9322	11.3187		97.0133	5.98047
97.9679	10.0123		97.0639	3.8126
98.9612	26.4002		97.9331	16.3328
98.9832	6.49578		97.9675	7.77182
99.0095	3.85876		98.9612	36.3783
99.9244	28.9603		98.9843	7.30949
100.932	18.6498		99.0435	4.12979
100.956	14.2917		99.9245	30.2315
100.99	3.77396		99.9672	5.3701
101.059	8.94909		100.933	23.9841
104.008	3.69754		100.956	18.2128
104.07	7.14967		101.059	10.4315
105.069	5.86301		102.95	3.68647
107.007	3.86301		104.008	4.58257
109.943	29.5759		105.069	8.22351
110.999	17.526		107.084	4.05079
111.044	11.0148		107.948	3.93804
111.08	6.93707		108.96	4.04397
112.085	4.56961		109.943	55.4023
112.992	31.4285		111.044	8.79842
113.059	7.28905		111.08	4.74041
113.963	20.7876		112.085	4.34565
114.955	9.61735		112.99	17.6329
115.023	9.56632		113.007	7.72411
115.034	7.56036		113.059	6.32713
115.053	11.9519		113.941	5.14935
115.084	5.36451		113.963	32.4654
115.956	7.2957		114.091	4.27785
115.979	8.44759		114.958	11.2924
116.067	5.94696		115.022	5.76839
116.974	7.55084		115.054	8.50106
117.014	5.17609		115.074	7.13296
117.056	7.58487		115.085	7.18213
117.069	11.6336		115.932	6.89676
117.934	4.96595		115.979	12.5722
118.065	7.42738		116.931	6.76169
118.086	92.9375		116.975	9.0984
118.92	8.01247		117.057	6.67886
119.008	10.7545		117.068	9.77159
119.048	5.92058		117.935	4.61926
119.086	20.2001		118.066	6.32362
120.01	4.41385		118.086	94.8503
120.045	16.0379		118.919	7.21997
120.081	144.292		119.007	5.56048
121.064	33.4027		119.049	4.58031
121.082	17.1101		119.086	20.2004
121.099	19.4316		120.01	3.77736
122.081	69.1036		120.044	8.00999
122.094	49.0826		120.081	101.141
122.963	37.3968		120.954	3.84247
123.041	9.29854		120.968	5.31843
123.051	7.16114		121.039	3.92669
123.081	26.0555		121.064	18.3007
123.116	12.7315		121.084	13.349
124.04	11.2359		121.1	18.7677
124.085	10.507		122.081	51.2459
124.963	6.98609		122.095	45.1283
125.068	7.81696		122.948	3.56989
125.095	8.34529		122.963	55.25
126.965	4.09579		123.043	9.2019
127.04	4.98969		123.081	30.1353
127.078	7.02625		123.116	16.8651
128.019	5.77594		124.039	4.94266
128.069	5.2886		124.086	11.877
128.949	5.64411		124.962	6.03101
128.963	18.673		125.067	6.71453
129.054	12.3694		125.095	7.53188
129.065	7.74456		126.967	4.4448
129.102	43.632		127.078	8.07612
129.137	4.73901		127.111	5.77748
130.065	40.2526		128.018	5.17072
130.096	9.00469		128.064	3.85575
131.001	148.987		128.961	13.9889
131.067	7.76632		129.055	14.5492
131.084	7.44262		129.101	27.5114
131.118	6.84474		129.137	4.86192
132.004	14.0766		130.065	28.8971
132.081	18.0344		130.103	4.35263
132.101	19.3849		131.001	108.817
133.031	3.88355		131.068	8.11391
133.065	30.5344		131.083	7.25948
133.1	10.4039		131.115	6.02506
134.067	5.20159		131.929	3.77284
134.097	7.54662		131.973	3.67333
134.994	4.68069		132.003	18.3859
135.042	3.62929		132.08	11.1229
135.08	11.8377		132.101	12.4048
135.115	6.12957		132.903	4.1308
136.075	43.7664		133.064	40.663
136.11	4.68317		133.1	11.1585
136.93	7.60977		134.069	7.43195
137.001	11.5106		134.096	7.25925
137.018	15.0653		134.942	5.00361
137.059	13.667		134.962	3.98345
137.095	10.1756		135.028	4.23943
137.131	6.95722		135.08	11.9237
137.964	6.2389		135.116	7.1764
138.01	19.8441		136.075	29.4881
138.063	4.61624		136.113	4.20553
138.091	8.96321		136.93	8.44891
138.954	4.05069		137.019	5.91158
138.998	25.0861		137.059	9.73057
139.077	9.40977		137.095	12.8962
139.11	6.99411		137.132	6.53074
140.006	5.77519		137.963	6.09618
140.068	52.0146		138.064	4.55209
140.142	4.4302		138.091	9.54832
140.956	9.25718		138.954	6.52952
140.994	7.11477		139.006	6.06842
141.069	5.46088		139.075	8.02364
141.096	5.84429		139.11	9.23573
141.958	6.172		140.068	43.3125
142.066	5.10579		140.142	3.7583
142.947	5.64992		140.955	8.83324
143.041	10.4949		141.068	5.23237
143.074	6.95122		141.092	6.6437
143.116	7.27325		141.959	7.49455
143.996	7.57764		142.068	4.10547
144.044	5.43674		143.041	11.2796
144.064	27.3057		143.079	4.19476
144.99	4.48683		143.116	4.72406
145.006	6.31844		143.996	13.4403
145.047	4.07026		144.044	4.94279
145.064	9.70481		144.062	20.8919
145.098	8.63259		144.078	11.7932
146.164	4.3861		144.992	6.72268
146.973	36.3553		145.004	5.25909
147.077	6.953		145.064	10.8733
147.115	8.6291		145.099	4.79078
148.973	3.7405		146.095	4.21444
148.987	4.07052		146.973	29.3965
149.023	7.7282		147.079	6.57111
149.06	5.3821		147.114	7.6935
149.095	6.36056		148.973	5.12664
149.132	12.1298		149.023	7.37947
150.076	5.09658		149.059	5.49717
150.091	3.72258		149.096	4.82806
150.935	5.31785		149.132	8.71515
151.004	8.26049		150.057	3.81236
151.075	27.5215		150.935	4.5396
151.111	6.77902		151.002	4.86434
151.147	6.67622		151.075	34.7594
152.054	5.48302		151.111	7.493
152.072	5.06163		151.147	4.86801
152.999	4.05353		152.054	5.5714
153.02	6.87436		152.073	5.14018
153.091	7.55781		153.09	8.06862
153.134	4.16982		153.136	6.87004
154.005	3.92349		155.106	6.48849
154.974	3.46157		156.077	4.77378
155.107	6.41321		156.961	9.82423
156.077	6.97997		157.106	5.81197
156.963	6.90805		158.091	4.50948
157.104	8.45994		158.153	4.19602
158.088	5.20827		158.964	4.69634
158.108	3.84768		159.091	31.6474
159.018	4.35791		159.968	3.73597
159.091	37.6889		160.027	4.07005
160.096	7.21574		160.091	4.05772
161.029	32.6829		161.029	25.5945
161.095	5.07731		161.095	4.24216
161.131	5.04699		163.025	4.89737
162.031	4.51137		163.073	10.2172
163.035	5.09132		163.112	7.96019
163.074	11.0293		163.146	5.72466
163.111	6.12334		164.078	3.64199
163.148	8.11713		164.93	3.41672
164.081	3.70036		165.09	6.96688
164.93	4.16357		165.125	3.59676
165.053	5.99158		165.162	3.7379
165.09	7.01627		166.086	13.7932
165.127	4.36333		166.977	10.4785
166.086	17.8554		167.094	8.85741
166.978	14.4114		167.142	4.74311
167.098	6.99094		168.975	4.79537
167.142	6.65748		169.085	5.86194
168.974	46.0351		169.121	4.29799
169.036	4.28302		169.158	4.58074
169.087	10.0541		170.06	8.18001
169.13	3.51116		171.063	8.81787
169.158	4.03345		173.079	7.17439
169.982	27.5597		173.092	5.79292
170.059	10.8164		173.13	7.64549
170.972	15.5771		174.134	4.70816
171.063	18.6047		174.159	5.0122
171.979	12.1017		175.118	13.6152
173.081	8.92803		175.145	4.41507
173.13	9.4656		177.007	59.7798
174.133	6.27982		177.09	6.6905
174.158	5.19682		177.126	4.5929
175.118	15.4549		179.068	7.54326
175.145	5.06572		179.104	10.6682
177.007	90.1526		181.083	9.46847
177.098	6.0276		181.121	4.8803
177.126	4.50167		181.158	5.88452
177.992	5.0013		181.985	3.47103
178.009	4.56603		182.084	3.96728
179.001	27.4978		183.102	5.99721
179.067	7.25345		183.174	17.2336
179.105	10.0418		184.17	4.50418
180.003	3.95116		185.108	6.78877
180.997	13.9134		186.05	3.50406
181.013	10.4988		186.125	4.26493
181.085	12.2239		186.221	9.1163
181.121	5.27822		187.107	3.61367
181.158	4.8883		188.07	8.739
182.081	4.72029		189.023	9.7561
182.952	5.77825		191.068	3.54951
183.062	3.90401		191.108	3.8628
183.14	5.22343		191.142	6.54667
183.174	9.18518		192.084	6.83473
184.072	4.32401		192.101	10.5623
184.17	5.04234		192.979	12.9795
185.104	8.18699		193.084	10.9666
185.164	7.42753		193.121	6.21676
185.977	31.6597		194.116	13.0005
186.222	7.20043		195.101	10.5503
186.979	4.27844		195.137	8.68668
187.086	4.10778		195.911	4.79691
187.107	5.41194		197.077	6.75387
187.974	11.9026		197.12	4.0794
187.995	3.48412		197.154	5.14975
188.07	12.811		198.184	6.19388
188.96	4.25044		198.989	5.69252
189.023	5.35189		199.111	3.63488
191.067	4.86787		199.178	6.65794
191.105	5.18313		200.143	4.02063
191.142	7.89517		201.102	6.64209
192.084	7.68854		201.122	6.12937
192.101	7.43889		202.215	6.79723
192.979	9.5393		203.052	13.2238
193.084	10.3673		203.102	4.34259
193.12	4.62031		203.14	4.58785
193.157	4.758		205.096	5.84593
194.116	11.6339		207.1	6.0405
195.1	9.68835		207.135	11.4359
195.136	9.21346		207.168	3.5645
197.01	8.76131		208.167	3.72978
197.077	5.8943		209.075	13.5758
197.115	4.6842		209.114	7.77713
197.158	4.05482		209.152	11.9031
198.184	7.00385		211.095	10.1238
198.988	6.42869		211.135	5.77545
199.003	3.98478		213.112	3.77418
199.18	9.25009		213.157	4.78042
200.147	4.76832		214.073	13.842
201.102	6.02846		215.07	49.7439
201.122	6.80485		215.139	6.88629
203.053	8.29446		217.108	8.65335
203.138	4.8793		219.099	4.03297
205.098	9.0016		219.137	5.01827
205.157	3.89637		219.173	4.56715
207.071	5.98435		221.115	9.69198
207.099	9.99564		221.151	4.72996
207.136	11.974		222.115	7.24185
209.059	19.8016		223.051	7.72005
209.076	19.6608		223.094	11.0141
209.153	18.6505		223.129	6.8641
211.094	10.4489		223.166	10.6034
212.199	4.30096		224.128	5.03004
212.988	32.1405		224.199	5.27104
213.111	3.77928		225.038	3.82686
213.157	6.44392		225.11	8.77727
213.991	4.81876		225.182	7.43511
214.073	13.551		226.179	9.94484
214.127	3.82591		226.215	3.89313
214.985	12.516		227.124	4.1908
215.07	44.7872		227.177	6.69979
215.139	7.33935		228.977	8.02547
216.077	4.07424		229.152	10.6777
217.108	10.5776		231.093	4.7894
217.154	3.42541		233.078	3.6293
219.099	4.08847		233.114	4.54118
219.137	6.39948		233.16	6.16518
219.173	7.96834		235.097	5.26468
220.096	3.78898		235.13	12.6228
221.082	4.34581		235.166	4.56387
221.116	9.31281		236.064	5.31731
221.15	4.56819		236.16	4.51372
222.115	5.9711		237.052	9.0767
223.049	11.6764		237.109	12.028
223.094	14.1514		237.148	19.388
223.129	7.19424		238.109	4.99262
223.165	10.5754		238.153	4.74478
224.099	3.4561		239.021	6.00701
224.126	5.69852		239.091	4.05941
224.2	8.22683		239.125	7.99482
225.035	4.40123		239.159	5.8534
225.072	3.89319		240.144	4.63389
225.11	8.17874		241.141	5.46927
225.183	5.27894		241.178	5.09933
226.113	4.09986		242.199	3.85072
226.155	4.21702		243.102	4.11199
226.179	11.5788		244.096	12.4065
227.126	4.45151		244.127	4.29016
227.174	6.75425		244.165	5.42023
228.138	3.89824		244.994	8.11756
228.179	4.03081		245.11	5.74549
228.982	52.7222		245.185	4.71285
229.155	12.5649		246.02	7.82443
229.985	6.61833		246.242	71.9137
230.155	3.88789		247.125	6.03275
230.98	15.6428		247.167	3.88882
231.168	10.0036		247.246	13.3607
232.137	5.26296		248.165	3.54351
233.114	4.37957		249.11	9.68059
233.16	7.02738		249.145	16.0953
234.137	3.72284		249.18	4.84504
235.129	10.06		250.177	7.29178
235.166	4.56191		251.09	6.88194
236.063	3.69304		251.125	17.4858
236.09	6.35969		251.162	17.2016
236.153	4.16311		251.197	4.0596
237.052	7.40353		252.151	4.83189
237.109	14.092		252.193	6.03445
237.147	18.2937		253.105	8.65663
238.111	6.06419		253.14	17.2544
238.149	4.82109		253.174	7.17305
238.216	11.0197		254.109	3.62491
239.021	13.4301		254.145	8.85618
239.089	8.29078		255.12	11.1845
239.124	11.8283		255.155	6.35261
239.16	8.14755		257.138	5.92308
240.138	5.85468		257.247	5.77571
241.144	4.52243		259.108	3.63965
241.175	3.81927		259.189	7.02042
242.199	4.51322		260.197	4.16795
243.025	4.68578		260.96	4.57396
243.126	4.65103		261.113	6.51848
244.097	10.7229		263.135	15.3996
244.165	6.54691		263.158	12.725
244.95	3.5884		263.196	4.88346
244.994	9.97379		264.193	5.22212
245.115	9.44943		265.102	9.97573
245.184	10.8236		265.141	12.7864
246.184	3.54		265.176	8.48336
246.242	45.3553		266.172	17.7929
247.102	5.52813		267.121	17.4291
247.13	6.12227		267.157	37.2378
247.167	5.13936		268.161	8.6978
247.246	8.13724		269.14	13.1149
248.199	6.36247		269.171	7.21115
249.108	8.05494		269.207	4.74597
249.145	26.0443		270.187	6.14967
249.181	6.49514		271.172	10.4534
250.15	5.56504		272.175	9.45452
250.176	6.10656		273.15	4.42128
251.09	6.8663		275.125	8.31785
251.125	18.3299		275.161	6.20603
251.161	13.1637		275.195	4.17259
252.152	5.0611		276.169	3.98644
252.192	5.08138		276.931	4.54844
253.105	9.78615		277.106	4.61407
253.141	17.2945		277.14	10.9344
254.013	3.47071		277.176	7.37048
254.145	10.1978		277.214	5.07775
255.123	15.5579		279.124	9.74548
257.014	100		279.158	12.862
257.135	8.02519		279.19	7.99685
257.248	5.40567		279.522	3.69749
258.017	13.0459		280.164	4.12434
258.156	5.23606		281.07	13.5004
259.012	34.9772		281.138	13.2489
259.183	9.23244		281.171	12.3631
260.015	5.50533		281.203	3.48212
260.188	4.70347		282.165	4.53821
260.96	4.36135		282.278	9.31081
261.109	8.02719		283.114	5.61393
261.151	7.18544		283.176	5.28833
263.136	18.2497		283.272	7.68008
263.157	13.0533		284.185	3.67929
263.195	4.98453		285.13	5.99077
264.149	4.03706		285.189	5.46719
264.193	5.29373		287.16	5.19768
265.103	11.8726		288.201	13.4459
265.141	10.4984		289.143	4.64879
265.178	7.311		289.202	14.2032
266.172	22.9954		290.194	5.58556
267.12	24.5672		291.119	8.87213
267.157	30.1033		291.154	10.3071
268.167	8.27457		291.192	7.97937
268.224	3.8248		293.135	17.741
269.136	11.5393		293.17	21.5552
270.189	7.74309		293.206	7.03019
270.278	4.63356		294.168	7.07065
270.995	3.83084		294.201	3.80894
271.121	5.07443		295.118	5.82586
271.183	10.3771		295.152	13.4843
272.177	11.102		295.186	12.094
273.011	4.99539		295.224	4.2293
273.167	6.49888		296.183	4.72993
274.185	5.11032		297.132	7.90821
275.126	5.38481		297.17	7.17952
275.195	4.37028		297.239	3.58511
276.17	4.99588		298.18	4.12263
277.106	4.73748		299.172	4.17252
277.139	12.0559		299.214	3.66557
277.176	8.66797		300.177	5.49606
277.213	6.62516		300.704	3.72
278.996	34.1406		301.105	8.76544
279.123	10.2568		302.23	5.72195
279.164	14.9927		303.121	8.27937
279.19	9.6887		303.157	6.60798
279.228	3.84182		303.229	4.38138
279.526	9.00783		304.172	6.13082
279.859	5.36778		304.26	3.63469
279.998	5.3659		305.135	6.12662
280.182	6.52794		305.168	14.6574
280.993	15.7567		305.224	26.2795
281.07	9.94289		306.163	5.52291
281.142	11.0741		306.227	6.01327
281.17	12.9342		307.114	5.48808
281.206	5.33273		307.151	17.6078
282.096	4.5397		307.188	8.79349
282.143	4.98888		307.22	5.47852
282.278	5.33957		308.155	3.93364
283.145	8.82397		308.215	3.93339
283.273	4.65512		309.13	13.0148
285.132	5.69341		309.165	18.1982
285.207	5.63879		309.202	6.51581
286.18	4.59643		310.177	6.34296
287.124	5.05608		311.146	10.4989
287.177	5.31971		311.181	12.0775
288.201	19.9881		311.214	5.45974
288.288	4.3335		312.18	3.89787
289.143	6.19648		313.16	5.8127
289.2	11.8874		313.199	5.51862
291.12	6.75329		314.23	4.71082
291.156	9.51781		315.103	4.4559
291.19	7.52523		315.189	5.08694
292.173	4.47275		317.163	5.24837
292.226	11.4982		317.208	4.09946
293.135	17.9573		318.182	6.78009
293.171	24.7359		319.089	4.67264
293.21	7.2425		319.151	5.98795
294.177	7.90015		319.224	4.32372
295.118	7.10476		320.18	4.04685
295.151	16.5072		321.13	7.79345
295.185	10.526		321.165	7.4219
295.221	4.11994		321.215	5.72848
296.179	4.35802		322.185	7.19617
297.132	7.10385		323.148	6.81713
297.238	3.97222		323.182	11.0545
298.142	3.65967		323.216	5.36303
299.16	6.21228		324.216	4.56999
299.203	6.97877		325.108	10.7827
300.02	6.21866		325.161	11.387
300.167	6.31089		325.196	7.68545
300.192	4.95017		326.177	3.85634
301.106	8.65745		327.127	12.3753
301.144	7.15637		327.201	8.30608
301.213	4.79618		328.149	3.75282
302.23	6.98732		328.331	6.03292
303.121	5.35673		329.156	3.80911
303.166	7.12016		329.197	8.96622
303.227	4.49875		330.195	4.34375
304.177	5.94685		331.206	8.94657
305.024	3.69979		333.166	5.54104
305.136	7.36631		334.178	4.20428
305.169	17.1376		334.234	3.97207
305.223	30.7704		335.148	4.19309
306.168	6.85728		335.181	9.99615
306.224	7.89066		335.219	5.48164
307.114	4.69753		336.201	6.42844
307.151	21.2385		336.245	5.05979
307.185	9.42457		337.16	9.16991
307.223	5.0668		337.197	8.54323
308.166	4.71923		338.197	9.16534
309.131	14.2649		338.339	3.73994
309.165	19.9312		339.17	7.44557
309.202	7.52881		340.198	4.0739
310.185	5.13785		340.256	3.91
311.146	13.4009		341.157	17.7084
311.182	11.6835		341.192	8.44935
312.201	6.52751		341.261	3.58487
313.163	6.98933		342.165	4.60727
313.214	5.30009		343.175	10.7965
314.214	5.33629		343.231	4.21578
315.19	7.10184		344.188	3.96
316.194	3.45185		345.191	4.48256
317.172	6.2853		347.148	5.55047
317.21	6.15358		347.219	4.98445
318.18	8.08957		348.204	5.57916
318.235	3.81618		349.19	8.76379
319.152	6.42625		350.163	9.41955
319.225	6.05145		350.229	5.68293
320.174	3.96414		351.178	12.7653
321.13	6.12221		351.214	11.6504
321.166	10.3536		352.202	5.75229
321.203	9.42589		352.243	4.59524
321.237	5.32207		353.159	7.7661
322.186	6.3902		353.191	9.70721
322.231	5.30907		353.225	5.63903
323.147	13.2735		354.193	4.52347
323.181	10.3059		354.24	5.98057
323.221	4.57073		355.202	7.99467
324.202	5.26961		356.21	3.85509
324.682	3.59014		356.295	4.72944
325.11	9.27006		357.22	4.90165
325.161	11.0927		359.211	5.22699
325.195	7.17101		360.214	3.43395
326.153	3.46573		361.21	6.94233
326.232	5.26005		362.212	3.9218
327.126	10.6816		363.177	10.1633
327.181	9.07643		364.217	4.38269
327.227	16.1897		364.733	3.4775
328.219	4.83489		364.984	4.60383
328.331	11.0685		365.149	7.00495
329.196	12.8777		365.2	10.7464
329.955	4.10974		366.201	5.54727
330.209	4.97215		366.26	4.88879
331.208	10.1765		367.171	21.2444
332.208	5.51804		367.206	12.5272
333.164	6.48706		367.247	4.5427
333.202	8.37892		368.179	5.09442
334.177	5.46559		368.221	4.35886
334.233	4.25272		369.189	11.5048
335.142	5.96848		369.224	15.5085
335.182	11.7103		370.219	6.19308
335.216	6.58399		371.221	6.45392
336.206	5.90941		371.314	55.4939
336.248	3.58884		372.225	4.88471
337.16	8.51447		372.317	12.4246
337.197	9.06395		373.216	6.68467
337.232	5.63529		374.225	5.38488
338.196	7.92258		375.218	8.7796
338.225	4.49247		376.228	6.66023
338.342	5.07946		377.156	3.57503
339.17	8.33907		377.208	7.96395
339.209	8.80988		378.208	4.5251
339.243	4.8291		378.276	4.92789
340.194	6.94076		379.173	9.08834
341.158	18.5281		379.217	9.30393
341.189	8.74996		380.227	6.32473
341.262	3.8075		381.151	5.96464
342.161	5.59149		381.187	14.1982
342.212	4.6109		381.227	7.94207
342.936	4.35253		382.219	5.79536
343.175	12.5556		383.167	13.3917
343.24	4.2688		383.2	13.0038
344.204	5.93637		383.272	5.18364
345.202	6.43455		384.205	6.03396
346.195	4.89939		385.183	61.1843
347.145	6.93835		386.191	13.1569
347.182	9.27595		387.209	7.25261
347.217	14.6773		388.243	4.62293
348.213	7.65588		389.211	4.08748
349.196	12.4572		390.221	5.05009
349.232	11.8064		391.201	8.43809
350.163	12.1273		391.281	6.45955
350.223	8.43615		392.243	6.71426
351.177	12.9003		393.22	7.98769
351.216	12.4613		393.296	286.1
352.19	6.09115		394.184	7.5763
352.241	4.58262		394.3	73.0594
353.16	9.56386		395.17	8.35944
353.192	11.4674		395.202	8.91223
353.224	7.32492		395.237	7.00738
353.261	3.6298		395.301	11.082
354.233	9.26704		396.219	5.01069
355.21	12.5421		397.181	8.80855
355.276	4.16389		397.224	8.10151
356.211	4.93813		398.214	3.92824
356.297	5.05697		399.156	12.4441
357.049	4.1212		399.206	10.849
357.187	6.19121		400.232	5.48852
357.243	3.86449		401.176	16.3448
358.217	5.09589		401.276	5.9217
358.975	4.27067		402.237	5.9157
359.214	4.66672		403.23	6.32785
360.215	4.25856		404.239	4.84693
361.163	4.527		405.223	5.9075
361.208	8.16353		405.258	4.18584
362.161	4.71525		407.226	8.51727
362.218	4.76906		407.271	8.33954
363.179	11.4106		407.745	4.95389
363.208	7.26874		407.995	4.30932
364.2	4.84931		408.241	8.41713
364.728	3.58738		409.181	6.11635
365.152	10.3286		409.22	10.2391
365.191	11.9157		409.272	16.1633
365.23	6.9209		410.225	9.20348
366.198	5.57497		410.268	5.67483
366.26	8.696		411.135	5.77572
366.715	3.56901		411.228	12.19
367.098	4.81599		412.236	4.10638
367.172	19.2802		413.174	15.5479
367.205	12.8318		413.264	20.843
367.265	4.20328		413.76	7.77971
368.204	5.68228		414.014	5.90663
369.187	11.7722		414.253	8.29344
369.223	12.5511		415.193	11.2412
370.223	6.94429		415.242	5.78292
371.212	7.62078		416.243	5.9592
371.315	48.6233		417.228	6.95642
372.225	6.02801		418.256	9.00367
372.318	12.3548		419.227	5.4722
372.355	3.93102		420.24	3.49031
373.212	9.18873		421.137	5.50851
374.238	7.26904		421.217	7.4644
374.286	3.7862		421.25	6.76269
375.216	13.1211		422.233	4.04123
376.219	9.02312		422.279	4.22931
376.895	3.84458		423.201	9.39264
377.209	8.73354		423.237	10.6106
378.227	5.44179		424.203	4.84354
378.278	7.9079		424.249	8.91801
379.174	11.4856		425.216	14.237
379.213	8.11542		425.252	10.3765
379.28	4.66283		426.235	7.76712
380.228	8.4458		426.301	3.86628
381.187	15.922		426.353	4.12728
381.22	7.43193		427.194	8.45008
381.296	7.76145		427.233	9.11956
382.229	5.52476		428.251	5.30032
383.167	17.5654		429.242	5.40728
383.202	12.8313		430.244	5.37615
383.274	5.76109		431.207	9.37
384.183	5.14271		431.258	7.05708
384.267	4.27658		432.242	5.66623
385.183	77.9731		433.104	4.99877
386.19	18.3777		433.238	5.30026
386.24	7.7385		434.252	4.74669
386.745	3.82419		434.756	3.6995
387.196	9.61177		435.203	17.4134
387.263	3.85932		435.27	7.49342
388.238	4.7758		436.247	6.75288
389.191	6.58508		437.229	10.8794
389.249	5.71596		438.228	9.07401
390.229	3.77522		439.194	11.2378
391.175	6.6629		439.234	12.0445
391.211	11.3864		440.237	5.6511
391.279	6.83679		441.209	20.2485
392.246	8.84175		441.242	11.9185
393.19	11.4035		441.294	6.1799
393.296	315.099		442.221	6.08101
394.181	7.17211		442.292	5.2732
394.223	6.4831		443.224	9.10952
394.3	71.9074		443.271	6.46331
395.198	10.5056		444.244	4.00118
395.302	12.746		445.243	4.83753
396.231	5.40141		446.256	4.32428
397.072	3.60416		447.266	9.19871
397.18	13.5453		448.26	5.26362
397.224	7.40133		449.247	6.81667
397.702	4.09377		450.252	45.8873
398.199	6.50235		451.248	18.2867
398.282	3.85945		452.253	10.4717
399.156	18.3515		453.195	23.8377
399.194	11.9456		453.239	9.10333
399.233	8.54922		453.279	6.59113
400.161	4.08594		454.2	7.4352
400.251	5.4513		454.31	3.78395
401.177	19.6896		455.228	12.52
401.278	6.71645		456.258	6.30858
402.229	9.54037		457.199	8.92044
402.442	3.89822		457.277	6.98092
403.223	6.44746		458.248	4.67306
404.245	7.57608		459.223	11.9363
405.188	5.90743		459.277	5.71243
405.256	4.70408		460.248	5.11968
406.238	4.54594		461.264	4.39545
407.167	6.89102		462.263	4.53094
407.215	8.42212		463.261	7.05583
407.272	12.0139		464.259	7.1392
407.746	5.91322		464.297	5.44914
407.998	5.56222		465.225	16.7296
408.242	9.91053		466.202	21.6677
409.213	9.78565		466.279	93.3345
409.27	14.1966		467.21	10.0392
410.223	23.4396		467.282	30.6994
411.139	8.67011		468.273	10.5265
411.225	14.8028		469.191	11.2035
412.241	6.50345		469.278	6.86066
413.106	4.75242		470.196	4.65692
413.179	19.7366		471.22	9.89109
413.264	21.2352		471.27	8.19671
413.76	7.56106		471.524	4.02798
414.012	6.40731		471.771	5.25698
414.26	12.9483		472.236	23.6774
414.749	4.0894		473.243	12.6623
415.194	13.3054		474.272	4.55374
415.248	6.5533		474.791	12.7445
416.233	4.95741		475.04	8.58946
416.291	3.56406		475.28	12.6195
416.751	3.55419		476.277	6.95599
417.234	7.81671		476.788	3.86484
418.26	12.4528		477.261	6.94132
418.781	6.25831		478.268	18.412
419.231	7.27561		478.595	3.42364
419.272	5.00753		479.231	16.957
420.236	5.61596		479.266	13.7457
421.136	8.54882		480.268	8.10679
421.232	9.401		481.256	9.41491
422.235	6.53991		482.269	11.8
423.199	13.5741		483.261	12.9082
423.237	10.9899		484.288	21.5904
424.248	9.67434		485.282	9.47133
425.215	15.6513		486.293	7.76097
425.248	13.1729		486.791	3.56942
425.28	9.70282		487.212	11.0905
426.249	6.81812		487.3	6.73009
427.23	11.7176		488.263	13.588
428.257	7.71211		489.267	6.65414
429.231	8.95998		490.279	7.07775
429.768	3.65433		491.267	6.16342
430.249	5.87619		491.783	4.29649
431.211	10.6425		492.139	4.81162
431.261	6.41936		492.287	6.52087
432.207	7.10498		493.271	5.84509
432.261	6.26038		494.277	6.03063
432.742	3.89244		495.264	7.09818
433.101	4.64165		496.285	5.66015
433.242	7.52968		497.234	9.84974
434.25	8.11715		497.278	6.43197
435.199	11.5605		497.793	4.12103
435.249	6.94033		498.298	5.92948
436.258	10.3708		499.251	11.2807
436.508	4.39179		499.289	7.34414
436.758	4.63702		500.282	6.83233
437.014	3.72489		501.272	7.64012
437.222	11.2413		502.274	4.71235
438.235	11.1278		502.802	6.19286
439.195	13.6699		503.053	3.74126
439.233	15.7442		503.293	6.252
440.258	7.21217		504.294	4.52937
441.211	21.2053		505.293	5.89893
441.292	8.31085		506.287	5.71027
442.219	7.41503		507.278	9.7837
442.288	6.35794		508.283	11.3405
443.222	12.6092		508.541	3.57301
443.266	8.3618		508.802	4.76992
444.248	5.29293		509.279	8.20283
445.248	5.54454		510.305	52.126
446.265	6.30562		511.25	10.1039
447.263	12.4643		511.307	16.1911
447.517	7.27942		511.801	3.67376
447.772	5.15983		512.252	4.87485
448.266	8.87347		512.305	8.64568
448.569	3.6909		512.813	4.74152
449.248	8.0566		513.255	15.7807
450.251	56.3653		513.313	7.48857
451.194	5.87169		514.278	5.38119
451.254	21.9371		514.354	5.06539
452.188	6.00528		515.239	9.02692
452.257	12.5887		515.278	6.87528
453.197	28.1637		515.354	3.60514
453.278	8.61492		515.553	4.10524
454.202	8.05345		515.804	5.98734
454.315	15.6505		516.296	12.1505
455.189	7.55092		517.285	7.53251
455.224	12.8945		518.3	4.58901
455.309	7.4165		519.3	6.35474
455.733	3.83885		520.308	6.91307
456.239	7.90404		521.291	5.48046
456.313	6.14857		521.816	3.79544
457.224	10.4912		522.3	7.06731
457.28	10.1907		522.99	5.89753
458.262	5.27675		523.3	9.12542
459.227	12.3035		524.301	6.8055
459.275	8.41839		525.23	5.94873
460.257	6.39033		525.296	8.47489
461.247	5.92132		526.297	6.21242
461.299	4.02979		527.246	12.8886
462.258	6.25756		527.305	5.78586
463.249	6.66523		528.304	6.67177
464.261	11.0115		529.265	12.2042
465.221	15.5568		529.326	5.59413
465.272	9.00422		530.24	5.33668
465.771	5.64611		530.334	3.9961
465.94	6.06888		531.284	5.13492
466.202	17.7775		532.294	8.55823
466.278	257.82		533.285	6.10093
466.539	4.45638		534.291	6.45305
466.789	7.51746		535.196	11.471
467.04	4.43057		535.342	3.54587
467.282	77.2981		536.197	3.54644
468.28	17.325		536.308	4.85012
469.194	12.3076		536.651	4.47055
469.239	10.4247		536.807	4.75115
469.288	8.03477		536.985	5.93445
470.26	6.7303		537.294	8.15723
471.219	12.2305		538.287	6.5034
471.277	9.05658		539.275	8.00686
472.235	25.7561		539.321	9.69199
472.541	3.7616		540.316	7.86351
472.79	3.45675		541.295	6.78585
473.242	12.5563		542.297	5.3664
473.29	7.70359		543.238	6.76195
474.267	7.00691		543.313	10.9862
474.791	9.07089		543.657	6.56647
475.044	13.3863		543.822	18.8164
475.216	5.94426		543.991	6.12708
475.287	15.9078		544.072	21.7046
475.537	4.07485		544.325	17.9631
476.284	8.17035		544.571	5.56325
477.261	8.31106		544.825	4.98505
477.899	3.73919		545.258	5.85223
478.266	47.0712		545.326	4.45325
478.599	7.30199		546.273	11.4256
478.948	4.68497		547.294	6.35558
479.23	16.123		548.296	7.24561
479.27	19.7794		548.985	4.90851
479.791	3.52615		549.308	10.4682
480.266	8.85191		550.295	4.30146
481.257	10.2402		551.324	9.88567
482.272	17.3754		551.68	5.23682
482.339	4.07606		552.297	6.73924
483.257	16.0359		553.296	7.42125
484.29	37.0074		554.301	5.83822
485.287	15.3406		555.296	8.57221
485.972	3.60994		556.309	4.84449
486.285	7.89548		557.181	3.76919
487.213	10.2147		557.318	8.06495
487.327	5.23085		558.306	6.10134
488.262	26.673		558.358	4.42617
489.262	13.317		559.309	5.60908
489.305	8.03295		560.271	4.79102
490.29	8.19108		560.329	6.80779
490.78	3.89039		561.306	5.84597
491.264	7.2831		562.312	6.34446
491.792	3.80455		563.312	5.95331
492.283	7.61388		564.316	5.91745
493.273	7.10864		565.31	5.47819
494.284	6.69404		566.314	5.21998
495.262	10.3886		567.265	6.0065
496.296	9.68196		568.323	7.76491
497.233	12.4679		569.294	8.38574
497.28	10.6459		569.357	4.44073
498.287	7.86605		570.317	4.96752
498.362	3.92007		571.292	9.96142
499.257	14.6116		571.364	4.5784
500.167	6.98774		572.287	98.1577
500.277	7.91425		573.298	38.6722
501.271	8.10118		574.298	17.5945
501.809	3.86784		575.313	9.29734
502.234	7.17922		576.31	6.75487
502.326	4.61448		577.191	4.33216
502.55	14.2723		577.324	5.86042
502.801	19.0488		578.334	27.9555
503.054	7.55107		579.335	14.2996
503.228	4.96161		580.254	10.8979
503.306	8.80466		580.338	8.49643
504.28	5.9819		580.828	3.42089
505.298	6.70191		581.27	8.90102
505.799	4.53713		581.337	8.56908
506.286	7.55674		582.337	7.59278
507.216	3.59626		583.31	8.19512
507.285	8.57712		584.331	5.64166
508.289	14.9441		585.288	8.2489
508.549	4.00393		585.36	6.50359
508.799	5.81654		586.303	36.6653
509.277	8.53411		587.307	17.858
509.809	4.98439		588.314	8.21878
510.305	94.2565		589.32	7.51645
510.81	3.53396		590.336	5.70564
511.305	31.966		591.308	4.957
512.298	9.31033		591.665	7.72852
512.811	3.43954		592.001	8.09197
513.268	18.8724		592.333	9.84276
513.815	3.64157		592.668	4.02923
514.286	7.84507		593.326	5.05246
514.354	5.18041		593.854	4.7156
515.245	11.9176		594.099	3.83911
515.303	9.92601		594.267	20.023
515.561	3.62915		594.348	9.62506
515.804	7.83924		595.268	8.97766
516.065	3.66706		595.341	5.08269
516.293	14.3892		596.32	5.51574
516.809	4.06261		597.325	6.02713
517.294	8.92036		597.858	3.59562
518.291	6.48699		598.321	6.14147
519.299	8.23062		599.322	6.70425
519.797	4.28225		600.334	7.62829
520.304	9.10621		601.32	5.7397
520.8	4.07179		602.299	8.75108
521.296	7.8861		603.315	7.48598
521.812	3.95079		604.321	7.90527
522.149	5.46052		605.343	8.28116
522.3	12.3243		605.689	4.13913
522.813	3.57905		606.355	6.39943
522.993	9.23405		607.317	5.83735
523.309	16.3864		608.291	7.13086
523.664	3.74549		608.345	6.33327
524.297	11.8042		609.319	5.00076
524.646	3.49658		610.314	6.34707
524.805	3.84468		610.384	4.73757
525.227	9.20771		611.324	5.03948
525.294	12.6615		612.318	21.6892
525.638	5.25647		613.325	12.7547
526.187	29.26		614.329	13.1654
526.301	11.6329		615.337	9.63085
527.192	9.25887		616.342	6.57795
527.245	13.0114		617.348	11.4751
527.3	8.55526		618.357	9.34509
528.187	10.4952		618.419	11.151
528.253	9.09861		619.356	7.23656
528.314	6.20467		619.416	4.3753
529.255	10.0137		620.365	8.24656
529.307	8.52678		621.35	5.01966
529.354	4.5618		622.03	6.98088
530.216	6.74059		622.349	5.12126
530.308	7.12579		623.347	4.61316
531.292	7.64978		624.339	4.51116
532.293	13.1447		625.342	5.97208
533.3	9.32793		625.682	3.83365
534.304	8.08752		626.279	7.22039
534.81	3.65514		626.354	6.53959
535.295	5.7653		627.333	7.18416
535.832	3.86742		628.351	6.42978
536.305	7.69463		628.692	5.39954
536.65	9.34713		628.871	5.17663
536.742	4.04631		629.346	7.81561
536.804	4.15563		630.343	5.09991
536.986	8.67902		631.327	6.82256
537.046	6.3392		631.37	6.76977
537.305	15.1459		631.869	4.08519
537.654	4.58711		632.335	4.67458
538.303	8.7573		632.719	5.74229
538.828	3.45023		632.816	7.47529
539.302	10.1071		633.054	6.47935
540.314	9.11688		633.323	8.52316
541.256	9.81569		633.382	6.24378
541.345	6.38795		634.344	4.48638
542.306	7.46698		635.299	6.7014
542.824	3.42101		635.362	6.32566
543.311	13.5224		636.369	14.6675
543.656	7.76667		637.362	6.75603
543.822	9.84182		638.376	9.39823
543.991	5.58382		639.354	5.44235
544.072	10.5581		639.705	5.71485
544.137	4.53697		640.037	3.85887
544.324	13.8991		640.364	5.52455
544.57	5.48409		641.393	17.091
545.291	7.35353		642.341	7.19575
546.274	20.8657		642.398	6.74871
547.293	7.97153		643.338	6.75694
548.308	8.30181		643.406	4.79413
548.558	4.54061		643.803	3.8335
548.815	7.65929		644.356	6.50176
548.981	8.24909		645.341	6.45112
549.316	14.7494		646.303	24.7019
549.649	5.65269		647.316	12.0108
550.307	6.25992		648.34	5.38413
551.27	6.20522		649.365	5.72999
551.339	8.97675		650.366	4.21912
551.678	4.38154		651.333	6.99186
552.287	7.33379		652.394	14.3174
552.338	7.11348		653.385	7.78783
553.299	10.3672		654.373	5.0219
554.307	6.80634		655.357	4.95285
554.767	3.63706		656.355	5.42716
555.269	8.60006		657.374	5.20167
555.327	6.71461		658.355	6.37077
556.309	7.00673		658.411	4.30615
557.31	9.46174		659.344	5.46771
557.828	3.54387		659.411	3.54263
558.315	5.59895		660.345	5.27067
558.718	6.61194		661.352	6.60567
558.838	4.27778		662.366	3.98069
558.917	4.97715		662.721	4.53982
559.309	8.43701		663.058	4.43275
560.028	4.62708		663.374	6.95505
560.172	15.2892		664.362	4.48941
560.321	8.12519		665.365	5.09827
561.178	5.29418		666.385	9.70614
561.305	6.38374		667.384	8.01176
562.168	5.29888		668.378	4.31604
562.317	10.1671		669.349	4.6427
563.316	8.40281		670.068	4.90959
563.67	3.6406		670.358	8.96747
564.008	3.59429		671.357	7.5214
564.328	6.81291		672.386	5.1823
565.01	5.27359		673.059	4.40458
565.329	9.17979		673.371	6.18208
565.677	4.28336		674.372	4.93337
566.251	7.99904		675.386	23.3018
566.319	7.66436		676.387	10.4162
567.3	8.41304		677.391	10.3832
567.987	7.02106		677.714	3.4438
568.322	9.14466		678.392	7.39902
568.835	3.59032		679.384	5.0133
569.284	14.9067		680.37	3.85489
569.773	5.69902		681.383	4.82352
570.286	11.1035		682.344	5.29916
570.36	7.01632		682.404	5.14172
571.308	10.3132		683.374	5.32437
571.841	3.78284		684.366	6.95017
572.288	34.0684		685.379	6.66441
572.836	3.50764		686.377	5.40139
573.302	30.3784		687.383	5.37066
573.86	3.47938		688.332	55.3024
574.209	3.5291		689.337	23.6086
574.302	14.3639		690.347	25.1768
574.552	3.62083		691.356	10.552
575.317	9.70315		691.409	8.20423
576.323	8.64161		692.387	6.88187
577.19	7.83387		693.373	6.57583
577.33	6.94969		694.377	4.82112
577.826	4.15851		695.352	4.90617
578.334	46.1032		695.415	4.10154
579.337	22.6118		696.384	3.9109
579.847	3.92443		697.37	6.62115
580.334	10.5246		698.391	3.95741
581.337	18.0022		698.895	4.35446
581.676	11.8626		699.388	6.13862
582.01	6.80096		700.385	5.23937
582.331	9.23782		701.371	5.96812
583.21	16.2751		702.362	4.20792
583.267	9.04679		703.362	5.38679
583.301	9.8397		704.341	25.8201
583.342	8.2325		705.35	11.5546
584.213	5.75398		706.39	8.26686
584.289	8.82549		706.753	4.08623
584.376	4.45555		707.398	5.8367
585.166	10.3779		708.383	4.1354
585.203	9.11417		709.371	16.3629
585.295	9.08338		710.312	6.0856
585.365	6.05718		710.377	9.70722
586.003	3.45662		711.38	4.96969
586.17	4.2037		712.372	3.75576
586.306	22.4738		713.378	4.5861
587.163	5.13705		714.39	6.12704
587.31	12.6194		715.385	5.68014
587.841	3.70612		715.471	13.4712
588.326	6.53552		716.391	4.71056
589.322	6.91714		716.474	5.59133
589.846	4.07848		717.393	4.8291
590.342	6.81317		717.487	6.19491
590.856	3.60639		718.394	4.39516
591.327	8.52935		719.378	4.59538
591.668	9.10027		720.333	7.33423
592.002	13.5557		721.352	4.83577
592.336	12.8155		721.424	3.7121
592.671	4.86784		722.387	3.62538
592.853	3.52944		724.76	9.25617
593.325	6.14983		724.909	3.62335
593.872	3.59505		725.092	9.08188
594.267	11.2836		725.426	9.77656
594.335	7.97641		725.764	4.08889
595.313	5.95123		726.37	3.53196
595.85	3.78901		727.384	13.6152
596.018	5.9355		728.395	9.63412
596.328	7.75738		729.396	6.84154
596.688	3.64065		730.41	3.79148
597.331	6.8192		731.384	4.67271
598.316	7.84492		732.38	8.98709
599.313	8.15916		733.403	6.0349
600.324	7.31039		734.373	5.75731
601.302	8.12718		734.427	4.30342
601.371	4.44408		735.428	8.72098
602.303	11.4316		736.32	59.4719
602.383	6.55475		736.443	7.66761
602.887	4.45973		737.325	24.4638
603.309	9.75471		737.426	7.21486
603.383	4.82775		737.671	3.49341
603.867	3.52566		738.325	8.66619
604.322	7.02485		738.419	4.25684
604.864	3.64338		739.408	4.643
605.335	8.42888		741.395	5.3857
605.694	3.79853		742.42	3.52586
606.026	4.1293		743.393	4.71579
606.343	7.68048		744.379	4.42798
607.337	7.10299		745.403	3.64717
607.843	5.1844		746.4	4.06324
608.333	9.94643		747.398	4.37426
608.854	4.25121		748.41	6.17426
609.332	6.36717		748.908	4.77046
610.27	6.75163		749.439	9.09477
610.367	7.64449		750.437	5.92394
611.334	9.26329		751.434	4.4705
612.32	26.8005		752.41	3.67948
613.33	10.7232		754.421	4.12002
614.325	8.9766		758.426	3.88685
614.867	3.45666		759.401	4.03207
615.341	6.41089		760.387	3.62666
616.341	6.28337		761.403	4.08875
617.188	3.82935		763.414	3.70748
617.344	18.3893		764.413	6.79936
618.357	14.5765		765.418	3.50545
618.42	16.8411		766.442	10.3852
618.865	3.59121		767.421	6.18437
619.359	11.9678		768.43	5.07387
619.419	6.30974		769.429	5.30854
620.369	11.2685		770.42	3.64999
621.22	7.98039		771.427	4.26346
621.367	8.78874		772.46	6.05197
621.719	3.98104		772.936	3.54778
622.036	5.83308		773.429	5.36553
622.367	7.47994		773.493	3.51163
622.86	4.21507		774.445	6.26707
623.241	9.09388		775.414	4.04219
623.363	5.52049		776.44	4.62659
624.34	9.22027		778.421	3.78667
625.255	16.9695		780.436	3.87303
625.356	7.89126		782.451	4.47653
626.028	3.6128		785.402	3.59862
626.292	29.6546		786.431	3.68692
626.366	9.88968		787.438	3.70772
627.303	14.2084		788.426	3.75569
628.295	6.98606		790.434	3.69633
628.355	8.18854		791.436	4.3163
628.874	4.50207		791.796	4.04066
629.35	8.54599		792.447	4.21498
630.344	6.7782		794.431	3.6711
630.88	3.72361		799.431	3.83009
631.342	8.82183		803.432	3.79778
632.346	7.20959		804.459	4.61077
632.717	4.25237		805.44	3.90934
632.812	4.94589		806.445	5.0746
633.052	6.46006		807.431	3.62317
633.339	8.67008		808.446	3.85782
634.339	6.16754		810.442	3.45869
635.341	8.17727		811.441	3.60568
635.861	4.08006		813.451	3.44266
636.369	14.3738		814.469	4.89034
637.348	7.03518		814.538	3.49876
638.365	12.2282		814.973	4.21506
638.646	3.78802		815.472	4.61522
638.724	3.62982		816.286	26.0193
639.322	8.22969		817.289	10.8148
639.384	8.69651		818.292	4.08607
639.717	4.21971		820.455	4.99244
639.863	3.52365		822.962	4.22608
640.037	4.66057		823.464	4.46936
640.366	7.35434		825.137	5.89053
641.395	18.3003		825.471	9.23589
641.772	3.48597		825.806	6.85867
642.349	10.1847		826.135	4.72111
642.398	8.88778		826.485	5.25824
642.86	5.43106		828.482	5.58415
643.206	5.02539		828.823	3.73051
643.346	8.52353		829.453	3.90386
643.41	7.22382		830.478	4.81271
643.867	3.90086		831.45	3.56714
644.343	6.59572		832.464	4.90182
644.409	3.7439		833.475	4.11573
645.219	3.61794		835.414	15.4011
645.354	7.30255		836.418	8.31961
646.304	16.1983		837.43	4.33123
646.37	6.93124		838.454	4.12724
647.333	8.22326		840.461	5.50058
648.283	8.08911		845.475	3.94926
648.373	6.64135		847.463	4.50413
649.359	6.78358		851.465	4.23869
650.365	6.76902		852.46	4.08125
651.355	7.41611		856.45	3.82059
651.865	3.78009		857.447	3.48212
652.393	15.1798		862.468	3.49894
653.384	9.30699		864.465	11.6037
654.039	3.90479		865.472	7.41915
654.382	6.66896		866.468	4.34945
655.027	4.3593		869.473	3.84563
655.361	9.6791		871.494	4.75588
655.699	4.32324		872.492	3.43698
655.88	3.9275		876.458	3.5756
656.362	5.7294		882.491	4.03341
657.358	7.76724		886.477	3.96789
657.428	5.89992		886.99	3.72879
657.868	3.43672		887.487	5.62767
658.359	7.00419		889.487	5.38032
658.428	4.02997		890.474	4.75767
659.335	6.23692		891.5	4.05102
659.405	3.68937		896.01	4.1377
660.354	7.57422		896.503	5.98319
661.352	7.51143		899.476	4.48178
662.364	6.3464		900.482	4.06489
662.726	3.99202		903.493	3.90325
663.376	7.77285		905.461	3.85529
663.883	4.26428		907.502	3.7414
664.237	4.88201		908.531	3.65464
664.359	5.61017		919.05	4.88967
665.357	7.21489		919.551	6.34817
665.408	5.09641		920.054	5.47186
665.862	3.58224		921.469	8.98351
666.383	24.0232		922.009	6.55156
667.381	12.3962		922.477	4.52742
668.06	3.76392		924.486	3.55688
668.382	7.68134		929.525	4.45299
669.339	6.79811		930.536	3.98679
669.392	5.3955		931.539	3.46376
669.735	6.37564		939.538	3.70935
670.062	9.91986		950.663	10.1209
670.355	13.272		951.666	5.21628
670.399	11.7206		965.518	11.3561
670.733	4.05215		966.521	5.76352
671.362	8.59735		967.518	3.57278
672.38	8.1567		972.643	5.62109
673.366	6.33523		981.511	13.1468
674.372	6.13137		982.22	7.08814
675.195	3.77975		982.553	18.2919
675.385	28.4102		982.886	12.4656
676.382	16.1398		983.223	9.34758
677.394	15.4211		983.557	6.69343
677.72	3.78246		983.887	3.61893
678.057	4.45924		984.565	4.25772
678.375	8.39904		998.537	3.76116
678.864	4.00268		998.87	4.64169
679.379	7.78641		1009.53	3.6966
680.262	8.9571		1016.57	3.49717
680.317	9.26586		1030.58	3.50102
680.384	5.9279		1073.9	4.82606
681.256	6.48904		1074.23	6.56381
681.359	7.66645		1074.57	8.31868
682.268	5.14841		1074.9	5.99604
682.357	7.06502		1075.23	4.23404
682.868	4.23224		1108.52	6.87292
683.371	6.68137		1109.53	5.39269
684.362	7.4651		1264.61	7.28704
685.36	6.48554		1265.61	4.73884
685.416	4.72299
686.372	5.20862
687.389	10.1284
687.732	4.5664
688.336	30.7874
689.35	13.8056
690.35	21.271
691.047	3.49118
691.37	9.43317
691.731	3.48086
692.055	4.06092
692.374	6.63826
693.385	7.95413
693.901	3.95049
694.367	4.54668
695.34	5.43389
695.409	4.5001
696.386	5.43821
697.384	6.25564
697.892	3.61985
698.21	3.92325
698.384	7.12204
698.896	7.36573
699.379	8.03552
700.383	7.74542
701.365	5.97262
701.456	3.63194
702.37	6.34224
702.914	3.50084
703.378	5.4776
704.34	48.4555
704.461	3.81173
705.346	20.9161
706.373	5.85374
706.906	3.67111
707.373	5.00599
708.386	6.21387
709.376	12.5996
709.886	3.50886
710.063	15.1411
710.374	8.89796
711.07	5.94713
711.389	6.71715
712.062	14.0436
712.38	5.95225
712.915	3.50621
713.069	6.69591
713.362	6.77861
713.421	5.56944
714.063	4.50947
714.403	7.42462
715.383	6.19062
715.473	16.716
715.732	5.7566
716.389	6.07739
716.476	8.05873
716.892	5.20832
717.381	7.35865
717.484	5.95491
718.403	4.51395
718.484	3.91131
719.396	5.54903
720.34	7.50158
720.411	4.34148
721.369	6.09903
722.386	4.48727
723.4	4.44837
724.398	4.52376
724.756	8.47331
725.092	9.78557
725.406	8.57588
725.764	3.90345
726.371	4.05674
727.382	20.2794
728.388	11.3551
729.395	7.98802
730.399	4.50214
730.736	3.5627
730.884	3.4401
731.072	4.9474
731.406	6.61171
732.382	11.7385
733.398	8.6608
734.405	8.27289
735.433	13.8984
736.321	61.2224
736.44	9.26367
736.92	6.35976
737.17	8.21622
737.324	26.7346
737.427	11.0107
737.671	4.06349
737.919	4.27432
738.328	10.5303
738.431	4.44584
739.325	4.99515
739.93	3.42624
740.421	4.93107
740.908	4.22829
741.403	5.4024
742.405	6.56465
742.485	3.63016
742.925	3.79839
743.396	6.93354
744.416	5.37036
745.409	4.92459
746.407	6.38656
747.413	6.80361
748.409	7.11825
748.912	6.37178
749.438	11.0281
750.441	6.70011
751.394	4.19214
752.401	4.78361
753.414	4.85422
754.404	4.752
755.413	5.80197
756.419	3.79445
757.403	6.14088
758.404	5.08129
759.419	7.34335
760.428	4.60273
761.41	5.74425
762.428	5.68207
763.43	5.62689
764.423	4.53228
764.928	3.91592
765.42	5.18477
766.425	8.74699
767.085	42.8502
767.407	7.30079
767.929	3.50621
768.088	16.0041
768.417	6.59014
769.083	31.8502
769.424	6.73762
770.087	10.7717
770.427	5.20173
771.082	8.33019
771.356	6.56094
771.42	4.22088
772.085	4.95896
772.437	8.78623
772.492	8.94844
772.944	3.70906
773.423	6.7579
773.496	4.28413
774.444	8.09971
774.501	3.54819
775.422	5.95976
776.444	4.11917
777.422	5.42434
778.426	3.75481
779.42	5.74543
780.424	4.71995
780.555	4.25372
781.431	4.04463
782.433	4.68641
783.434	3.92471
784.465	5.4709
785.419	5.07053
786.44	6.15117
787.44	6.46384
787.935	3.71588
788.45	6.0353
788.515	5.14549
788.966	3.81003
789.408	4.74438
790.433	6.2225
791.42	5.02855
792.45	4.81492
793.43	4.22926
794.441	4.87338
795.43	4.03935
796.434	3.70009
797.417	3.92906
798.447	3.50438
799.444	5.05247
800.436	4.33847
800.524	3.73799
801.415	3.58024
802.472	4.22141
803.44	3.88019
804.46	6.01719
804.968	4.31371
805.431	5.76598
805.933	6.56132
806.18	4.88245
806.446	5.0322
807.395	4.27056
808.436	4.3355
809.42	4.28241
810.426	4.16927
811.443	4.00841
812.446	5.32891
812.52	4.33007
813.325	4.48104
813.948	3.58204
814.463	5.44007
814.538	4.08409
814.974	3.56699
815.436	4.79631
816.286	36.3451
816.452	4.81394
817.289	16.1475
817.429	3.9871
818.293	5.19069
818.461	3.45956
819.284	3.55081
820.469	4.04509
821.435	4.28113
823.462	5.39283
823.97	3.57743
824.448	3.45087
825.463	4.36417
826.497	5.42636
827.485	4.01169
828.154	3.55589
828.48	7.39465
828.812	3.92134
829.46	5.3209
830.464	5.96513
832.485	7.59133
833.45	3.9929
834.467	4.41798
835.415	20.7719
836.416	13.0354
836.493	4.55869
837.241	4.29723
837.456	5.35214
838.259	5.25916
838.46	5.64627
838.972	3.58876
839.106	4.19676
839.449	4.06474
840.115	3.43292
840.454	4.12187
841.109	4.0101
842.444	4.04613
843.458	3.77058
844.479	3.83106
845.473	4.41369
847.461	4.56785
848.463	4.12136
849.461	3.50966
850.473	4.43487
851.465	4.80313
851.971	3.72229
852.484	5.23928
853.48	4.24419
854.464	3.49878
855.456	3.94726
855.802	3.52517
856.457	4.43827
857.441	3.62916
858.458	3.57501
859.488	3.54575
862.458	4.0513
863.466	3.7797
864.467	17.6646
865.469	11.415
866.478	6.26093
867.468	4.09388
868.445	3.6455
869.482	4.16766
870.481	4.58433
871.505	7.42633
872.014	4.69749
872.485	5.36007
873.493	4.84278
875.439	3.73088
876.476	4.3447
877.489	3.54609
878.485	4.89455
879.477	3.57869
880.461	4.72514
881.483	4.02847
882.497	4.09507
883.503	4.6282
884.487	3.6319
886.476	4.16533
886.994	5.72241
887.492	7.85356
887.988	4.05725
888.485	3.79518
889.472	6.28324
890.472	6.16923
891.473	4.82843
893.495	5.63404
894.491	4.12736
896.006	5.23327
896.127	16.0965
896.503	7.82446
897.13	7.57634
897.488	4.26074
898.125	13.3982
898.495	4.50573
899.13	7.16648
899.482	3.68057
900.13	4.75719
900.489	4.63371
901.518	5.13363
902.494	3.82499
903.507	4.74791
904.475	5.0642
905.493	3.77967
907.483	4.11849
908.481	3.9466
909.458	3.53257
910.47	3.91184
918.488	3.99066
919.503	4.05342
920.464	3.78762
921.479	6.66841
922.007	7.18282
922.481	5.47379
923.481	4.2357
924.481	3.76646
929.528	3.72778
930.529	4.08971
931.515	3.59322
934.487	3.61163
936.526	3.57047
937.522	3.68612
938.484	3.59688
939.536	4.49753
940.506	3.59181
941.515	4.5058
942.499	3.97268
946.527	3.44529
947.519	4.10491
950.657	5.6439
951.665	4.20353
957.488	3.74641
959.537	3.8638
965.517	10.6894
966.52	8.70096
967.514	4.15951
968.528	3.99974
973.503	3.97096
976.522	3.95123
980.521	3.76192
981.511	8.19662
982.22	13.5401
982.556	25.8838
982.889	20.0803
983.223	13.6588
983.557	12.7694
983.894	3.86923
987.529	4.23782
988.534	3.91646
990.212	3.85856
990.546	3.90113
998.536	4.09114
998.873	4.24273
1010.54	3.6806
1015.57	3.75168
1027.57	3.45482
1035.56	3.47903
1040.63	3.41838
1041.63	3.70237
1073.9	6.12634
1074.24	6.78258
1074.57	10.186
1074.9	7.14901
1075.24	3.89714
1108.53	5.18918
1109.53	4.86302
1221.99	4.10427
1264.61	5.01987

## Sheet: Figure 2e
Figure 2e
MS of cyprocide-B treated C. elegans lysate			MS of DMSO treated C. elegans lysate			MS/MS of m/z = 486.08 from cyprocide-B treated C. elegans lysate
m/z	Relative Abundance		m/z	Relative Abundance		m/z	Relative Abundance
97.0282	0.890508		91.0541	0.32196		99.0544	5.69912
98.9838	1.53601		93.0694	0.19619		110.998	1.7259
103.054	0.730266		98.9612	0.254775		116.032	1.89397
110.071	0.523593		99.9248	0.271347		127.049	3.43652
110.999	1.37888		100.932	0.203188		130.049	4.32378
112.087	1.45005		103.054	0.690716		136.038	2.21339
112.996	0.597822		109.101	0.208245		138.993	6.57947
115.054	1.54456		109.943	0.263014		145.059	100
115.086	1.35755		110.071	0.551972		153.02	92.9399
116.07	0.980718		111.045	0.215614		153.063	5.29526
117.058	1.39018		111.075	0.324347		155.079	1.02222
118.065	1.22		111.09	0.261018		173.047	1.49505
118.086	1.68417		112.087	1.48461		181.014	4.75363
119.049	1.0423		113.07	0.387163		181.058	3.5179
119.074	0.65863		113.106	0.209581		193.013	1.21236
120.081	38.5048		114.101	0.303354		194.046	2.27931
121.065	1.50027		115.054	1.31533		196.024	1.42076
121.084	3.61457		115.086	1.30479		199.069	21.9838
122.08	0.870301		116.07	0.925069		211.068	5.6152
122.094	0.684954		117.058	1.29773		212.987	1.70256
123.044	0.517107		118.065	1.11384		231.042	2.53888
125.071	1.00578		118.086	1.54219		254.012	14.3282
127.044	0.505364		119.049	1.02218		256.09	4.18746
127.088	0.730416		119.071	0.644518		257.073	2.82035
129.066	0.548068		119.084	0.440442		274.1	1.66177
129.102	12.8754		120.081	36.5425		282.007	6.08154
130.049	1.85091		121.04	0.239314		339.028	1.97987
130.064	7.82164		121.065	0.762171		357.038	21.5688
130.098	1.96494		121.084	3.33335		411.047	5.17522
131.001	1.16309		122.081	0.73409		423.047	1.36852
131.05	0.601096		122.094	0.736281		468.068	1.72691
131.07	1.10345		122.964	0.284259		485.259	1.02728
132.081	3.88813		123.046	0.474979		486.283	1.98336
132.101	5.38164		123.083	0.555813
133.064	1.73578		124.085	0.364913
133.101	0.55243		125.071	0.509513
136.076	9.60653		126.057	0.282177
137.08	0.881495		127.052	0.219242
138.996	2.88954		127.088	0.759922
139.087	0.672627		129.065	0.521181
140.993	0.886839		129.102	12.4685
141.105	1.29025		130.049	1.41272
142.065	1.70734		130.064	7.50894
143.075	0.963493		130.098	1.71101
143.118	2.40892		131.001	0.799328
144.081	1.77396		131.05	0.529476
145.061	3.63141		131.07	1.03258
146.06	1.45031		131.118	0.193957
147.076	0.697681		132.081	3.58975
147.112	1.98201		132.101	5.1965
153.021	1.51181		133.033	0.217588
153.065	0.620062		133.064	1.44575
154.05	0.778121		133.082	0.655472
155.085	0.705798		133.102	0.506537
156.077	1.91653		133.589	0.337638
157.108	3.27183		134.045	0.222158
157.131	1.003		134.095	0.25094
158.093	0.917601		135.067	0.210732
159.091	8.87067		135.09	0.192482
160.095	1.13009		136.076	9.68899
165.055	0.592726		137.08	0.946263
166.061	0.759296		138.066	0.315288
166.086	4.32187		138.091	0.410166
167.091	1.10345		138.127	0.269099
169.097	0.644965		139.088	0.602646
169.133	1.00901		140.081	0.559583
169.982	0.676258		141.064	0.415281
170.06	3.69917		141.105	1.24785
171.076	1.69462		142.065	1.56034
171.112	1.01315		143.045	0.1834
173.092	2.33587		143.075	0.880284
173.128	1.40041		143.118	2.30211
174.134	2.01682		144.081	1.55962
175.119	3.9811		144.12	0.259735
176.121	0.587838		145.086	0.249471
177.007	0.68731		146.06	1.06205
178.133	0.744864		146.974	0.203667
182.082	1.10274		147.044	0.345911
183.113	0.526682		147.076	0.569439
183.149	1.79272		147.113	1.64404
184.113	0.545193		148.064	0.510664
185.103	3.17165		148.115	0.18479
185.165	1.15953		149.063	0.217063
186.126	1.12565		150.059	0.569713
187.086	0.672781		151.083	0.293889
187.107	1.56866		152.077	0.248253
187.143	0.82975		152.143	0.313276
188.07	5.29157		153.1	0.247034
189.081	0.65904		155.086	0.561862
189.123	0.506453		155.116	0.553069
195.112	0.552555		156.077	1.77244
197.103	0.770006		156.123	0.292673
197.127	1.47119		157.076	0.309755
197.164	0.943717		157.108	2.74667
199.072	1.17113		157.131	0.830939
199.107	0.708579		158.094	0.678549
199.18	3.92881		159.091	7.60374
200.146	1.45652		160.095	0.988458
200.179	0.788011		162.103	0.209895
201.123	2.25982		164.119	0.223703
203.103	0.898906		165.055	0.640527
205.098	1.90389		166.061	0.675831
207.126	0.505179		166.086	4.28343
209.126	0.666891		167.091	1.00893
211.073	0.620578		167.115	0.435568
211.145	0.937856		169.097	0.698252
212.115	0.511935		169.133	0.946893
212.988	4.53439		170.06	3.30069
213.134	0.639906		170.132	0.225837
213.159	1.089		171.069	0.425461
214.13	1.07906		171.112	0.961275
214.154	0.873924		171.148	0.284647
214.191	1.6659		172.074	0.182779
214.985	1.55554		172.112	0.388905
215.139	3.2486		173.092	2.78051
216.141	0.767787		173.128	1.54582
217.082	2.9626		174.096	0.276546
217.134	1.44566		174.135	1.51791
219.148	1.38497		175.086	0.311609
221.126	0.560322		175.119	3.22994
222.655	1.09534		176.12	0.495412
223.11	0.598116		177.007	0.415224
223.155	1.777		177.104	0.498079
225.168	0.870013		178.133	0.647499
226.124	0.636794		181.101	0.422673
226.156	1.23345		181.131	0.377485
227.113	0.647171		182.082	1.19379
227.175	3.71825		183.113	0.556317
228.143	0.818781		183.149	1.62488
228.178	1.40652		184.114	0.552457
229.122	1.01765		184.151	0.277023
229.155	9.04341		185.063	0.189113
230.156	1.92833		185.103	2.75409
231.109	1.02489		185.165	1.01334
231.162	1.07669		185.65	0.196476
232.141	0.675776		186.099	0.410427
233.164	2.95031		186.126	1.11839
234.13	0.615092		187.086	0.608691
234.168	0.622674		187.107	1.66293
235.117	1.07917		187.143	0.883805
235.654	0.744086		188.071	4.73078
237.135	0.613803		188.145	0.233685
239.115	0.698138		189.077	0.667062
239.15	0.708629		189.122	0.398433
240.139	0.895997		190.116	0.197939
240.173	0.553925		191.114	0.299082
242.15	0.571276		192.112	0.206152
242.196	3.31992		193.124	0.303132
243.026	4.31811		194.125	0.211464
243.143	1.177		195.088	0.445946
243.195	0.697895		195.112	0.488836
244.134	1.22804		195.146	0.216555
244.165	2.46275		197.104	0.813488
245.127	1.1902		197.127	1.59148
245.185	2.55154		197.164	0.936714
246.148	0.64239		198.126	0.419775
246.183	0.671488		199.072	0.199836
247.14	1.59625		199.108	0.572553
248.145	0.859631		199.18	3.25983
248.173	0.846792		199.652	0.254903
249.149	0.983345		200.147	1.44442
250.159	0.519473		200.179	0.775641
251.151	1.11631		200.807	0.252102
253.133	0.771859		201.124	2.31248
253.165	1.08527		202.124	0.398587
254.015	1.8933		203.068	0.254197
254.16	1.14645		203.103	0.879845
255.151	0.741247		203.116	0.668482
256.012	0.707406		203.139	0.435936
256.172	1.09179		204.126	0.367425
257.176	0.881443		205.098	1.92143
258.159	1.64087		206.101	0.299433
259.156	0.706553		206.128	0.213698
260.196	1.6721		207.128	0.442178
261.16	3.09166		207.639	0.204585
262.119	0.507594		208.127	0.198839
262.159	0.866135		209.095	0.408752
263.139	6.90948		209.135	0.550396
264.143	1.16305		211.119	0.50297
264.172	0.759891		211.145	0.87421
265.155	0.796232		212.115	0.532717
265.194	0.952152		212.139	0.419301
266.165	0.979282		213.09	0.464992
267.112	0.93054		213.155	1.04377
267.163	0.800497		213.649	0.234016
268.174	1.28243		214.13	0.959413
269.16	1.0441		214.155	0.79338
270.191	3.7402		214.191	1.33644
271.182	2.0961		214.636	0.264109
271.677	0.619611		215.139	2.97576
272.135	1.0222		215.194	0.248171
272.177	4.17531		216.111	0.309164
272.697	0.666094		216.141	0.620772
273.175	0.886358		217.086	0.538732
274.105	1.78498		217.133	1.48974
274.188	0.998963		218.143	0.501156
276.175	1.83155		219.148	1.45913
277.161	0.872833		220.148	0.297563
279.134	1.38696		221.128	0.492826
279.169	3.81007		222.138	0.222681
279.194	2.82099		222.656	0.731138
279.693	1.1648		223.11	0.622688
280.175	1.26562		223.155	1.57352
281.167	0.722642		224.115	0.21642
282.178	0.718385		224.166	0.303664
283.148	0.660647		225.101	0.392901
283.177	0.520439		225.124	0.443689
284.181	0.68864		225.167	0.685545
285.196	2.06969		226.123	0.735718
286.152	1.52988		226.155	1.25824
286.18	1.46706		227.112	0.681501
286.698	0.84733		227.175	3.04488
287.171	1.25493		227.678	0.247961
287.216	1.02832		228.143	0.973801
288.203	4.95869		228.177	1.29033
289.167	0.786256		229.122	0.985843
289.203	0.994924		229.155	9.02808
290.174	0.54518		230.121	0.566445
290.269	2.04959		230.157	1.69376
291.181	0.520509		231.11	1.18391
292.187	0.653006		231.164	1.09896
292.69	0.541705		232.14	0.467484
293.18	0.508835		232.17	0.235731
294.178	1.65629		233.096	0.210212
295.12	0.659032		233.165	3.00514
295.17	0.895875		234.125	0.587224
296.185	0.966728		234.167	0.710741
297.174	0.610177		235.117	0.982267
298.18	0.912843		235.655	0.480331
298.21	0.714176		236.143	0.302252
299.204	0.895514		237.136	0.682697
300.02	4.15867		238.155	0.295904
300.178	1.18121		239.116	0.664437
300.707	1.83054		239.151	0.718615
301.023	0.536442		239.649	0.311458
301.193	1.00293		240.139	0.767131
302.018	1.64029		240.174	0.491667
302.151	2.06023		241.143	0.443507
303.167	0.952998		241.657	0.207795
303.213	1.21743		242.149	0.566806
304.178	1.79776		242.196	2.83241
305.178	0.754763		242.674	0.197294
306.177	0.798654		243.143	1.28758
307.705	0.912849		243.196	0.537759
308.196	0.761091		243.493	0.28585
308.703	0.558425		243.823	0.201813
309.191	0.551577		244.134	1.38877
310.192	0.614227		244.165	2.17905
311.182	0.616177		245.127	1.18906
312.183	0.687078		245.185	2.42978
313.18	0.953742		246.148	0.676063
313.231	0.560857		246.183	0.676323
314.2	0.931155		247.14	1.68314
315.197	1.18905		248.144	0.861274
315.708	0.615474		248.173	0.724486
316.191	1.60116		248.494	0.227814
317.187	0.94282		249.148	0.963459
317.212	0.647226		249.669	0.328864
318.186	1.24415		250.158	0.501615
319.188	0.685454		251.149	1.19194
320.181	0.949344		252.151	0.406976
320.711	0.553111		253.094	0.317212
321.2	0.669799		253.135	0.631556
321.704	0.509452		253.165	0.994748
322.19	1.85369		254.159	1.13222
322.709	0.893171		255.15	0.693578
323.201	0.938459		255.673	0.399724
324.196	0.653663		256.174	1.04779
324.694	0.503192		256.678	0.245322
325.184	0.992859		257.164	0.807515
326.194	0.874481		257.196	0.904422
326.24	0.676225		257.673	0.319376
327.208	1.24989		258.159	1.64949
327.53	0.704695		258.665	0.247824
328.213	1.28085		259.104	0.230912
328.714	0.538082		259.156	0.671884
329.208	1.36475		260.157	0.526819
329.716	1.08361		260.197	1.53756
330.205	1.10167		261.16	2.9478
330.705	0.530793		261.663	0.188424
331.202	0.840223		262.119	0.428271
332.19	0.606529		262.161	0.703327
332.707	0.581895		262.67	0.328148
333.199	0.880177		262.829	0.28656
334.191	1.34852		263.14	6.67644
335.141	0.865315		263.675	0.315049
335.2	0.775743		264.143	1.16382
336.214	1.17187		264.171	0.780436
336.714	2.09859		264.667	0.254601
337.214	1.69662		265.155	0.8065
337.713	0.768139		265.194	0.792416
338.2	0.901974		265.69	0.352524
338.707	0.517092		266.164	0.995109
339.206	0.785799		266.671	0.22104
339.239	0.676088		267.114	0.813903
339.706	1.24713		267.162	0.771274
340.206	1.01492		268.174	1.19369
341.205	0.90085		269.16	1.05967
341.261	0.919473		269.207	0.375211
342.225	1.74382		269.678	0.452999
343.214	1.67356		270.191	3.04205
343.72	1.05538		270.675	0.213086
344.208	1.7622		271.182	1.81678
344.715	1.36016		271.677	0.60568
345.217	1.80335		272.135	0.973096
346.207	0.601705		272.176	3.53836
346.702	0.653266		272.257	0.202685
347.202	0.779531		272.693	0.490309
348.204	0.777198		273.137	0.416319
349.209	0.626264		273.177	0.819069
350.211	0.769645		274.119	0.325547
351.219	1.33955		274.187	0.828608
351.716	0.705047		275.166	0.433334
352.166	2.5247		275.206	0.477472
352.201	1.07595		275.498	0.205816
352.709	0.588899		276.174	1.53256
353.203	0.993958		276.84	0.246342
353.711	0.520752		277.16	0.855457
354.214	1.52188		277.676	0.217433
354.708	0.721872		278.166	0.43066
355.211	1.04742		278.678	0.210713
355.276	0.895641		279.137	1.27964
355.707	0.542954		279.169	3.35883
356.222	3.58722		279.194	2.21882
356.726	0.679204		279.693	0.903327
357.041	6.2233		280.173	1.12066
357.223	2.45707		280.677	0.227607
357.722	0.606853		281.171	1.07313
358.044	0.9867		281.509	0.308571
358.22	1.24031		281.841	0.19739
358.721	0.585411		282.18	0.788361
359.039	2.24078		282.682	0.254407
359.212	1.09788		283.148	0.616106
359.263	0.620389		283.176	0.489846
359.712	0.505132		283.684	0.200112
360.21	1.00153		284.183	0.664784
361.21	1.17874		284.679	0.204151
361.72	0.653386		285.195	1.70193
362.21	1.10659		285.684	0.474717
362.882	3.00169		286.151	1.64051
363.216	2.63939		286.178	1.51358
363.551	0.709604		286.693	0.593617
363.726	0.619613		286.847	0.754044
364.222	0.97028		287.173	1.2995
364.731	0.679096		287.216	0.950926
365.225	1.25821		287.68	0.298211
365.726	0.893836		288.203	3.85695
366.216	1.00507		288.251	0.394517
366.722	0.536874		288.673	0.287198
367.22	0.999036		289.19	0.874682
367.722	0.635005		289.683	0.195888
368.221	1.12373		289.835	0.223311
368.716	0.552272		289.858	0.335383
369.236	1.21138		290.178	0.492038
370.235	1.33412		290.269	2.89993
370.283	0.714683		291.183	0.584023
370.74	0.746135		291.272	0.4621
371.058	0.673084		291.684	0.237418
371.238	3.2775		292.187	0.684039
371.314	0.746255		292.69	0.546666
371.738	1.02824		293.175	0.451141
372.235	3.25239		293.687	0.290658
372.735	1.19085		294.179	1.38079
373.225	1.56004		294.681	0.362397
373.279	1.10263		295.171	0.837406
373.729	1.19227		295.682	0.184149
374.232	1.5935		295.858	0.218547
375.222	1.20249		296.183	0.89585
375.718	0.735346		296.687	0.360378
376.218	1.54635		297.128	0.317813
377.216	0.784812		297.181	0.526734
377.735	0.611117		298.182	0.953045
378.222	1.16607		298.21	0.678715
378.731	0.662455		298.692	0.349687
379.227	1.10676		299.203	0.809837
379.734	0.644702		299.695	0.333608
380.223	0.957908		300.179	1.19616
380.725	0.71271		300.707	1.79253
381.222	1.38979		301.193	0.937416
381.727	0.56609		301.511	0.190941
382.23	1.00038		301.7	0.280436
382.723	1.02581		302.113	0.229909
383.22	1.1658		302.151	1.77569
383.273	1.22603		302.19	0.643438
383.724	0.514437		302.228	0.384361
384.255	1.93013		302.69	0.224623
384.757	0.859529		303.15	0.730469
385.247	2.5905		303.176	0.861283
385.735	0.640105		303.213	1.07939
386.238	1.47108		303.69	0.404737
386.735	0.690484		304.177	1.68114
387.224	1.37836		304.521	0.194516
387.267	1.16928		304.688	0.216845
387.731	0.892846		305.179	0.691934
388.228	0.943089		305.516	0.236377
388.286	0.500945		305.694	0.397923
389.236	0.996232		305.849	0.224945
390.222	1.36289		306.178	0.655332
391.224	1.43394		306.514	0.572966
391.719	0.701248		306.698	0.407483
392.254	30.175		306.848	0.234189
392.736	0.604037		307.187	0.598931
392.887	0.554632		307.704	0.629975
393.257	7.75008		308.194	0.557009
393.745	0.858537		308.702	0.432883
394.244	1.95435		309.189	0.471538
394.738	1.14814		309.692	0.188584
395.22	3.59012		310.179	0.53343
395.721	1.77839		310.211	0.467065
396.228	1.05777		310.693	0.273698
396.729	0.506888		311.187	0.682063
397.231	0.934676		311.687	0.261838
398.228	0.819256		312.188	0.602129
398.283	0.88516		312.513	0.250868
399.239	1.89458		312.7	0.396068
399.741	1.03462		312.847	0.210001
400.238	1.94491		313.183	0.948649
400.74	0.761704		313.231	0.53545
401.232	1.43415		313.697	0.397384
401.286	2.87191		313.857	0.2253
401.739	0.78775		314.199	0.883943
402.231	1.13773		314.706	0.360062
402.284	1.11281		314.858	0.196939
403.23	1.51607		315.197	1.26118
404.236	1.27661		315.709	0.505532
404.748	0.827667		316.19	1.5444
405.233	1.2741		316.697	0.291851
405.736	0.505509		317.187	1.05399
406.23	0.866638		317.213	0.717416
406.74	0.525098		317.689	0.404611
407.262	2.74621		318.187	1.24155
407.746	0.666143		318.699	0.395881
408.243	1.2499		318.863	0.220562
408.74	4.18927		319.191	0.654617
409.235	2.82688		319.7	0.286796
409.741	0.911868		320.182	0.802315
410.215	2.77219		320.711	0.529048
410.744	0.674951		321.197	0.640355
411.052	1.79986		321.701	0.462701
411.23	1.2801		322.191	1.51843
412.223	7.85609		322.709	0.745657
412.736	0.508253		322.863	0.269445
413.049	0.69132		323.199	0.847833
413.233	2.62703		323.7	0.312908
413.749	0.749816		324.192	0.676552
414.239	4.98865		324.226	0.43946
414.752	0.724135		324.524	0.278579
415.237	4.663		324.697	0.521121
415.286	1.31589		324.865	0.268496
415.744	0.907402		325.167	1.80365
416.234	3.39745		325.197	1.16408
416.295	1.80259		325.52	0.240836
416.744	0.735028		325.7	0.456169
417.249	10.7501		325.735	0.222538
417.743	0.735815		326.186	0.799059
418.251	3.27036		326.242	0.508305
418.761	0.712389		326.702	0.312378
419.243	1.80353		327.206	1.08721
420.25	0.903819		327.53	0.751577
420.762	0.642328		327.714	0.406652
420.898	0.523618		327.863	0.3592
421.252	1.43647		328.212	1.23207
421.755	0.842491		328.697	0.487145
422.253	0.897767		328.728	0.46477
422.755	1.07644		329.211	1.33031
423.052	0.756372		329.716	0.927994
423.229	1.53218		330.2	1.12372
423.748	0.981362		330.706	0.563483
424.241	1.52817		331.203	0.758536
424.736	1.1907		331.516	0.220419
425.244	1.30145		331.701	0.391161
425.738	0.765658		331.852	0.195104
426.244	1.44018		332.19	0.649387
426.747	0.732882		332.71	0.533467
427.262	1.18912		333.198	0.840604
428.254	1.36373		333.525	0.348015
428.758	0.522849		333.71	0.366167
429.063	35.9849		333.858	0.230105
429.764	1.54621		334.193	1.13772
430.066	7.27093		334.534	0.187684
430.248	1.40308		334.719	0.393607
430.739	2.82195		334.86	0.193753
431.06	13.3037		335.203	0.649931
431.256	3.57827		335.712	0.443679
431.305	1.89179		336.216	1.06236
431.745	0.844825		336.715	1.77851
432.063	2.55854		337.214	1.66271
432.202	11.057		337.713	0.837772
432.258	2.0512		337.863	0.227783
432.739	0.926223		338.201	0.905037
433.06	0.814723		338.704	0.450577
433.212	3.18771		339.215	0.785866
433.75	0.528272		339.528	0.277205
434.229	1.67321		339.707	1.52887
434.754	0.646318		339.864	0.19704
435.27	11.7247		340.207	1.11758
435.753	0.612751		340.704	0.437157
436.271	3.83348		341.203	0.847666
436.742	0.93315		341.26	0.791982
437.255	1.50846		341.707	0.497033
437.75	0.874675		342.222	1.44506
438.25	0.976501		342.705	0.396456
438.749	0.62562		342.87	0.197798
439.226	1.53958		343.214	1.61583
439.742	0.541816		343.717	0.944493
440.255	1.31314		343.868	0.207906
440.746	0.520084		344.206	2.04936
441.253	3.05539		344.535	0.291322
441.749	0.801062		344.716	1.164
442.24	5.34346		344.865	0.215035
442.763	0.581225		345.215	1.5991
443.25	2.03489		345.712	0.392909
443.758	0.647637		346.207	0.624173
444.265	1.64257		346.705	0.67131
444.759	0.834378		347.206	0.952321
445.247	0.870781		347.708	0.403066
445.298	0.655921		347.872	0.232
445.753	0.564272		348.204	0.724032
446.274	5.26149		348.544	0.497061
446.751	0.580329		348.712	0.27189
447.26	2.22092		348.875	0.271025
448.247	0.968802		349.207	0.680139
448.765	0.58506		349.539	0.227617
449.229	2.24005		349.723	0.483252
449.275	3.10077		349.868	0.4862
449.765	0.562156		350.209	0.89572
450.26	1.76134		350.536	0.268937
450.764	0.689545		350.721	0.364195
451.258	1.6234		351.218	1.20096
451.76	0.66417		351.534	0.216848
452.255	0.92393		351.715	0.637189
452.761	0.619935		352.198	0.871872
453.218	2.30217		352.549	0.476744
453.268	2.09228		352.708	0.558899
454.258	1.2894		352.882	0.295413
455.007	1.51647		353.21	1.04924
455.246	2.09345		353.54	0.208471
455.32	1.28117		353.71	0.449126
455.774	0.644241		353.871	0.479427
456.272	1.4357		354.216	1.71764
457.004	0.595453		354.552	0.487924
457.259	1.89082		354.707	0.661099
457.337	6.07823		354.886	0.294132
457.769	0.667134		355.21	0.910313
458.26	1.66147		355.276	0.730684
458.34	1.78414		355.706	0.60257
458.761	0.699596		356.221	3.56802
459.261	1.90314		356.558	0.260959
459.315	0.970792		356.728	0.624107
459.763	0.85233		357.223	2.56602
460.261	1.61501		357.544	0.258207
460.757	0.65535		357.723	0.682498
461.277	1.22657		358.218	1.2449
461.801	0.566648		358.538	0.203102
462.255	0.759744		358.714	0.567991
463.236	2.55449		358.873	0.203205
463.29	4.08051		359.208	1.06214
463.77	0.533085		359.26	0.605022
464.237	1.21745		359.536	0.243087
464.289	1.66574		359.712	0.488979
464.753	0.501206		359.873	0.209103
465.263	1.54783		360.211	0.938765
465.768	0.786615		360.715	0.438645
466.258	1.25972		361.212	1.03727
466.766	0.675409		361.721	0.592008
467.195	1.74009		362.212	1.07034
467.24	1.7943		362.714	0.379096
468.264	1.3161		362.882	2.15551
468.713	1.40617		363.216	2.4141
468.755	0.825968		363.549	0.796916
469.255	2.88507		363.722	0.554153
470.282	1.45181		363.878	0.357011
471.27	1.43102		364.217	0.831688
471.775	0.610911		364.731	0.706011
472.258	5.52285		364.874	0.305229
472.773	0.718859		365.227	1.31247
473.252	3.31483		365.725	1.15428
473.29	2.49063		366.218	1.17304
473.771	0.581743		366.723	0.588913
474.28	6.2333		366.88	0.274869
475.287	4.48107		367.221	0.962139
475.762	0.567034		367.548	0.305113
475.808	0.70359		367.725	0.517536
476.282	1.61146		367.888	0.334301
476.766	0.705408		368.223	1.201
476.988	0.763223		368.718	0.510502
477.303	4.43281		368.871	0.236757
477.795	3.68156		369.232	1.14038
478.3	3.13585		369.723	0.406839
478.791	0.958043		369.884	0.306489
479.298	2.73485		370.236	1.15177
479.777	0.675242		370.282	0.710902
480.27	2.97937		370.741	0.634184
480.769	1.41634		371.236	2.54156
481.252	3.02632		371.314	0.853234
481.769	0.565691		371.737	0.903694
482.263	1.47771		371.881	0.217688
482.342	1.16274		372.234	2.77793
482.767	0.575934		372.317	0.332965
483.263	1.59147		372.55	0.221368
483.773	0.77467		372.735	1.06878
484.286	1.075		372.881	0.256238
484.786	0.549929		373.223	1.46388
485.279	1.69935		373.278	0.913986
486.085	100		373.545	0.237317
486.786	0.96161		373.73	1.39451
487.087	21.6755		373.877	0.276284
487.276	3.93542		374.233	1.60524
487.308	3.29696		374.725	0.457188
487.361	0.931395		375.223	1.48226
487.778	1.94083		375.717	0.679198
488.082	39.7481		376.219	1.56972
488.286	2.92819		376.549	0.244906
488.774	0.891108		376.721	0.385517
489.084	7.77004		377.219	0.869833
489.306	8.80541		377.542	0.190317
489.762	0.898014		377.734	0.554086
490.082	2.46568		377.874	0.278356
490.303	3.11479		378.221	1.23003
490.773	0.595994		378.731	0.491143
491.275	0.905323		379.23	1.15492
492.281	1.70152		379.737	0.611271
492.785	0.568312		380.226	0.987792
493.296	2.38244		380.726	0.675482
493.782	0.575847		380.868	0.443909
494.276	1.33981		381.223	1.23578
494.774	0.612105		381.56	0.294753
495.278	1.03685		381.723	0.465493
495.768	0.556473		381.892	0.246483
496.277	1.14467		382.23	1.12662
496.356	0.563498		382.549	0.369433
496.771	0.650364		382.725	1.19415
497.281	2.03583		382.881	0.329551
497.621	0.692021		383.222	1.20804
497.785	0.551827		383.271	1.08054
498.327	2.62847		383.546	0.185052
498.792	0.528641		383.726	0.542031
499.28	1.83642		383.876	0.244006
499.333	1.21869		384.257	2.279
499.78	0.553454		384.757	0.948209
500.278	1.43529		385.245	2.46336
500.354	2.01602		385.551	0.244178
500.784	0.689478		385.738	0.658647
501.28	1.73545		385.892	0.212609
501.368	1.04346		386.238	1.44353
501.781	0.522491		386.557	0.229981
502.283	1.71211		386.74	0.761822
502.77	1.11674		386.894	0.258894
503.282	1.38313		387.224	1.48313
504.313	3.37102		387.265	1.05669
504.804	0.822785		387.555	0.276641
505.298	1.57627		387.729	0.864797
506.294	3.21372		387.885	0.276114
506.326	2.62854		388.229	0.964618
507.283	3.5548		388.287	0.51204
508.065	0.9783		388.725	0.453244
508.281	2.01442		389.237	1.1032
508.779	0.82113		389.72	0.463345
509.278	2.72409		389.894	0.260901
510.279	1.38007		390.223	1.49786
510.335	1.17695		390.728	0.531785
511.288	3.14359		390.879	0.222725
512.168	2.95352		391.225	1.46981
512.304	1.62976		391.562	0.294733
512.778	0.600918		391.72	0.860791
513.172	0.766941		391.897	0.276806
513.285	2.14528		392.254	27.0031
513.341	1.05737		392.734	0.585721
513.792	0.610043		392.886	0.417009
514.301	5.99571		393.257	7.11159
514.364	4.00819		393.293	2.2227
514.784	0.513861		393.551	0.248454
515.3	3.04836		393.744	0.864444
515.366	1.70255		393.884	0.20275
515.795	0.640128		394.241	1.83595
516.298	1.77266		394.294	0.529138
516.374	0.655735		394.739	1.51184
516.778	0.723886		395.223	3.16152
517.294	1.29082		395.722	1.30514
518.294	2.22492		396.228	1.00653
518.763	0.60933		396.559	0.229397
519.293	1.48184		396.729	0.56753
519.789	0.527957		396.885	0.300947
520.313	2.33287		397.232	1.26648
521.306	2.85072		397.552	0.23114
522.304	2.18747		397.735	0.552735
522.797	0.586551		397.883	0.210826
523.288	0.847775		398.231	0.852345
523.79	0.51928		398.282	0.886694
524.293	1.79233		398.551	0.185477
524.804	0.870723		398.731	0.442504
525.268	1.0094		399.239	1.83612
525.346	0.838475		399.741	0.972635
526.288	1.27684		400.238	2.01452
526.356	1.57557		400.741	0.816897
526.789	0.608875		400.903	0.284527
527.278	1.17343		401.23	1.52766
527.356	0.820544		401.286	2.26166
528.2	1.16536		401.563	0.240667
528.297	1.45307		401.739	0.711758
528.37	0.95611		401.888	0.185432
529.288	1.31483		402.234	1.27472
529.38	1.76309		402.285	0.927532
530.302	3.45582		402.732	0.547991
530.378	0.76027		402.892	0.262097
530.798	0.759548		403.231	1.51606
531.297	2.12934		403.556	0.205183
532.317	4.63245		403.735	0.594304
533.313	1.69797		404.24	1.60889
533.816	0.52941		404.558	0.324521
534.329	2.85274		404.745	0.875228
535.323	1.20747		404.89	0.248888
535.63	4.02948		405.235	1.31302
535.804	0.537034		405.566	0.300998
535.964	3.99835		405.738	0.460444
536.305	3.22635		405.897	0.240671
536.632	0.738685		406.231	0.776289
537.289	1.88717		406.558	0.20789
537.794	0.61958		406.745	0.569762
538.283	1.68007		406.893	0.21805
538.341	0.843758		407.255	1.73681
539.286	7.29913		407.562	0.201743
540.29	3.69352		407.745	0.595422
540.372	1.21506		407.891	0.195319
540.817	0.713031		408.241	1.27421
541.287	2.02614		408.74	3.7522
541.343	2.60076		408.895	0.216417
542.292	1.41271		409.237	2.6866
542.353	2.02375		409.562	0.276139
542.751	0.821396		409.742	0.851273
543.294	2.78318		409.896	0.185409
543.39	0.981481		410.221	2.06353
543.818	4.84822		410.563	0.570865
544.32	4.5027		410.745	0.688246
544.386	1.20707		410.896	0.493239
544.817	1.27658		411.234	1.38725
545.314	1.92612		411.561	0.386695
545.794	0.523194		411.737	0.505282
546.306	4.33909		411.89	0.309866
546.801	0.61625		412.224	7.63071
547.313	1.95178		412.736	0.461391
548.323	1.50743		413.234	2.65929
549.308	1.05297		413.753	0.746528
550.295	1.81451		414.239	5.57127
550.803	0.708742		414.572	0.329767
551.309	1.16307		414.749	0.829257
551.81	0.540892		414.898	0.187521
552.302	2.27911		415.238	4.48544
552.807	1.02536		415.287	1.53239
553.319	1.36236		415.554	0.311265
554.312	1.46723		415.746	1.0432
554.389	1.5537		415.887	0.366644
555.31	1.20114		416.239	2.48224
555.386	0.685165		416.294	1.51158
556.303	1.51157		416.562	0.269619
556.366	1.39284		416.744	0.697123
557.267	1.79917		417.249	10.3005
557.311	1.27843		417.562	0.229231
557.378	1.03675		417.745	0.81833
558.105	7.67939		418.251	3.20751
558.312	1.21905		418.764	0.936757
558.382	0.871964		419.246	1.56748
559.109	1.95346		419.563	0.210152
559.321	1.07905		419.75	0.469544
560.103	2.98371		420.252	1.14672
560.339	3.11346		420.576	0.25374
561.106	0.819114		420.763	0.701715
561.322	1.65997		420.898	0.557101
562.304	1.3117		421.25	1.42245
563.307	1.15711		421.565	0.3133
564.317	2.49604		421.753	0.749236
565.306	1.33981		421.897	0.187952
565.797	0.57857		422.252	1.0163
566.302	1.56192		422.563	0.229373
566.359	0.896575		422.758	1.44725
566.804	0.693653		422.89	0.21965
567.303	1.02057		423.231	1.62583
567.353	0.755544		423.568	0.217884
568.305	1.54813		423.748	0.919628
569.342	1.36397		423.901	0.199431
570.328	1.12542		424.24	1.38927
570.799	0.603291		424.589	0.559608
571.299	1.64946		424.736	0.968776
571.384	0.96182		424.913	0.38175
572.352	2.79764		425.245	1.27152
573.327	1.5768		425.571	0.245699
574.339	1.50728		425.739	0.651593
575.323	1.40327		425.901	0.189506
576.336	6.33991		426.243	1.36907
577.335	2.77803		426.742	0.683956
578.356	4.30799		426.896	0.203848
579.348	1.83401		427.26	1.07585
580.311	1.18858		427.768	0.692466
580.362	0.791667		427.89	0.646672
581.33	1.02081		428.25	1.30074
582.315	1.54887		428.563	0.40517
583.379	3.96387		428.76	0.671596
584.363	1.71808		429.249	1.11413
585.353	1.0058		429.571	0.192671
586.308	2.50223		429.766	2.61809
586.383	1.06878		429.905	0.329665
586.807	1.3886		430.257	2.09923
587.328	1.28461		430.572	0.200132
588.351	2.52053		430.741	2.38909
588.828	2.50309		430.894	0.236525
589.334	3.36472		431.259	3.84341
589.83	0.88032		431.304	1.52971
590.333	1.64156		431.744	0.789597
591.345	1.64251		431.894	0.223021
592.34	2.08152		432.203	5.42348
593.333	1.27471		432.26	1.7153
594.317	1.51182		432.74	1.04686
595.31	1.33834		432.906	0.203194
595.427	2.71616		433.226	1.89505
596.309	1.18713		433.57	0.204123
596.43	1.01586		433.748	0.606036
597.312	0.88686		433.908	0.240153
597.4	1.56798		434.231	1.65842
598.321	2.25014		434.573	0.3751
598.405	0.639089		434.755	0.653851
599.33	1.19011		434.903	0.306494
599.38	0.859062		435.27	8.19394
600.345	2.44464		435.567	0.381701
600.438	0.520177		435.746	0.656235
601.35	1.78226		435.91	0.188037
602.336	1.36239		436.268	2.64338
603.348	2.36081		436.748	0.884076
603.832	0.511903		437.253	1.59027
604.351	2.26444		437.75	0.877199
605.357	2.49742		437.912	0.233142
606.351	1.27863		438.25	1.03352
607.348	0.889935		438.75	0.758294
608.327	1.18392		438.904	0.209751
609.327	0.928999		439.233	1.71133
610.324	2.62969		439.572	0.263856
611.334	1.43693		439.748	0.516609
611.412	0.974182		439.905	0.235209
612.326	1.23186		440.251	1.37317
612.414	0.625681		440.746	0.543843
613.339	1.02362		440.902	0.193639
614.332	1.26396		441.252	2.71191
615.126	2.47262		441.75	0.892557
615.366	4.52936		441.921	0.429591
615.87	2.49877		442.243	4.48467
616.129	0.765999		442.598	0.355225
616.362	3.09091		442.764	0.755122
616.862	0.994287		442.92	0.248727
617.125	1.11811		443.251	1.86141
617.357	1.72602		443.757	0.659293
618.37	1.99098		443.914	0.217427
619.367	1.78587		444.264	1.99167
620.356	1.04561		444.578	0.193589
621.343	1.26688		444.761	0.981616
622.326	1.2538		444.908	0.201086
623.326	1.34574		445.254	0.999591
623.824	0.514225		445.756	0.663842
624.342	0.896245		445.903	0.225812
625.338	0.980023		446.274	3.86167
625.426	1.47744		446.752	0.60734
626.347	1.39288		447.259	1.80265
626.427	0.93504		447.755	0.509905
626.86	0.602121		448.25	1.01899
627.389	2.22826		448.769	0.589604
628.364	1.34628		449.23	2.08491
629.384	2.24323		449.275	2.63025
630.365	1.00726		449.57	0.235178
630.842	1.33326		449.769	0.616879
631.356	1.54903		449.915	0.227533
632.345	0.795443		450.255	1.56627
633.366	2.37014		450.764	0.768768
634.359	1.13546		450.918	0.188429
635.376	3.70915		451.257	1.55274
636.349	2.60284		451.582	0.220522
637.346	1.74705		451.76	0.671994
638.34	1.18602		451.913	0.209191
639.279	2.90219		452.255	1.06609
639.359	0.943383		452.318	0.365647
640.281	1.25418		452.754	0.677007
640.402	2.12018		453.221	2.133
641.38	1.38908		453.269	2.23876
641.871	0.668173		453.577	0.184073
642.4	2.6248		453.756	0.523384
643.391	1.57441		454.258	1.3043
644.375	1.06221		454.345	0.556168
645.371	1.51099		454.57	0.403945
645.865	0.609246		454.753	0.490458
646.363	1.07928		454.902	0.301407
647.369	1.24975		455.241	1.89037
648.362	1.00195		455.278	1.14358
649.381	2.03241		455.319	0.971779
650.39	2.67185		455.766	0.497786
650.895	1.20554		456.27	1.46314
651.36	1.70789		456.766	0.519407
652.364	0.964575		456.917	0.387889
652.866	0.678281		457.259	1.98342
653.353	1.22497		457.338	5.71265
654.364	0.701708		457.587	0.401621
655.357	0.976707		457.77	0.676281
655.428	0.665137		457.926	0.217244
656.366	1.1086		458.262	1.60736
657.172	0.532181		458.34	1.70114
657.374	1.34822		458.577	0.230246
658.357	1.96028		458.764	0.659206
658.415	1.04289		458.917	0.23114
659.373	3.33714		459.264	2.25944
660.372	2.32417		459.31	0.957365
661.37	1.56582		459.764	1.07186
662.378	1.51342		460.262	1.67377
663.374	1.43987		460.759	0.654667
663.891	0.700603		461.276	1.20782
664.395	1.74648		461.572	0.397167
665.368	0.952659		461.773	0.571748
666.366	0.687323		461.908	0.348532
667.364	0.986704		462.257	0.798321
668.353	0.745914		462.584	0.187868
668.447	1.61328		462.758	0.385616
669.412	1.55033		462.924	0.248052
669.91	0.670877		463.238	2.09627
670.379	0.929048		463.291	3.95538
670.449	0.68971		463.585	0.280343
671.391	0.94058		463.77	0.639157
672.407	2.49765		463.914	0.284296
672.908	1.25195		464.271	1.66102
673.401	1.37169		464.754	0.573648
674.395	1.40246		464.917	0.251997
674.882	0.65069		465.264	1.80959
675.38	2.13202		465.77	0.940209
676.38	1.26217		466.261	1.27706
677.379	1.07087		466.592	0.2115
678.375	0.942077		466.767	0.699078
679.362	0.879058		467.195	1.52932
680.339	0.875294		467.243	1.74341
680.403	0.659935		467.763	0.531516
681.354	1.14435		468.261	1.24508
681.836	0.685215		468.594	0.193641
682.355	1.05107		468.712	1.49852
682.449	2.45741		468.755	1.05213
683.364	0.77455		469.256	3.24981
683.448	1.26199		469.746	0.552167
684.399	0.709854		470.281	1.60345
684.868	0.864307		470.768	0.635225
685.369	1.42147		470.921	0.225899
685.895	0.643977		471.272	1.47362
686.386	1.26734		471.777	0.664715
687.381	0.890943		472.258	6.09986
688.405	1.92395		472.591	0.188836
689.417	2.77409		472.775	0.975995
690.399	1.7285		472.922	0.225082
691.383	1.78981		473.258	3.3453
692.375	3.34958		473.293	2.52671
693.372	2.19404		473.584	0.189249
694.408	2.16877		473.771	0.677583
694.922	1.09014		474.28	5.92902
695.391	1.06958		474.769	0.533104
696.38	0.818277		475.285	3.40393
696.463	0.50233		475.764	0.754735
696.89	0.623804		475.805	0.643981
697.306	2.86786		475.916	0.184364
697.388	1.14714		476.274	1.81166
697.456	0.550246		476.766	0.918336
698.318	1.13244		476.936	0.506515
698.446	1.44244		477.268	2.83312
699.368	0.795892		477.305	4.4917
699.446	0.666634		477.596	0.271732
700.39	0.727245		477.794	4.03799
701.403	0.845413		477.923	0.236346
702.405	0.951382		478.298	3.29261
703.385	0.651938		478.791	1.02121
704.421	1.78694		479.284	2.79272
705.402	0.951822		479.315	2.7563
706.408	1.67987		479.586	0.184963
707.408	5.61538		479.78	0.759764
708.41	2.73401		479.924	0.201093
709.385	0.8727		480.269	3.16082
710.382	0.931639		480.321	1.23168
711.386	0.871985		480.77	1.46456
712.418	1.95907		481.253	2.81682
713.413	1.07409		481.594	0.187755
714.412	0.968695		481.769	0.57834
714.888	0.902096		482.269	1.6828
715.394	1.12843		482.343	1.63444
716.416	1.14567		482.592	0.213315
717.4	1.15131		482.771	0.693237
718.398	1.30413		483.263	2.08159
719.397	2.63255		483.345	0.557628
720.406	1.60037		483.773	1.06617
721.402	0.814217		483.94	0.227791
722.398	0.738175		484.285	1.25151
723.374	0.685325		484.788	0.613683
723.442	0.610493		485.279	1.90876
724.427	1.20408		485.776	0.518996
725.368	0.680255		485.928	0.19991
725.457	0.742404		486.281	3.27242
726.41	0.775774		486.363	1.46055
727.395	0.715858		486.594	0.205579
728.392	4.5147		486.787	1.34089
728.89	2.177		487.292	3.13647
729.393	3.23946		487.779	1.71148
730.403	1.16458		487.919	0.23363
731.385	2.15356		488.285	2.89444
732.416	1.81929		488.775	0.930483
733.412	1.02664		489.306	8.03116
734.408	0.912767		489.763	1.1185
735.383	0.718775		489.91	0.28953
736.388	0.737165		490.299	2.78553
737.381	0.726865		490.58	0.239966
738.38	0.586879		490.774	0.631022
739.388	0.932594		490.926	0.190866
739.484	0.99307		491.276	1.03684
740.39	0.941984		491.594	0.257606
740.475	0.689307		491.781	0.540254
741.39	0.692747		491.924	0.238724
741.478	0.972037		492.281	1.49755
742.427	0.677764		492.593	0.194001
743.437	0.957314		492.781	0.521494
744.418	0.979534		492.922	0.225064
745.414	1.44031		493.295	2.43504
746.428	1.7613		493.587	0.211014
747.414	1.50306		493.78	0.650051
748.407	1.1293		493.927	0.248361
749.408	0.733526		494.275	1.50564
750.397	0.802562		494.777	0.735607
751.374	1.43798		495.277	1.08071
752.381	0.737062		495.772	0.569142
753.381	0.594876		496.275	1.18819
753.492	0.564788		496.597	0.187838
754.456	1.34747		496.769	0.638386
755.446	0.960139		496.93	0.297283
756.426	0.743251		497.276	1.99024
757.411	0.698161		497.62	0.527605
758.43	1.05947		497.782	0.752397
759.426	0.797253		497.956	0.293616
760.419	0.737034		498.318	2.05849
761.433	0.787331		498.792	0.517669
762.41	1.13435		499.281	1.88795
763.411	0.796947		499.332	1.05157
764.422	0.862738		499.781	0.558487
765.41	0.611197		499.931	0.33971
766.407	0.700478		500.28	1.61666
767.402	0.528301		500.352	1.53045
767.512	4.2002		500.788	0.696923
768.405	0.533973		501.28	1.83291
768.516	1.92963		501.369	0.95923
769.427	0.757612		501.596	0.215617
769.514	0.573401		501.785	0.665801
770.429	0.668892		502.286	1.69586
771.409	0.526267		502.774	1.0283
772.409	1.18048		503.285	1.3351
772.893	0.676391		503.774	0.675233
773.408	0.909273		504.307	2.59859
774.415	0.751117		504.806	0.917282
775.412	0.711503		505.292	1.41314
776.429	1.20207		505.787	0.422824
777.424	0.839522		506.296	3.41282
778.408	0.92959		506.329	2.57581
779.405	0.778718		506.783	0.56373
780.413	0.759873		507.284	3.8614
781.407	0.562455		507.79	0.563511
782.395	0.706442		508.285	2.47349
783.422	0.721025		508.621	0.652867
783.496	0.597286		508.78	1.00164
784.424	0.554421		508.954	0.323433
786.414	0.565958		509.28	2.86595
787.45	0.892923		509.784	0.56661
788.44	0.748906		510.278	1.50966
789.427	2.26809		510.336	1.14632
790.429	1.58076		510.773	0.452558
791.432	0.801351		511.288	3.30906
792.425	0.648296		511.777	0.523094
794.396	2.06527		511.821	0.312913
795.406	1.03862		511.928	0.21201
796.412	0.771573		512.168	2.05977
797.442	0.58713		512.285	1.64018
799.443	0.541982		512.341	1.4704
800.439	0.603429		512.781	0.640387
801.433	0.526651		513.173	0.525161
802.941	3.14122		513.287	2.32645
803.444	3.49591		513.789	0.66901
803.943	1.41981		514.301	5.42614
804.441	1.08404		514.364	3.58263
805.442	0.750101		514.786	0.554756
806.444	0.625532		515.299	3.03604
807.428	0.555054		515.365	1.52566
809.449	0.510796		515.796	0.854862
812.465	1.1299		516.299	1.90671
813.461	0.879671		516.375	0.561098
814.445	0.566082		516.78	0.799699
815.453	0.590277		517.293	1.24864
816.47	3.10522		517.386	0.190222
817.471	1.99732		517.784	0.505674
818.465	0.872313		518.294	2.25209
819.445	0.705098		518.603	0.251532
820.48	1.10704		518.773	0.529329
821.421	0.505077		518.939	0.184125
821.5	0.524969		519.294	1.48857
823.436	0.712855		519.79	0.618355
824.443	0.773558		520.312	2.33691
825.451	0.775024		520.601	0.189203
826.449	0.505243		520.79	0.498613
827.466	0.671496		520.939	0.190836
828.45	0.685398		521.303	3.09691
829.481	32.609		521.6	0.19249
830.484	15.9777		521.801	0.690573
831.486	4.86792		522.304	2.56346
832.486	1.47725		522.804	0.834269
833.467	1.28163		523.29	1.08008
834.457	0.795092		523.791	0.605402
835.461	0.513202		524.293	2.12707
836.448	0.502552		524.804	1.14336
837.413	0.834079		525.275	1.12937
840.408	0.521146		525.344	0.802562
841.47	0.539378		525.795	0.449747
844.48	0.582675		526.282	1.54961
845.415	2.45323		526.356	1.59539
846.43	1.36071		526.788	0.579694
847.462	1.01995		527.277	1.39405
848.464	0.707253		527.355	0.81237
849.455	0.555705		527.796	0.412932
850.446	0.539804		528.2	1.18209
851.463	22.3823		528.297	1.52541
852.466	10.6517		528.372	0.935626
853.469	3.1229		528.809	0.59341
854.471	0.927162		529.286	1.41391
855.469	0.503887		529.38	1.52468
860.468	0.96123		529.8	0.592122
861.466	0.73019		530.299	3.72168
864.465	0.584752		530.379	0.748369
867.438	1.5872		530.605	0.202108
868.44	0.912491		530.813	0.915769
869.445	0.71137		531.296	2.29447
870.47	1.39562		531.797	0.533004
871.473	0.883495		532.315	4.34915
872.454	0.524239		532.783	0.413966
873.448	1.21037		532.911	0.242349
874.456	0.905463		533.308	1.73331
875.459	0.563325		533.818	0.691832
882.499	0.618894		534.328	3.0974
884.482	0.511983		534.806	0.422572
892.452	0.664512		535.321	1.33824
897.405	0.648998		535.63	3.15409
899.494	0.513949		535.802	0.605155
900.495	0.58779		535.964	2.97966
902.493	0.515281		536.306	2.88679
904.492	0.612348		536.632	0.629841
920.492	0.515924		536.803	0.64551
936.415	0.897428		536.962	0.305781
937.422	0.50813		537.29	2.07814
940.083	0.668517		537.797	0.745884
940.527	0.819276		538.283	1.85403
941.525	0.604108		538.341	1.02699
953.524	0.648977		538.791	0.621457
954.574	1.28172		538.9	0.223332
955.575	0.853399		539.287	6.70037
959.518	0.673439		539.793	0.602913
961.487	0.759723		539.833	0.405825
962.486	0.773657		539.935	0.368769
963.489	0.540618		540.291	3.55047
971.159	1.10408		540.37	0.930286
972.163	0.524976		540.605	0.183313
973.158	1.0251		540.816	0.715018
987.531	0.503379		541.286	2.19507
1008.6	0.606257		541.343	2.69497
1071.52	0.530032		541.798	0.415269
1086.63	0.765705		542.292	1.55894
1087.62	0.552273		542.352	2.12933
1092.59	0.516545		542.755	0.805153
1112.62	0.521953		542.806	0.422666
1171.6	2.61639		542.956	0.251832
1172.6	1.76983		543.295	3.28371
1173.6	0.722446		543.389	0.85999
1229.73	1.27621		543.819	4.11935
1230.74	0.982612		543.954	0.188606
1455.77	0.54003		544.318	4.19555
			544.816	1.36004
			545.314	1.94554
			545.795	0.5738
			546.294	4.42782
			546.325	3.78343
			546.801	0.856739
			547.309	2.04844
			547.797	0.522858
			548.326	1.70824
			548.797	0.390501
			548.958	0.300149
			549.309	1.08201
			549.627	0.189528
			549.797	0.584879
			550.298	1.78814
			550.621	0.207743
			550.806	0.852257
			551.307	1.29052
			551.807	0.666905
			552.302	2.80495
			552.807	1.26326
			553.312	1.43157
			553.794	0.538763
			554.307	1.80798
			554.388	0.99154
			554.616	0.186665
			554.801	0.476807
			555.307	1.30823
			555.388	0.590649
			555.803	0.450149
			556.304	1.58793
			556.366	1.35893
			556.813	0.583442
			557.268	1.98007
			557.309	1.51023
			557.38	1.01606
			557.814	0.552927
			557.974	0.190222
			558.308	1.17343
			558.381	0.836868
			558.609	0.203175
			558.812	0.520358
			558.94	0.210009
			559.314	1.15906
			559.804	0.604785
			560.335	2.84726
			560.803	0.437984
			561.312	1.51341
			561.788	0.539404
			562.306	1.39866
			562.794	0.415869
			563.311	1.1929
			563.809	0.453158
			564.317	2.89482
			564.814	0.486393
			565.308	1.59437
			565.802	0.685873
			566.309	1.83509
			566.804	0.823359
			567.304	1.19728
			567.352	0.806597
			567.432	0.504678
			567.803	0.419862
			568.304	1.65694
			568.434	0.185424
			568.797	0.455632
			569.338	1.55127
			569.811	0.382168
			570.329	1.38423
			570.8	0.837232
			571.296	2.09413
			571.382	0.950786
			571.808	0.630804
			572.349	3.02291
			572.628	0.294109
			572.807	0.610978
			572.961	0.211545
			573.326	1.7011
			573.642	0.451637
			573.817	0.646613
			573.977	0.242966
			574.338	1.62229
			574.636	0.21175
			574.807	0.418691
			575.324	1.33121
			575.803	0.38739
			576.336	5.16502
			576.802	0.343627
			576.961	0.218498
			577.332	2.48284
			577.819	0.527577
			578.341	2.74309
			578.816	0.3634
			579.328	1.43209
			579.819	0.499786
			580.316	1.3289
			580.817	0.513712
			581.33	1.3629
			581.815	0.464606
			582.317	1.75108
			582.803	0.42359
			583.378	3.60479
			583.809	0.383321
			584.359	1.7337
			584.822	0.347194
			585.365	1.49332
			585.822	0.674425
			586.31	2.85356
			586.384	1.34541
			586.807	1.57208
			587.327	1.32308
			587.817	0.529551
			588.352	2.53516
			588.828	2.00897
			589.336	2.88064
			589.828	0.745295
			590.33	1.4593
			590.811	0.514042
			591.345	2.05814
			591.824	0.365401
			592.339	2.8668
			592.631	0.229036
			592.814	0.458003
			593.333	1.71567
			593.819	0.3725
			594.321	1.85523
			594.817	0.445711
			595.311	1.52683
			595.428	3.80637
			595.816	0.481223
			596.311	1.25883
			596.431	1.40533
			596.818	0.270288
			597.312	0.993909
			597.404	1.11593
			597.808	0.486691
			598.322	2.46574
			598.409	0.542331
			598.813	0.263784
			599.335	1.48189
			599.827	0.358893
			600.338	1.84791
			600.394	0.692737
			600.44	0.615346
			600.842	0.389793
			601.346	1.62041
			601.825	0.510309
			602.336	1.66357
			602.813	0.428242
			603.344	1.88541
			603.824	0.503422
			604.345	2.11581
			604.828	0.333989
			605.357	2.47317
			605.817	0.336036
			606.351	1.38039
			606.819	0.408646
			607.357	1.32105
			607.829	0.332829
			608.332	1.32009
			608.817	0.345233
			609.33	0.946016
			609.83	0.325968
			610.323	3.6632
			610.815	0.348567
			611.331	1.96946
			611.413	1.10747
			611.838	0.438835
			612.33	1.4014
			612.414	0.587193
			612.846	0.417373
			613.341	1.21633
			613.839	0.416576
			614.33	1.04798
			614.837	0.375183
			615.367	5.14279
			615.869	2.96458
			616.362	3.23526
			616.863	1.07182
			617.355	1.84095
			617.851	0.56875
			618.37	1.94429
			618.843	0.300627
			619.357	1.54509
			619.857	0.481272
			620.349	1.01288
			620.841	0.36438
			621.342	1.32392
			621.835	0.365645
			622.326	1.44261
			622.83	0.381438
			623.325	1.48987
			623.827	0.626443
			624.327	0.948193
			624.38	0.709306
			624.825	0.351258
			625.336	0.954484
			625.426	1.46978
			625.832	0.371782
			626.352	1.76615
			626.428	0.937956
			626.663	0.204933
			626.86	0.772987
			627.384	2.16146
			627.851	0.445646
			628.369	1.53536
			628.873	0.640009
			629.384	2.48175
			629.84	0.3555
			630.367	1.19758
			630.842	1.21007
			631.358	1.51569
			631.841	0.515758
			632.339	0.956908
			632.827	0.2862
			633.365	2.24469
			633.85	0.383787
			634.354	1.14643
			634.849	0.35446
			635.375	3.46561
			635.839	0.387804
			636.352	2.14024
			636.866	0.445572
			637.348	1.59751
			637.84	0.418174
			638.339	1.31259
			638.835	0.289528
			639.28	3.24331
			639.349	1.05325
			639.439	0.310925
			639.836	0.278877
			640.282	1.41248
			640.337	1.21515
			640.402	1.33368
			640.837	0.192218
			641.36	1.192
			641.862	0.729521
			642.4	2.92661
			642.846	0.460408
			643.39	1.79186
			643.84	0.337971
			644.356	1.31382
			644.412	0.997985
			644.848	0.387716
			645.369	1.46758
			645.859	0.511102
			646.361	1.14778
			646.842	0.318907
			647.369	1.4067
			647.851	0.38222
			648.364	1.19131
			648.861	0.504175
			649.382	2.33209
			649.846	0.2642
			650.391	3.03709
			650.893	1.42987
			651.351	2.03273
			651.391	1.42276
			651.849	0.434074
			651.895	0.283835
			652.361	1.13747
			652.859	0.56955
			653.348	1.3483
			653.858	0.360032
			654.346	0.840241
			654.417	0.638974
			654.837	0.2664
			655.348	0.980167
			655.429	0.668522
			655.854	0.38555
			656.369	1.36746
			656.809	0.429785
			656.861	0.327407
			657.17	0.278178
			657.368	1.4531
			657.855	0.459854
			658.358	1.94046
			658.416	0.980007
			658.849	0.360716
			659.374	3.72815
			659.846	0.282083
			660.374	3.00422
			660.855	0.31413
			661.367	1.96368
			661.838	0.347817
			662.376	1.47828
			662.884	0.550886
			663.376	1.75752
			663.891	0.683849
			664.394	2.1105
			664.866	0.283691
			665.372	1.16736
			665.846	0.185263
			666.364	0.801654
			666.853	0.286568
			667.36	1.05016
			667.857	0.282457
			668.348	0.903988
			668.447	1.50756
			668.85	0.256477
			669.408	1.86178
			669.91	0.73124
			670.373	1.06155
			670.448	0.753742
			670.874	0.231012
			671.382	0.96301
			671.851	0.261648
			672.407	2.85242
			672.909	1.42133
			673.4	1.49829
			673.841	0.316272
			673.91	0.293651
			674.394	1.36934
			674.877	0.610209
			675.378	1.7086
			675.856	0.325574
			676.38	1.21752
			676.869	0.255265
			677.379	1.13572
			677.867	0.337565
			678.379	1.17634
			678.86	0.291105
			679.365	0.97942
			679.852	0.255922
			680.352	0.909417
			680.862	0.278888
			681.353	1.35046
			681.841	0.654858
			682.358	1.25807
			682.45	1.30045
			682.849	0.307093
			683.364	0.946274
			683.444	0.825024
			684.374	0.776435
			684.868	1.14273
			685.368	1.85162
			685.887	0.656049
			686.385	1.39752
			686.86	0.599287
			687.378	1.00771
			687.858	0.414009
			688.404	2.0211
			688.86	0.36036
			689.416	2.89845
			689.858	0.2135
			690.399	1.79827
			690.861	0.257619
			691.387	1.66403
			691.717	0.24972
			691.871	0.296762
			692.377	2.89851
			692.858	0.202658
			693.374	1.90879
			693.871	0.298188
			694.41	2.42237
			694.854	0.391076
			694.922	1.28809
			695.388	1.11574
			695.862	0.393495
			695.921	0.273216
			696.379	0.842086
			696.463	0.499991
			696.879	0.530872
			697.308	3.56019
			697.389	1.21829
			697.462	0.514473
			697.867	0.34839
			698.318	1.37367
			698.398	0.928951
			698.446	1.463
			698.849	0.308999
			699.374	0.977304
			699.445	0.72129
			699.873	0.243589
			700.38	1.09075
			700.875	0.20891
			701.391	0.81651
			701.892	0.325746
			702.4	1.08641
			702.865	0.219976
			703.385	0.776304
			703.85	0.294873
			704.411	1.44883
			704.869	0.216359
			705.398	0.910346
			705.83	0.25564
			706.405	1.82706
			706.857	0.369944
			707.408	4.72184
			707.895	0.375326
			708.408	2.30478
			708.871	0.221761
			709.387	0.89509
			709.855	0.287658
			710.383	1.07794
			710.849	0.197486
			711.389	1.09257
			711.856	0.29247
			712.417	2.1855
			712.849	0.273786
			712.899	0.193823
			713.412	1.27111
			713.876	0.187002
			714.41	1.04567
			714.682	0.321442
			714.889	1.09363
			715.017	0.231373
			715.396	1.38122
			715.888	0.55105
			716.416	1.30098
			716.915	0.413966
			717.399	1.16059
			717.875	0.205238
			718.394	1.43315
			718.86	0.353959
			718.905	0.245062
			719.396	3.27205
			719.873	0.276558
			720.406	1.81772
			720.872	0.197311
			721.404	0.881508
			721.882	0.201577
			722.396	0.923966
			722.875	0.191184
			723.374	0.909772
			723.441	0.648341
			723.872	0.215388
			724.36	0.800859
			724.445	0.907348
			724.874	0.205189
			725.369	0.900886
			725.486	0.582473
			725.899	0.370972
			726.404	0.845331
			726.889	0.237068
			727.393	0.786301
			727.884	0.215076
			728.394	3.07619
			728.89	1.33561
			729.394	2.71206
			729.892	0.422622
			730.404	1.25957
			730.876	0.203458
			731.388	2.15693
			731.867	0.208159
			732.422	2.23002
			733.417	1.18198
			733.868	0.187285
			734.409	1.16858
			734.863	0.227137
			735.392	0.762775
			736.391	0.854147
			736.888	0.252478
			737.384	0.746258
			737.46	0.439738
			737.873	0.252595
			738.382	0.610146
			738.447	0.606088
			738.876	0.270314
			738.946	0.231719
			739.381	0.861105
			739.483	1.01075
			739.884	0.400053
			740.39	0.987915
			740.474	0.677406
			740.894	0.341253
			741.39	0.883502
			741.478	0.935004
			742.411	0.808924
			742.485	0.528447
			743.432	0.946157
			743.881	0.336636
			744.413	1.11371
			744.883	0.495211
			745.406	1.37998
			745.912	0.38854
			746.426	1.66716
			746.865	0.187247
			747.415	1.51735
			747.885	0.239827
			748.407	1.16682
			748.886	0.206838
			749.406	0.834221
			749.889	0.19772
			750.396	1.09429
			750.885	0.218913
			751.382	1.55375
			751.888	0.243762
			752.388	0.846532
			752.868	0.24709
			753.383	0.675629
			753.491	0.470423
			753.942	0.221264
			754.449	1.18082
			755.443	0.987013
			756.417	0.75777
			757.406	0.773983
			758.426	0.967078
			759.421	0.826623
			759.859	0.440085
			760.412	0.785135
			760.864	0.316803
			761.423	0.599735
			761.924	0.43606
			762.412	1.38463
			762.915	0.232775
			763.41	0.983807
			764.42	1.00276
			764.893	0.205517
			765.413	0.776573
			766.407	0.77496
			766.875	0.267175
			767.404	0.70146
			767.513	6.06784
			767.892	0.330242
			768.412	0.624228
			768.516	2.7291
			768.902	0.207704
			769.425	0.929699
			769.516	0.811462
			770.429	0.731825
			771.421	0.66571
			772.408	1.41358
			772.894	0.929397
			773.408	1.1511
			773.896	0.289454
			774.41	0.885133
			775.412	0.789389
			775.884	0.200731
			776.424	1.21355
			776.886	0.323566
			777.425	0.968308
			777.902	0.215837
			778.409	0.984928
			779.405	0.958709
			780.411	0.76313
			780.901	0.266795
			781.407	0.639026
			781.889	0.219304
			782.396	0.791697
			782.508	0.231761
			782.931	0.420096
			783.424	0.796094
			783.493	0.549544
			783.918	0.226532
			784.4	0.703426
			784.487	0.489059
			785.43	0.561087
			786.425	0.695443
			787.444	0.841461
			788.446	1.02372
			789.426	1.94488
			789.487	1.16632
			789.904	0.211843
			790.432	1.43521
			790.89	0.187309
			791.431	0.816119
			792.426	0.745773
			793.433	0.581491
			794.399	1.69145
			795.41	1.06873
			796.413	0.768283
			797.433	0.541376
			798.43	0.567385
			798.861	0.264285
			799.43	0.679956
			800.435	0.739515
			801.431	0.605103
			802.434	0.51192
			802.941	2.72112
			803.442	3.10496
			803.943	1.24999
			804.441	1.14062
			804.927	0.251626
			805.441	0.780161
			806.442	0.611348
			807.434	0.612373
			808.434	0.512387
			809.42	0.584124
			809.509	0.532358
			809.9	0.358368
			810.426	0.466261
			810.512	0.346668
			811.445	0.404036
			812.463	1.00689
			812.93	0.205249
			813.457	0.815847
			813.928	0.247665
			814.438	0.69093
			815.45	0.694201
			816.471	3.07283
			817.471	2.07834
			818.464	0.887529
			819.443	0.860005
			820.426	0.659528
			820.5	1.23773
			821.423	0.571708
			821.501	0.677285
			822.424	0.621663
			822.504	0.383473
			823.425	0.71171
			824.442	0.73099
			824.931	0.209229
			825.453	0.810347
			826.438	0.536852
			827.457	0.961982
			828.442	0.787239
			829.482	33.6701
			830.484	16.6471
			831.487	5.09463
			832.483	1.449
			833.464	1.51004
			834.453	0.855598
			835.453	0.567339
			836.447	0.541691
			836.531	0.660737
			837.409	1.07924
			837.53	0.389577
			837.914	0.220764
			838.421	0.602404
			838.532	0.270622
			839.446	0.435264
			840.434	0.504854
			840.906	0.28084
			841.456	0.466622
			842.45	0.466298
			843.456	0.439848
			844.49	0.800575
			845.418	2.47725
			846.431	1.4721
			847.463	1.11537
			848.462	0.765373
			849.453	0.633457
			850.308	0.218171
			850.449	0.644515
			851.464	26.1499
			852.466	12.4467
			852.888	0.280869
			853.469	3.71039
			853.894	0.183404
			854.466	0.956493
			854.54	0.306617
			855.469	0.621633
			856.442	0.440952
			857.447	0.424892
			857.94	0.256441
			858.479	0.618205
			859.465	0.56398
			859.943	0.187612
			860.467	0.916234
			860.942	0.196217
			861.464	0.733669
			862.463	0.492752
			863.469	0.496404
			864.465	0.644755
			865.453	0.533178
			866.457	0.432057
			867.439	1.88825
			868.44	1.03489
			868.512	0.51954
			869.453	0.883669
			870.47	1.56005
			871.472	0.964062
			872.463	0.63628
			873.447	1.60582
			874.45	1.16465
			875.456	0.65637
			876.467	0.494138
			877.462	0.3975
			878.455	0.39347
			879.449	0.476905
			880.464	0.397533
			881.453	0.416737
			882.474	0.71895
			882.526	0.54189
			883.471	0.546572
			884.483	0.512469
			885.475	0.445441
			886.492	0.496599
			887.483	0.466253
			887.935	0.24665
			888.477	0.483463
			888.936	0.190996
			889.471	0.451013
			890.489	0.524087
			891.468	0.45699
			892.454	0.76285
			892.539	0.482181
			893.46	0.605888
			893.543	0.305295
			894.465	0.393867
			895.456	0.433353
			896.477	0.396548
			897.404	0.897017
			897.49	0.475014
			897.565	0.26647
			898.42	0.573668
			898.502	0.49369
			898.943	0.228236
			899.479	0.475473
			900.5	0.739285
			901.49	0.538733
			902.495	0.56551
			903.476	0.484571
			904.493	0.536373
			905.48	0.398294
			906.485	0.51473
			907.484	0.558886
			908.476	0.44978
			909.469	0.343409
			910.504	0.367633
			911.465	0.52807
			911.556	0.312215
			912.489	0.435684
			913.494	0.338925
			914.511	0.435457
			915.506	0.373665
			916.493	0.465983
			917.497	0.502124
			918.49	0.58607
			919.492	0.504573
			920.495	0.543787
			921.492	0.457795
			921.591	0.185332
			922.486	0.539413
			923.487	0.346026
			924.485	0.392467
			925.487	0.367267
			925.572	0.235167
			926.466	0.498885
			926.568	0.276217
			927.484	0.431156
			928.487	0.362263
			929.512	0.490492
			930.512	0.502073
			931.476	0.534058
			932.488	0.419692
			933.483	0.391937
			933.575	0.238873
			934.482	0.383513
			935.49	0.371342
			936.417	1.12526
			936.5	0.418718
			937.421	0.614969
			937.505	0.309879
			938.462	0.378751
			939.493	0.373854
			940.525	0.88177
			941.521	0.586468
			942.509	0.388247
			943.514	0.363168
			944.512	0.425966
			945.515	0.396278
			946.505	0.340961
			947.493	0.398104
			948.485	0.38884
			949.497	0.383025
			950.5	0.37662
			950.609	0.28565
			951.511	0.499665
			951.607	0.209433
			952.503	0.564572
			953.526	1.10036
			954.568	1.42563
			955.566	0.841449
			956.536	0.369955
			957.533	0.524135
			958.527	0.440259
			959.519	0.786919
			960.516	0.495057
			961.495	0.686174
			962.487	0.906147
			962.636	0.237427
			963.493	0.601222
			964.492	0.417854
			965.519	0.600811
			966.504	0.452655
			967.506	0.387706
			968.493	0.357437
			968.601	0.342665
			969.521	0.296992
			969.609	0.234366
			970.516	0.420496
			971.523	0.384038
			972.527	0.420749
			973.538	0.3872
			974.523	0.432756
			975.517	0.451818
			976.509	0.500217
			977.526	0.369255
			978.506	0.461496
			978.566	0.332056
			979.519	0.394113
			980.508	0.273156
			981.516	0.280131
			982.52	0.29658
			983.518	0.320868
			984.517	0.467809
			985.525	0.393382
			986.531	0.347078
			987.526	0.589995
			988.525	0.456471
			989.517	0.325088
			990.514	0.338937
			991.528	0.352154
			992.51	0.327198
			993.506	0.328745
			994.539	0.362308
			995.554	0.421131
			996.549	0.347952
			997.53	0.268621
			998.537	0.269166
			999.531	0.258603
			1000.54	0.344296
			1001.54	0.36744
			1002.53	0.342948
			1003.54	0.46668
			1004.53	0.407777
			1005.53	0.366239
			1006.52	0.348795
			1007.52	0.29799
			1008.5	0.288565
			1008.62	0.858972
			1009.5	0.331148
[truncated: 214 more rows]

## Sheet: Figure 2f
Figure 2f
MS of cyprocide-B treated C. elegans lysate			MS of DMSO treated C. elegans lysate			MS/MS of m/z = 429.06 from cyprocide-B treated C. elegans lysate
m/z	Relative Abundance		m/z	Relative Abundance		m/z	Relative Abundance
97.0282	2.47467		91.0541	0.894707		102.053	3.21359
98.9838	4.2685		93.0694	0.5452		110.069	2.68559
103.054	2.02937		98.9612	0.708005		111.051	1.23398
110.071	1.45503		99.9248	0.754058		112.085	2.21689
110.999	3.83183		100.932	0.564648		115.085	4.24947
112.087	4.02959		103.054	1.91946		116.027	7.0518
112.996	1.66131		109.101	0.5787		117.01	2.66466
115.054	4.29223		109.943	0.730901		120.079	4.3778
115.086	3.77256		110.071	1.5339		124.082	2.39784
116.07	2.72536		111.045	0.599178		126.053	2.50678
117.058	3.86323		111.075	0.901342		128.105	1.97033
118.065	3.3903		111.09	0.725353		129.101	10.1366
118.086	4.6802		112.087	4.12565		130.027	1.29481
119.049	2.8965		113.07	1.0759		130.049	100
119.074	1.8303		113.106	0.582414		130.099	1.69609
120.081	107.003		114.101	0.843002		130.113	1.48579
121.065	4.16917		115.054	3.65521		131.051	2.14723
121.084	10.0447		115.086	3.62593		132.076	1.70582
122.08	2.41852		116.07	2.57071		132.099	1.49319
122.094	1.90345		117.058	3.60631		135.09	1.77613
123.044	1.43701		118.065	3.09529		136.037	1.59002
125.071	2.79502		118.086	4.28565		136.078	2.31252
127.044	1.40438		119.049	2.84059		137.015	1.41964
127.088	2.02978		119.071	1.79108		138.993	20.2827
129.066	1.52305		119.084	1.22396		142.05	1.29848
129.102	35.7801		120.081	101.55		145.005	1.79679
130.049	5.14357		121.04	0.665041		147.111	4.1736
130.064	21.7359		121.065	2.11803		153.019	4.98725
130.098	5.46046		121.084	9.26318		153.064	5.13572
131.001	3.23216		122.081	2.03999		154.048	30.0226
131.05	1.67041		122.094	2.04608		155.078	1.94882
131.07	3.06642		122.964	0.789939		156.072	1.7651
132.081	10.8049		123.046	1.31994		157.129	2.90468
132.101	14.9553		123.083	1.54457		159.09	4.66498
133.064	4.82364		124.085	1.01407		167.105	1.24204
133.101	1.53517		125.071	1.41591		169.979	3.39755
136.076	26.696		126.057	0.784155		171.075	49.9455
137.08	2.44962		127.052	0.609262		172.057	3.42488
138.996	8.02987		127.088	2.11178		175.118	1.26789
139.087	1.86919		129.065	1.44833		183.107	1.21795
140.993	2.46448		129.102	34.6494		183.145	1.48261
141.105	3.58553		130.049	3.92587		194.044	3.47124
142.065	4.7446		130.064	20.8669		199.07	17.356
143.075	2.67749		130.098	4.75481		199.104	1.99977
143.118	6.69425		131.001	2.22129		200.054	19.488
144.081	4.92974		131.05	1.47138		201.125	1.43535
145.061	10.0915		131.07	2.86948		212.134	2.25022
146.06	4.03034		131.118	0.538995		212.986	57.291
147.076	1.93881		132.081	9.97572		213.987	3.03426
147.112	5.50789		132.101	14.4408		215.134	1.57234
153.021	4.20123		133.033	0.604664		217.08	68.6386
153.065	1.72312		133.064	4.01766		218.081	2.50584
154.05	2.16235		133.082	1.82152		221.088	1.66561
155.085	1.96137		133.102	1.40764		226.149	2.40793
156.077	5.32592		133.589	0.938277		227.11	1.27392
157.108	9.09223		134.045	0.617365		231.04	5.11915
157.131	2.78727		134.095	0.697347		233.123	1.37183
158.093	2.54996		135.067	0.585612		241.114	1.25169
159.091	24.6511		135.09	0.534895		243.139	1.38979
160.095	3.14045		136.076	26.9252		244.159	1.70275
165.055	1.64715		137.08	2.62961		254.01	11.8764
166.061	2.11004		138.066	0.876166		254.157	2.33064
166.086	12.0102		138.091	1.13983		255.162	1.30858
167.091	3.06644		138.127	0.747811		268.174	2.61884
169.097	1.79232		139.088	1.67472		278.147	1.70764
169.133	2.80398		140.081	1.55505		281.109	1.28716
169.982	1.87928		141.064	1.15404		282.007	6.55254
170.06	10.2798		141.105	3.46771		285.198	1.57093
171.076	4.70927		142.065	4.33609		295.165	1.91821
171.112	2.81549		143.045	0.509658		300.017	91.8535
173.092	6.49124		143.075	2.44626		301.018	4.42362
173.128	3.89165		143.118	6.39745		344.175	1.21681
174.134	5.60463		144.081	4.33409		346.184	1.27029
175.119	11.0632		144.12	0.721789		350.71	1.43095
176.121	1.63357		145.086	0.693267		364.7	1.50758
177.007	1.91		146.06	2.95137		366.023	2.6923
178.133	2.06994		146.974	0.565979		370.199	1.8374
182.082	3.06445		147.044	0.961267		373.22	4.20003
183.113	1.46362		147.076	1.58244		377.207	1.65431
183.149	4.98187		147.113	4.56871		379.257	1.42168
184.113	1.51506		148.064	1.41911		389.18	1.62118
185.103	8.81382		148.115	0.513521		389.24	1.19251
185.165	3.22226		149.063	0.603206		389.714	1.3396
186.126	3.12812		150.059	1.5832		399.222	1.33665
187.086	1.86962		151.083	0.8167		401.253	1.22482
187.107	4.35923		152.077	0.68988		407.261	2.47441
187.143	2.30583		152.143	0.870576		410.217	2.07195
188.07	14.705		153.1	0.686494		410.759	1.50152
189.081	1.83143		155.086	1.56138		412.217	1.24651
189.123	1.4074		155.116	1.53695		413.738	1.25498
195.112	1.53552		156.077	4.92551		420.256	1.70666
197.103	2.1398		156.123	0.813321		427.27	1.47352
197.127	4.08836		157.076	0.860792		428.254	6.39052
197.164	2.62254		157.108	7.63284		428.306	1.38093
199.072	3.25451		157.131	2.30913		428.761	1.74714
199.107	1.9691		158.094	1.88565		428.838	1.22579
199.18	10.9179		159.091	21.1304		429.054	3.09341
200.146	4.04759		160.095	2.74687
200.179	2.18984		162.103	0.583286
201.123	6.27991		164.119	0.621658
203.103	2.49801		165.055	1.77999
205.098	5.29081		166.061	1.8781
207.126	1.40386		166.086	11.9034
209.126	1.85325		167.091	2.80375
211.073	1.72455		167.115	1.21042
211.145	2.60625		169.097	1.9404
212.115	1.42264		169.133	2.63136
212.988	12.6008		170.06	9.17244
213.134	1.77826		170.132	0.627589
213.159	3.02628		171.069	1.18233
214.13	2.99866		171.112	2.67133
214.154	2.42859		171.148	0.791017
214.191	4.62944		172.074	0.507932
214.985	4.32276		172.112	1.08075
215.139	9.02769		173.092	7.72688
216.141	2.13364		173.128	4.29575
217.082	8.23289		174.096	0.768507
217.134	4.01741		174.135	4.21818
219.148	3.84876		175.086	0.865944
221.126	1.5571		175.119	8.97583
222.655	3.04388		176.12	1.37672
223.11	1.66213		177.007	1.15389
223.155	4.93818		177.104	1.38413
225.168	2.41772		178.133	1.79936
226.124	1.76961		181.101	1.17458
226.156	3.42768		181.131	1.04901
227.113	1.79845		182.082	3.31748
227.175	10.3328		183.113	1.54597
228.143	2.27535		183.149	4.51544
228.178	3.90863		184.114	1.53525
229.122	2.82799		184.151	0.769832
229.155	25.1311		185.063	0.525535
230.156	5.35872		185.103	7.65346
231.109	2.8481		185.165	2.81601
231.162	2.99207		185.65	0.545995
232.141	1.87794		186.099	1.14055
233.164	8.19874		186.126	3.10794
234.13	1.70931		187.086	1.69152
234.168	1.73038		187.107	4.6212
235.117	2.99896		187.143	2.45604
235.654	2.06777		188.071	13.1466
237.135	1.70573		188.145	0.649398
239.115	1.94009		189.077	1.85373
239.15	1.96924		189.122	1.10722
240.139	2.48993		190.116	0.550062
240.173	1.53933		191.114	0.831132
242.15	1.58754		192.112	0.572884
242.196	9.22586		193.124	0.842387
243.026	11.9998		194.125	0.587646
243.143	3.27081		195.088	1.23926
243.195	1.93941		195.112	1.35845
244.134	3.41265		195.146	0.601794
244.165	6.84385		197.104	2.26064
245.127	3.30749		197.127	4.42263
245.185	7.09058		197.164	2.60308
246.148	1.78516		198.126	1.16653
246.183	1.86603		199.072	0.555333
247.14	4.4359		199.108	1.59109
248.145	2.38887		199.18	9.05889
248.173	2.35319		199.652	0.708361
249.149	2.73266		200.147	4.01396
250.159	1.44359		200.179	2.15546
251.151	3.10216		200.807	0.700576
253.133	2.14495		201.124	6.42624
253.165	3.01591		202.124	1.10765
254.015	5.26137		203.068	0.706398
254.16	3.18591		203.103	2.44504
255.151	2.05988		203.116	1.85767
256.012	1.96584		203.139	1.21144
256.172	3.03403		204.126	1.02105
257.176	2.44948		205.098	5.33955
258.159	4.55989		206.101	0.832108
259.156	1.96347		206.128	0.593854
260.196	4.64667		207.128	1.22879
261.16	8.59155		207.639	0.56853
262.119	1.41058		208.127	0.552561
262.159	2.40694		209.095	1.1359
263.139	19.201		209.135	1.52952
264.143	3.23205		211.119	1.39772
264.172	2.11169		211.145	2.42938
265.155	2.21268		212.115	1.48039
265.194	2.64598		212.139	1.16521
266.165	2.72137		213.09	1.29219
267.112	2.58592		213.155	2.90059
267.163	2.22454		213.649	0.650318
268.174	3.56379		214.13	2.66616
269.16	2.9015		214.155	2.20476
270.191	10.3938		214.191	3.7139
271.182	5.82494		214.636	0.733944
271.677	1.72186		215.139	8.26947
272.135	2.84063		215.194	0.689654
272.177	11.603		216.111	0.859148
272.697	1.85104		216.141	1.72509
273.175	2.46314		217.086	1.4971
274.105	4.96035		217.133	4.13989
274.188	2.77606		218.143	1.39268
276.175	5.08978		219.148	4.05483
277.161	2.42555		220.148	0.826912
279.134	3.85428		221.128	1.36954
279.169	10.588		222.138	0.618819
279.194	7.83938		222.656	2.03179
279.693	3.23691		223.11	1.73041
280.175	3.51708		223.155	4.37273
281.167	2.00818		224.115	0.60142
282.178	1.99635		224.166	0.843864
283.148	1.8359		225.101	1.09185
283.177	1.44627		225.124	1.23299
284.181	1.91369		225.167	1.90509
285.196	5.75156		226.123	2.04452
286.152	4.25145		226.155	3.49657
286.18	4.07687		227.112	1.89385
286.698	2.35468		227.175	8.46155
287.171	3.48739		227.678	0.689069
287.216	2.85765		228.143	2.70614
288.203	13.7799		228.177	3.58575
289.167	2.18496		229.122	2.7396
289.203	2.76484		229.155	25.0885
290.174	1.51502		230.121	1.57412
290.269	5.69569		230.157	4.70687
291.181	1.44646		231.11	3.29002
292.187	1.81467		231.164	3.05395
292.69	1.50537		232.14	1.29911
293.18	1.41402		232.17	0.655084
294.178	4.60274		233.096	0.584168
295.12	1.83141		233.165	8.35112
295.17	2.48959		234.125	1.63186
296.185	2.68648		234.167	1.97511
297.174	1.69565		235.117	2.72966
298.18	2.53674		235.655	1.33481
298.21	1.98465		236.143	0.83994
299.204	2.48858		237.136	1.89718
300.02	11.5567		238.155	0.822301
300.178	3.28252		239.116	1.84643
300.707	5.08697		239.151	1.99699
301.023	1.49074		239.649	0.865523
301.193	2.78708		240.139	2.13181
302.018	4.55827		240.174	1.36631
302.151	5.72526		241.143	1.23248
303.167	2.64833		241.657	0.577452
303.213	3.38318		242.149	1.57512
304.178	4.99588		242.196	7.87109
305.178	2.09744		242.674	0.548268
306.177	2.21942		243.143	3.57812
307.705	2.53676		243.196	1.4944
308.196	2.11503		243.493	0.794362
308.703	1.55183		243.823	0.560826
309.191	1.5328		244.134	3.85931
310.192	1.7069		244.165	6.05544
311.182	1.71232		245.127	3.30433
312.183	1.90935		245.185	6.75223
313.18	2.6504		246.148	1.87874
313.231	1.55859		246.183	1.87946
314.2	2.58763		247.14	4.67735
315.197	3.30429		248.144	2.39343
315.708	1.71037		248.173	2.0133
316.191	4.44953		248.494	0.633082
317.187	2.62004		249.148	2.6774
317.212	1.7986		249.669	0.913894
318.186	3.45744		250.158	1.39396
319.188	1.90484		251.149	3.31233
320.181	2.63817		252.151	1.13096
320.711	1.53706		253.094	0.881514
321.2	1.86133		253.135	1.75506
321.704	1.41574		253.165	2.76435
322.19	5.15131		254.159	3.14637
322.709	2.48207		255.15	1.92741
323.201	2.60792		255.673	1.11081
324.196	1.81649		256.174	2.91175
324.694	1.39834		256.678	0.681735
325.184	2.7591		257.164	2.24404
326.194	2.43013		257.196	2.51334
326.24	1.87919		257.673	0.887528
327.208	3.47337		258.159	4.58384
327.53	1.95831		258.665	0.688689
328.213	3.5594		259.104	0.64169
328.714	1.4953		259.156	1.86713
329.208	3.79258		260.157	1.464
329.716	3.01129		260.197	4.2728
330.205	3.06148		261.16	8.19176
330.705	1.47504		261.663	0.52362
331.202	2.33493		262.119	1.19014
332.19	1.68551		262.161	1.95451
332.707	1.61705		262.67	0.911904
333.199	2.44596		262.829	0.796335
334.191	3.74746		263.14	18.5534
335.141	2.40466		263.675	0.875505
335.2	2.15575		264.143	3.23418
336.214	3.25655		264.171	2.16879
336.714	5.83185		264.667	0.70752
337.214	4.71481		265.155	2.24122
337.713	2.13462		265.194	2.20208
338.2	2.50654		265.69	0.979644
338.707	1.43697		266.164	2.76535
339.206	2.18369		266.671	0.614257
339.239	1.87881		267.114	2.26179
339.706	3.4657		267.162	2.14333
340.206	2.82042		268.174	3.31721
341.205	2.50341		269.16	2.94475
341.261	2.55516		269.207	1.04269
342.225	4.84597		269.678	1.25886
343.214	4.65073		270.191	8.45368
343.72	2.93283		270.675	0.592155
344.208	4.89707		271.182	5.04874
344.715	3.77981		271.677	1.68315
345.217	5.0114		272.135	2.70418
346.207	1.6721		272.176	9.83291
346.702	1.81539		272.257	0.56325
347.202	2.16627		272.693	1.36254
348.204	2.15979		273.137	1.15693
349.209	1.74035		273.177	2.27615
350.211	2.1388		274.119	0.904677
351.219	3.72253		274.187	2.30265
351.716	1.95929		275.166	1.20421
352.166	7.01601		275.206	1.32687
352.201	2.99001		275.498	0.57195
352.709	1.63652		276.174	4.25889
353.203	2.76215		276.84	0.684569
353.711	1.44714		277.16	2.37727
354.214	4.22922		277.676	0.604233
354.708	2.00604		278.166	1.19678
355.211	2.91072		278.678	0.585561
355.276	2.48893		279.137	3.55604
355.707	1.50884		279.169	9.33399
356.222	9.96869		279.194	6.16597
356.726	1.88747		279.693	2.51029
357.041	17.2942		280.173	3.11426
357.223	6.82805		280.677	0.632506
357.722	1.68641		281.171	2.98216
358.044	2.74198		281.509	0.857503
358.22	3.44676		281.841	0.548537
358.721	1.62682		282.18	2.19081
359.039	6.227		282.682	0.706983
359.212	3.05095		283.148	1.71212
359.263	1.72403		283.176	1.36125
359.712	1.40373		283.684	0.5561
360.21	2.78321		284.183	1.8474
361.21	3.27566		284.679	0.567324
361.72	1.81572		285.195	4.72957
362.21	3.07515		285.684	1.31921
362.882	8.34153		286.151	4.55889
363.216	7.33472		286.178	4.20616
363.551	1.97195		286.693	1.64963
363.726	1.72187		286.847	2.09544
364.222	2.69635		287.173	3.61123
364.731	1.88717		287.216	2.64257
365.225	3.49648		287.68	0.828713
365.726	2.48392		288.203	10.7182
366.216	2.79302		288.251	1.09634
366.722	1.49194		288.673	0.798108
367.22	2.77627		289.19	2.43069
367.722	1.76464		289.683	0.544362
368.221	3.12279		289.835	0.620568
368.716	1.53473		289.858	0.932012
369.236	3.36635		290.178	1.36734
370.235	3.70743		290.269	8.05873
370.283	1.98606		291.183	1.62297
370.74	2.07347		291.272	1.28415
371.058	1.87046		291.684	0.659773
371.238	9.10798		292.187	1.90091
371.314	2.0738		292.69	1.51915
371.738	2.85743		293.175	1.2537
372.235	9.03821		293.687	0.807722
372.735	3.3093		294.179	3.83715
373.225	4.33526		294.681	1.00708
373.279	3.06414		295.171	2.3271
373.729	3.31325		295.682	0.511739
374.232	4.42825		295.858	0.60733
375.222	3.34164		296.183	2.48952
375.718	2.04348		296.687	1.00147
376.218	4.29723		297.128	0.883184
377.216	2.18095		297.181	1.46376
377.735	1.69826		298.182	2.64846
378.222	3.24044		298.21	1.88611
378.731	1.84093		298.692	0.971761
379.227	3.07563		299.203	2.25049
379.734	1.79159		299.695	0.927079
380.223	2.66197		300.179	3.32405
380.725	1.98058		300.707	4.98134
381.222	3.86216		301.193	2.60503
381.727	1.57313		301.511	0.530613
382.23	2.78		301.7	0.779316
382.723	2.85065		302.113	0.638905
383.22	3.23968		302.151	4.93454
383.273	3.40706		302.19	1.78808
383.724	1.42959		302.228	1.06812
384.255	5.36371		302.69	0.624214
384.757	2.38858		303.15	2.02993
385.247	7.19884		303.176	2.39346
385.735	1.77882		303.213	2.99957
386.238	4.08805		303.69	1.12474
386.735	1.91882		304.177	4.6718
387.224	3.83038		304.521	0.54055
387.267	3.24935		304.688	0.602599
387.731	2.48117		305.179	1.92284
388.228	2.62079		305.516	0.656879
388.286	1.3921		305.694	1.1058
389.236	2.76847		305.849	0.625109
390.222	3.78739		306.178	1.82113
391.224	3.98485		306.514	1.59224
391.719	1.94873		306.698	1.13237
392.254	83.8546		306.848	0.650798
392.736	1.67858		307.187	1.6644
392.887	1.54129		307.704	1.75067
393.257	21.537		308.194	1.5479
393.745	2.38583		308.702	1.20296
394.244	5.43103		309.189	1.31038
394.738	3.19063		309.692	0.524065
395.22	9.97673		310.179	1.48237
395.721	4.94204		310.211	1.29795
396.228	2.93948		310.693	0.760592
396.729	1.40861		311.187	1.89541
397.231	2.59741		311.687	0.727633
398.228	2.27667		312.188	1.67328
398.283	2.45981		312.513	0.697148
399.239	5.26493		312.7	1.10065
399.741	2.87516		312.847	0.58358
400.238	5.40479		313.183	2.63624
400.74	2.11673		313.231	1.48798
401.232	3.98543		313.697	1.10431
401.286	7.98087		313.857	0.626096
401.739	2.18911		314.199	2.45643
402.231	3.16168		314.706	1.00059
402.284	3.09243		314.858	0.547281
403.23	4.21307		315.197	3.50475
404.236	3.54763		315.709	1.40485
404.748	2.30004		316.19	4.29181
405.233	3.54064		316.697	0.811038
405.736	1.40478		317.187	2.92897
406.23	2.40834		317.213	1.99366
406.74	1.45922		317.689	1.12439
407.262	7.63157		318.187	3.4502
407.746	1.85117		318.699	1.10013
408.243	3.47341		318.863	0.612929
408.74	11.6417		319.191	1.81914
409.235	7.85575		319.7	0.796991
409.741	2.53403		320.182	2.22959
410.215	7.70376		320.711	1.4702
410.744	1.87565		321.197	1.77951
411.052	5.00171		321.701	1.28582
411.23	3.55732		322.191	4.21964
412.223	21.8316		322.709	2.07214
412.736	1.41241		322.863	0.748773
413.049	1.92114		323.199	2.35608
413.233	7.30038		323.7	0.869554
413.749	2.0837		324.192	1.8801
414.239	13.8632		324.226	1.22123
414.752	2.01233		324.524	0.774156
415.237	12.9582		324.697	1.44817
415.286	3.65678		324.865	0.746135
415.744	2.52162		325.167	5.01223
416.234	9.44131		325.197	3.23493
416.295	5.00931		325.52	0.669268
416.744	2.0426		325.7	1.26767
417.249	29.874		325.735	0.618421
417.743	2.04479		326.186	2.22054
418.251	9.08815		326.242	1.41255
418.761	1.97969		326.702	0.868082
419.243	5.0119		327.206	3.02129
420.25	2.51166		327.53	2.08859
420.762	1.78499		327.714	1.13006
420.898	1.45511		327.863	0.998197
421.252	3.99186		328.212	3.42385
421.755	2.34123		328.697	1.35375
422.253	2.49484		328.728	1.29157
422.755	2.99136		329.211	3.69684
423.052	2.10191		329.716	2.57884
423.229	4.25783		330.2	3.12276
423.748	2.72715		330.706	1.56589
424.241	4.2467		331.203	2.10793
424.736	3.30888		331.516	0.612531
425.244	3.61665		331.701	1.08701
425.738	2.12772		331.852	0.542183
426.244	4.00219		332.19	1.80461
426.747	2.03664		332.71	1.48247
427.262	3.30449		333.198	2.33599
428.254	3.78973		333.525	0.967115
428.758	1.45297		333.71	1.01756
429.063	100		333.858	0.639449
429.764	4.29683		334.193	3.16165
430.066	20.2055		334.534	0.521562
430.248	3.89909		334.719	1.09381
430.739	7.84205		334.86	0.538429
431.06	36.9702		335.203	1.80612
431.256	9.9438		335.712	1.23296
431.305	5.25718		336.216	2.95223
431.745	2.34772		336.715	4.94238
432.063	7.11003		337.214	4.62056
432.202	30.7267		337.713	2.32812
432.258	5.70017		337.863	0.632997
432.739	2.57392		338.201	2.51505
433.06	2.26407		338.704	1.25213
433.212	8.85846		339.215	2.18388
433.75	1.46804		339.528	0.770336
434.229	4.64976		339.707	4.24864
434.754	1.79608		339.864	0.547563
435.27	32.5822		340.207	3.10568
435.753	1.7028		340.704	1.21484
436.271	10.653		341.203	2.35561
436.742	2.59317		341.26	2.20087
437.255	4.19192		341.707	1.38123
437.75	2.43067		342.222	4.01575
438.25	2.71364		342.705	1.10173
438.749	1.73856		342.87	0.549669
439.226	4.27841		343.214	4.49031
439.742	1.50568		343.717	2.62469
440.255	3.64915		343.868	0.577758
440.746	1.44528		344.206	5.69507
441.253	8.49076		344.535	0.809566
441.749	2.22611		344.716	3.23468
442.24	14.8492		344.865	0.597569
442.763	1.61519		345.215	4.4438
443.25	5.65484		345.712	1.09187
443.758	1.79975		346.207	1.73454
444.265	4.5646		346.705	1.86553
444.759	2.31869		347.206	2.64644
445.247	2.41985		347.708	1.1201
445.298	1.82277		347.872	0.644715
445.753	1.56808		348.204	2.01204
446.274	14.6214		348.544	1.3813
446.751	1.6127		348.712	0.755567
447.26	6.17182		348.875	0.753164
448.247	2.69225		349.207	1.89007
448.765	1.62585		349.539	0.632536
449.229	6.22497		349.723	1.34293
449.275	8.61687		349.868	1.35112
449.765	1.5622		350.209	2.48916
450.26	4.89466		350.536	0.747359
450.764	1.91621		350.721	1.01208
451.258	4.51134		351.218	3.3374
451.76	1.84569		351.534	0.602609
452.255	2.56755		351.715	1.77071
452.761	1.72276		352.198	2.42288
453.218	6.39761		352.549	1.32485
453.268	5.81432		352.708	1.55315
454.258	3.58316		352.882	0.820935
455.007	4.21419		353.21	2.91577
455.246	5.81757		353.54	0.57933
455.32	3.56031		353.71	1.2481
455.774	1.79031		353.871	1.3323
456.272	3.98974		354.216	4.77323
457.004	1.65473		354.552	1.35591
457.259	5.25447		354.707	1.83716
457.337	16.8911		354.886	0.817377
457.769	1.85393		355.21	2.52971
458.26	4.61712		355.276	2.03053
458.34	4.95803		355.706	1.67451
458.761	1.94414		356.221	9.91532
459.261	5.28871		356.558	0.725189
459.315	2.69778		356.728	1.73436
459.763	2.36858		357.223	7.13083
460.261	4.48802		357.544	0.717544
460.757	1.82118		357.723	1.89662
461.277	3.40857		358.218	3.4595
461.801	1.57468		358.538	0.56441
462.255	2.11129		358.714	1.57841
463.236	7.09879		358.873	0.564695
463.29	11.3395		359.208	2.95164
463.77	1.48141		359.26	1.68132
464.237	3.38322		359.536	0.675525
464.289	4.62901		359.712	1.35884
464.753	1.39282		359.873	0.581085
465.263	4.30134		360.211	2.60878
465.768	2.18596		360.715	1.21897
466.258	3.50069		361.212	2.88252
466.766	1.87692		361.721	1.64516
467.195	4.83562		362.212	2.9744
467.24	4.98626		362.714	1.05349
468.264	3.65737		362.882	5.99003
468.713	3.90768		363.216	6.70863
468.755	2.29532		363.549	2.21459
469.255	8.01745		363.722	1.53996
470.282	4.0345		363.878	0.992112
471.27	3.97672		364.217	2.31122
471.775	1.69769		364.731	1.96197
472.258	15.3477		364.874	0.848213
472.773	1.99767		365.227	3.64727
473.252	9.21173		365.725	3.20769
473.29	6.92133		366.218	3.25981
473.771	1.61663		366.723	1.63656
474.28	17.322		366.88	0.763845
475.287	12.4526		367.221	2.67373
475.762	1.57576		367.548	0.847891
475.808	1.95524		367.725	1.4382
476.282	4.47816		367.888	0.929003
476.766	1.96029		368.223	3.3375
476.988	2.12095		368.718	1.41866
477.303	12.3185		368.871	0.657934
477.795	10.2308		369.232	3.16905
478.3	8.71434		369.723	1.13058
478.791	2.66235		369.884	0.851715
479.298	7.59998		370.236	3.2007
479.777	1.87646		370.282	1.97556
480.27	8.27951		370.741	1.76236
480.769	3.93594		371.236	7.06285
481.252	8.40997		371.314	2.37109
481.769	1.57202		371.737	2.51131
482.263	4.10646		371.881	0.604943
482.342	3.2312		372.234	7.7197
482.767	1.60049		372.317	0.92529
483.263	4.42261		372.55	0.615169
483.773	2.15276		372.735	2.97007
484.286	2.98735		372.881	0.71207
484.786	1.52822		373.223	4.06803
485.279	4.72239		373.278	2.53991
486.085	277.894		373.545	0.65949
486.786	2.67226		373.73	3.87526
487.087	60.2349		373.877	0.767779
487.276	10.9363		374.233	4.46088
487.308	9.16207		374.725	1.2705
487.361	2.58829		375.223	4.11911
487.778	5.39345		375.717	1.88745
488.082	110.458		376.219	4.36215
488.286	8.13729		376.549	0.680579
488.774	2.47634		376.721	1.07133
489.084	21.5925		377.219	2.41722
489.306	24.4697		377.542	0.52888
489.762	2.49553		377.734	1.53977
490.082	6.85199		377.874	0.773535
490.303	8.65584		378.221	3.41819
490.773	1.65623		378.731	1.36486
491.275	2.51584		379.23	3.20944
492.281	4.72842		379.737	1.69869
492.785	1.57931		380.226	2.74502
493.296	6.62065		380.726	1.87713
493.782	1.60025		380.868	1.2336
494.276	3.72325		381.223	3.43416
494.774	1.70101		381.56	0.819102
495.278	2.88134		381.723	1.29358
495.768	1.54641		381.892	0.684963
496.277	3.18096		382.23	3.13082
496.356	1.56593		382.549	1.02663
496.771	1.80732		382.725	3.31848
497.281	5.65747		382.881	0.915803
497.621	1.92309		383.222	3.35708
497.785	1.5335		383.271	3.00276
498.327	7.30437		383.546	0.51425
498.792	1.46906		383.726	1.50627
499.28	5.1033		383.876	0.678078
499.333	3.38666		384.257	6.33322
499.78	1.53802		384.757	2.63502
500.278	3.9886		385.245	6.84555
500.354	5.6024		385.551	0.678556
500.784	1.91602		385.738	1.83034
501.28	4.82272		385.892	0.590829
501.368	2.89973		386.238	4.01148
501.781	1.45197		386.557	0.639105
502.283	4.75785		386.74	2.11706
502.77	3.10336		386.894	0.719453
503.282	3.84363		387.224	4.12152
504.313	9.36789		387.265	2.93647
504.804	2.28647		387.555	0.76877
505.298	4.38036		387.729	2.40322
506.294	8.93073		387.885	0.767306
506.326	7.30458		388.229	2.68062
507.283	9.87859		388.287	1.42293
508.065	2.71864		388.725	1.25954
508.281	5.59797		389.237	3.06573
508.779	2.28187		389.72	1.28761
509.278	7.57008		389.894	0.725028
510.279	3.83514		390.223	4.16248
510.335	3.27067		390.728	1.4778
511.288	8.73587		390.879	0.61894
512.168	8.20767		391.225	4.08453
512.304	4.529		391.562	0.819045
512.778	1.66992		391.72	2.39209
513.172	2.13129		391.897	0.769228
513.285	5.96161		392.254	75.0401
513.341	2.93838		392.734	1.62769
513.792	1.69528		392.886	1.15884
514.301	16.6617		393.257	19.7627
514.364	11.1385		393.293	6.17676
514.784	1.42799		393.551	0.690439
515.3	8.47123		393.744	2.40224
515.366	4.73128		393.884	0.56343
515.795	1.77888		394.241	5.10201
516.298	4.92612		394.294	1.47044
516.374	1.82225		394.739	4.20133
516.778	2.01164		395.223	8.78568
517.294	3.58711		395.722	3.62692
518.294	6.18292		396.228	2.79709
518.763	1.69329		396.559	0.63748
519.293	4.11796		396.729	1.57713
519.789	1.46716		396.885	0.836315
520.313	6.48292		397.232	3.51947
521.306	7.92198		397.552	0.642326
522.304	6.07885		397.735	1.53602
522.797	1.62999		397.883	0.585872
523.288	2.35592		398.231	2.36862
523.79	1.44305		398.282	2.46407
524.293	4.98079		398.551	0.515431
524.804	2.41969		398.731	1.22969
525.268	2.80506		399.239	5.10248
525.346	2.33008		399.741	2.7029
526.288	3.54826		400.238	5.59824
526.356	4.37842		400.741	2.27011
526.789	1.69203		400.903	0.790683
527.278	3.26088		401.23	4.24528
527.356	2.28025		401.286	6.28503
528.2	3.23846		401.563	0.6688
528.297	4.038		401.739	1.97793
528.37	2.65698		401.888	0.515304
529.288	3.65384		402.234	3.54238
529.38	4.89954		402.285	2.57756
530.302	9.60353		402.732	1.52283
530.378	2.11275		402.892	0.728352
530.798	2.11074		403.231	4.21303
531.297	5.91732		403.556	0.570193
532.317	12.8733		403.735	1.65154
533.313	4.71855		404.24	4.471
533.816	1.4712		404.558	0.901826
534.329	7.9276		404.745	2.43221
535.323	3.35548		404.89	0.691645
535.63	11.1977		405.235	3.64881
535.804	1.49239		405.566	0.836456
535.964	11.1112		405.738	1.27955
536.305	8.96584		405.897	0.66881
536.632	2.05276		406.231	2.15726
537.289	5.24435		406.558	0.577714
537.794	1.72178		406.745	1.58334
538.283	4.66881		406.893	0.605947
538.341	2.34476		407.255	4.82649
539.286	20.2839		407.562	0.560631
540.29	10.2641		407.745	1.65464
540.372	3.37659		407.891	0.542782
540.817	1.98147		408.241	3.54096
541.287	5.63054		408.74	10.4272
541.343	7.22737		408.895	0.60141
542.292	3.92585		409.237	7.46591
542.353	5.6239		409.562	0.767374
542.751	2.28261		409.742	2.36564
543.294	7.73431		409.896	0.515241
543.39	2.72748		410.221	5.73444
543.818	13.4729		410.563	1.5864
544.32	12.5128		410.745	1.9126
544.386	3.35438		410.896	1.37068
544.817	3.54753		411.234	3.85509
545.314	5.35258		411.561	1.0746
545.794	1.45393		411.737	1.40415
546.306	12.0581		411.89	0.861101
546.801	1.71253		412.224	21.2053
547.313	5.4239		412.736	1.28218
548.323	4.18906		413.234	7.39001
549.308	2.92614		413.753	2.07456
550.295	5.04243		414.239	15.4823
550.803	1.96956		414.572	0.916403
551.309	3.2321		414.749	2.30446
551.81	1.50311		414.898	0.52111
552.302	6.33352		415.238	12.4648
552.807	2.84943		415.287	4.25843
553.319	3.78593		415.554	0.864987
554.312	4.07735		415.746	2.89901
554.389	4.31763		415.887	1.01888
555.31	3.33791		416.239	6.89802
555.386	1.90404		416.294	4.20061
556.303	4.20056		416.562	0.749255
556.366	3.87061		416.744	1.93727
557.267	4.9998		417.249	28.6245
557.311	3.55269		417.562	0.63702
557.378	2.88106		417.745	2.27409
558.105	21.3406		418.251	8.91349
558.312	3.38768		418.764	2.60319
558.382	2.42314		419.246	4.35593
559.109	5.42855		419.563	0.584001
559.321	2.99862		419.75	1.30484
560.103	8.29157		420.252	3.18666
560.339	8.65213		420.576	0.70513
561.106	2.27627		420.763	1.95003
561.322	4.61297		420.898	1.54815
562.304	3.64515		421.25	3.95291
563.307	3.21555		421.565	0.870642
564.317	6.93635		421.753	2.08208
565.306	3.72325		421.897	0.522307
565.797	1.60781		422.252	2.82423
566.302	4.34049		422.563	0.637415
566.359	2.49153		422.758	4.02182
566.804	1.92762		422.89	0.610394
567.303	2.83612		423.231	4.51808
567.353	2.09961		423.568	0.605488
568.305	4.30215		423.748	2.55559
569.342	3.7904		423.901	0.554206
570.328	3.12748		424.24	3.8607
570.799	1.67651		424.589	1.55512
571.299	4.58374		424.736	2.69217
571.384	2.67284		424.913	1.06086
572.352	7.77449		425.245	3.53349
573.327	4.38183		425.571	0.682783
574.339	4.18865		425.739	1.81074
575.323	3.89961		425.901	0.526625
576.336	17.6182		426.243	3.80456
577.335	7.72		426.742	1.90067
578.356	11.9717		426.896	0.566483
579.348	5.09661		427.26	2.98972
580.311	3.303		427.768	1.92432
580.362	2.2		427.89	1.79706
581.33	2.83677		428.25	3.61468
582.315	4.30423		428.563	1.12594
583.379	11.0154		428.76	1.86633
584.363	4.77444		429.249	3.09611
585.353	2.79505		429.571	0.535422
586.308	6.95356		429.766	7.27553
586.383	2.97007		429.905	0.916119
586.807	3.85885		430.257	5.83363
587.328	3.56987		430.572	0.556155
588.351	7.00442		430.741	6.63914
588.828	6.95594		430.894	0.65729
589.334	9.35036		431.259	10.6806
589.83	2.44636		431.304	4.25098
590.333	4.56181		431.744	2.19425
591.345	4.56444		431.894	0.619762
592.34	5.78441		432.203	15.0715
593.333	3.54236		432.26	4.76671
594.317	4.20127		432.74	2.90917
595.31	3.71916		432.906	0.564666
595.427	7.54806		433.226	5.26625
596.309	3.29898		433.57	0.567247
596.43	2.82302		433.748	1.68414
597.312	2.46453		433.908	0.667371
597.4	4.35732		434.231	4.60866
598.321	6.253		434.573	1.04238
598.405	1.77599		434.755	1.81701
599.33	3.30724		434.903	0.85173
599.38	2.38728		435.27	22.7705
600.345	6.79353		435.567	1.06073
600.438	1.44554		435.746	1.82364
601.35	4.95279		435.91	0.522545
602.336	3.78601		436.268	7.34579
603.348	6.56055		436.748	2.4568
603.832	1.42255		437.253	4.41926
604.351	6.29276		437.75	2.43769
605.357	6.94019		437.912	0.647888
606.351	3.55323		438.25	2.87208
607.348	2.47308		438.75	2.10726
608.327	3.29006		438.904	0.582887
609.327	2.58164		439.233	4.75569
610.324	7.30775		439.572	0.73324
611.334	3.99316		439.748	1.43563
611.412	2.7072		439.905	0.653633
612.326	3.42327		440.251	3.81598
612.414	1.73873		440.746	1.51131
613.339	2.84458		440.902	0.538111
614.332	3.51248		441.252	7.53623
615.126	6.87126		441.75	2.48037
615.366	12.5868		441.921	1.19381
615.87	6.94395		442.243	12.4627
616.129	2.12867		442.598	0.98715
616.362	8.58947		442.764	2.09844
616.862	2.76307		442.92	0.691199
617.125	3.10717		443.251	5.17277
617.357	4.79651		443.757	1.83214
618.37	5.53282		443.914	0.604217
619.367	4.96283		444.264	5.53474
620.356	2.90569		444.578	0.537973
621.343	3.5206		444.761	2.72786
622.326	3.48425		444.908	0.558806
623.326	3.73974		445.254	2.77781
623.824	1.429		445.756	1.84478
624.342	2.49061		445.903	0.627519
625.338	2.72343		446.274	10.7314
625.426	4.10571		446.752	1.68776
626.347	3.87073		447.259	5.00947
626.427	2.59842		447.755	1.417
626.86	1.67326		448.25	2.83172
627.389	6.19221		448.769	1.63848
628.364	3.74125		449.23	5.79385
629.384	6.23382		449.275	7.30932
630.365	2.79912		449.57	0.653547
630.842	3.70506		449.769	1.71427
631.356	4.30467		449.915	0.632301
632.345	2.21049		450.255	4.35258
633.366	6.58647		450.764	2.13636
634.359	3.15539		450.918	0.523633
635.376	10.3075		451.257	4.31498
636.349	7.23315		451.582	0.612817
637.346	4.85495		451.76	1.86743
638.34	3.29589		451.913	0.581329
639.279	8.06502		452.255	2.96259
639.359	2.62161		452.318	1.01611
640.281	3.4853		452.754	1.88136
640.402	5.89187		453.221	5.9275
641.38	3.86019		453.269	6.22139
641.871	1.85682		453.577	0.511528
642.4	7.29418		453.756	1.45445
643.391	4.3752		454.258	3.62457
644.375	2.95181		454.345	1.54556
645.371	4.19896		454.57	1.12254
645.865	1.69306		454.753	1.36296
646.363	2.99927		454.902	0.837592
647.369	3.47297		455.241	5.25323
648.362	2.78437		455.278	3.17795
649.381	5.64794		455.319	2.70052
650.39	7.42491		455.766	1.38332
650.895	3.35014		456.27	4.06597
651.36	4.74612		456.766	1.4434
652.364	2.6805		456.917	1.07792
652.866	1.8849		457.259	5.51182
653.353	3.40413		457.338	15.8751
654.364	1.95001		457.587	1.11608
655.357	2.71421		457.77	1.87935
655.428	1.84838		457.926	0.603708
656.366	3.08073		458.262	4.46675
657.172	1.4789		458.34	4.72736
657.374	3.74662		458.577	0.639841
658.357	5.4475		458.764	1.8319
658.415	2.89814		458.917	0.642326
659.373	9.27373		459.264	6.27885
660.372	6.45873		459.31	2.66046
661.37	4.35134		459.764	2.97865
662.378	4.20571		460.262	4.6513
663.374	4.00132		460.759	1.81928
663.891	1.94694		461.276	3.35647
664.395	4.85336		461.572	1.10371
665.368	2.64738		461.773	1.58885
666.366	1.91003		461.908	0.968551
667.364	2.742		462.257	2.21849
668.353	2.07285		462.584	0.522074
668.447	4.4832		462.758	1.07161
669.412	4.30827		462.924	0.689321
669.91	1.86433		463.238	5.82542
670.379	2.58177		463.291	10.9918
670.449	1.91666		463.585	0.779056
671.391	2.61382		463.77	1.77618
672.407	6.94084		463.914	0.790042
672.908	3.47911		464.271	4.61588
673.401	3.81185		464.754	1.59413
674.395	3.89735		464.917	0.700286
674.882	1.80823		465.264	5.02874
675.38	5.92475		465.77	2.61279
676.38	3.5075		466.261	3.54887
677.379	2.9759		466.592	0.587746
678.375	2.61798		466.767	1.9427
679.362	2.44285		467.195	4.24989
680.339	2.43239		467.243	4.84483
680.403	1.83392		467.763	1.47705
681.354	3.18009		468.261	3.46
681.836	1.90417		468.594	0.538117
682.355	2.92087		468.712	4.16429
682.449	6.82901		468.755	2.92382
683.364	2.15243		469.256	9.03103
683.448	3.507		469.746	1.53444
684.399	1.97264		470.281	4.4559
684.868	2.40186		470.768	1.76525
685.369	3.95017		470.921	0.627761
685.895	1.78958		471.272	4.09511
686.386	3.52186		471.777	1.8472
687.381	2.47588		472.258	16.9512
688.405	5.34654		472.591	0.524765
689.417	7.70905		472.775	2.71223
690.399	4.8034		472.922	0.625491
691.383	4.97378		473.258	9.29639
692.375	9.30828		473.293	7.02157
693.372	6.09712		473.584	0.525914
694.408	6.02688		473.771	1.88297
694.922	3.02944		474.28	16.4764
695.391	2.97231		474.769	1.48147
696.38	2.27394		475.285	9.45933
696.463	1.39595		475.764	2.09737
696.89	1.73352		475.805	1.78959
697.306	7.96962		475.916	0.512336
697.388	3.18783		476.274	5.03449
697.456	1.5291		476.766	2.552
698.318	3.14698		476.936	1.40758
698.446	4.00847		477.268	7.87307
699.368	2.21174		477.305	12.4822
699.446	1.85254		477.596	0.755128
700.39	2.02097		477.794	11.2213
701.403	2.34935		477.923	0.656791
702.405	2.64384		478.298	9.14998
703.385	1.8117		478.791	2.83789
704.421	4.9658		479.284	7.76081
705.402	2.64506		479.315	7.65959
706.408	4.66825		479.586	0.514003
707.408	15.6048		479.78	2.11134
708.41	7.59767		479.924	0.558826
709.385	2.42518		480.269	8.78375
710.382	2.58897		480.321	3.42276
711.386	2.4232		480.77	4.06993
712.418	5.44414		481.253	7.82779
713.413	2.98483		481.594	0.521761
714.412	2.69195		481.769	1.60717
714.888	2.50687		482.269	4.6764
715.394	3.13584		482.343	4.54202
716.416	3.18376		482.592	0.592791
717.4	3.19943		482.771	1.92647
718.398	3.6241		483.263	5.78462
719.397	7.3157		483.345	1.54962
720.406	4.44733		483.773	2.96283
721.402	2.26266		483.94	0.633019
722.398	2.05135		484.285	3.47787
723.374	1.90448		484.788	1.70539
723.442	1.69653		485.279	5.30434
724.427	3.34607		485.776	1.44226
725.368	1.89039		485.928	0.55554
725.457	2.0631		486.281	9.09387
726.41	2.15583		486.363	4.05879
727.395	1.98933		486.594	0.571292
728.392	12.5461		486.787	3.72625
728.89	6.04977		487.292	8.71607
729.393	9.00227		487.779	4.75611
730.403	3.23629		487.919	0.649246
731.385	5.98461		488.285	8.04348
732.416	5.05572		488.775	2.58576
733.412	2.85298		489.306	22.3181
734.408	2.53653		489.763	3.10826
735.383	1.99744		489.91	0.804588
736.388	2.04854		490.299	7.74083
737.381	2.01992		490.58	0.666851
738.38	1.6309		490.774	1.75357
739.388	2.59163		490.926	0.530405
739.484	2.75968		491.276	2.88133
740.39	2.61772		491.594	0.715871
740.475	1.91555		491.781	1.50134
741.39	1.9251		491.924	0.663401
741.478	2.70124		492.281	4.1616
742.427	1.88347		492.593	0.539117
743.437	2.66032		492.781	1.4492
744.418	2.72207		492.922	0.62544
745.414	4.00255		493.295	6.76684
746.428	4.89455		493.587	0.586395
747.414	4.17691		493.78	1.80645
748.407	3.13825		493.927	0.690181
749.408	2.03843		494.275	4.18408
750.397	2.23028		494.777	2.04421
751.374	3.99608		495.277	3.00324
752.381	2.04825		495.772	1.58161
753.381	1.65313		496.275	3.3019
753.492	1.56951		496.597	0.521992
754.456	3.74455		496.769	1.77404
755.446	2.66817		496.93	0.826133
756.426	2.06545		497.276	5.53077
757.411	1.94015		497.62	1.46619
758.43	2.9442		497.782	2.09087
759.426	2.21552		497.956	0.815941
760.419	2.04818		498.318	5.72044
761.433	2.18795		498.792	1.43857
762.41	3.15229		499.281	5.24651
763.411	2.21467		499.332	2.92226
764.422	2.3975		499.781	1.552
765.41	1.69848		499.931	0.944036
766.407	1.94659		500.28	4.49262
767.402	1.46812		500.352	4.25302
767.512	11.6721		500.788	1.93671
768.405	1.48388		501.28	5.09354
768.516	5.36232		501.369	2.66565
769.427	2.10536		501.596	0.599187
769.514	1.59345		501.785	1.85022
770.429	1.85881		502.286	4.7127
771.409	1.46247		502.774	2.85758
772.409	3.28048		503.285	3.71017
772.893	1.87965		503.774	1.87643
773.408	2.52682		504.307	7.22133
774.415	2.08731		504.806	2.54908
775.412	1.97723		505.292	3.92704
776.429	3.34048		505.787	1.175
777.424	2.33298		506.296	9.48403
778.408	2.58328		506.329	7.15803
779.405	2.16401		506.783	1.56657
780.413	2.11165		507.284	10.7306
781.407	1.56303		507.79	1.56596
782.395	1.96316		508.285	6.87368
783.422	2.00369		508.621	1.81428
783.496	1.65982		508.78	2.7835
784.424	1.5407		508.954	0.898803
786.414	1.57276		509.28	7.96431
787.45	2.48138		509.784	1.57458
788.44	2.08117		510.278	4.19527
789.427	6.30291		510.336	3.18557
790.429	4.39285		510.773	1.25763
791.432	2.22691		511.288	9.19568
792.425	1.80158		511.777	1.45365
794.396	5.73926		511.821	0.869568
795.406	2.88626		511.928	0.589163
796.412	2.14416		512.168	5.724
797.442	1.6316		512.285	4.55796
799.443	1.50614		512.341	4.08615
800.439	1.6769		512.781	1.7796
801.433	1.46353		513.173	1.45939
802.941	8.72928		513.287	6.46508
803.444	9.71493		513.789	1.85914
803.943	3.94558		514.301	15.0789
804.441	3.01249		514.364	9.95592
805.442	2.08449		514.786	1.54163
806.444	1.73832		515.299	8.43698
807.428	1.54246		515.365	4.23971
809.449	1.41947		515.796	2.37561
812.465	3.13993		516.299	5.29863
813.461	2.44456		516.375	1.55926
814.445	1.57311		516.78	2.22232
815.453	1.64035		517.293	3.46991
816.47	8.62924		517.386	0.528617
817.471	5.55045		517.784	1.40524
818.465	2.42411		518.294	6.25843
819.445	1.95943		518.603	0.698993
820.48	3.07639		518.773	1.47098
821.421	1.40358		518.939	0.511674
821.5	1.45886		519.294	4.13665
823.436	1.98098		519.79	1.71837
824.443	2.14967		520.312	6.49413
825.451	2.15375		520.601	0.525785
826.449	1.40404		520.79	1.38562
827.466	1.86605		520.939	0.530323
828.45	1.90468		521.303	8.60613
829.481	90.6187		521.6	0.53492
830.484	44.401		521.801	1.91906
831.486	13.5277		522.304	7.12372
832.486	4.1052		522.804	2.31839
833.467	3.56158		523.29	3.00148
834.457	2.20952		523.791	1.68238
835.461	1.42616		524.293	5.91102
836.448	1.39656		524.804	3.17733
837.413	2.31786		525.275	3.13847
840.408	1.44823		525.344	2.23027
841.47	1.4989		525.795	1.24982
844.48	1.61922		526.282	4.30628
845.415	6.81738		526.356	4.43351
846.43	3.78133		526.788	1.61094
847.462	2.83439		527.277	3.87399
848.464	1.96542		527.355	2.25753
849.455	1.54427		527.796	1.14752
850.446	1.50008		528.2	3.28495
851.463	62.1993		528.297	4.23902
852.466	29.6005		528.372	2.60005
853.469	8.67837		528.809	1.64905
854.471	2.57653		529.286	3.92919
855.469	1.40027		529.38	4.237
860.468	2.6712		529.8	1.64547
861.466	2.02916		530.299	10.3423
864.465	1.62499		530.379	2.07967
867.438	4.41073		530.605	0.561647
868.44	2.53576		530.813	2.54487
869.445	1.97686		531.296	6.37621
870.47	3.87835		531.797	1.48119
871.473	2.45518		532.315	12.0861
872.454	1.45683		532.783	1.15039
873.448	3.36355		532.911	0.673473
874.456	2.51623		533.308	4.81678
875.459	1.56545		533.818	1.92256
882.499	1.71987		534.328	8.6075
884.482	1.42277		534.806	1.1743
892.452	1.84664		535.321	3.71889
897.405	1.80353		535.63	8.76503
899.494	1.42823		535.802	1.68169
900.495	1.63343		535.964	8.2803
902.493	1.43194		536.306	8.02222
904.492	1.70168		536.632	1.75029
920.492	1.43372		536.803	1.79383
936.415	2.4939		536.962	0.849749
937.422	1.41206		537.29	5.77504
940.083	1.85777		537.797	2.07277
940.527	2.27672		538.283	5.15225
941.525	1.67878		538.341	2.85395
953.524	1.80347		538.791	1.72699
954.574	3.56182		538.9	0.620626
955.575	2.37155		539.287	18.62
959.518	1.87145		539.793	1.67546
961.487	2.11123		539.833	1.12776
962.486	2.14995		539.935	1.02479
963.489	1.50235		540.291	9.86654
971.159	3.06819		540.37	2.58521
972.163	1.45888		540.605	0.509417
973.158	2.84871		540.816	1.987
987.531	1.39886		541.286	6.09998
1008.6	1.68475		541.343	7.48917
1071.52	1.47293		541.798	1.15401
1086.63	2.12785		542.292	4.3322
1087.62	1.53473		542.352	5.91728
1092.59	1.43545		542.755	2.23747
1112.62	1.45048		542.806	1.17456
1171.6	7.2708		542.956	0.699827
1172.6	4.91825		543.295	9.12525
1173.6	2.00764		543.389	2.38986
1229.73	3.54652		543.819	11.4474
1230.74	2.73062		543.954	0.524125
1455.77	1.50071		544.318	11.6592
			544.816	3.77947
			545.314	5.40654
			545.795	1.59456
			546.294	12.3046
			546.325	10.5139
			546.801	2.38083
			547.309	5.69249
			547.797	1.45299
			548.326	4.74709
			548.797	1.08518
			548.958	0.834096
			549.309	3.00685
			549.627	0.526687
			549.797	1.62535
			550.298	4.96913
			550.621	0.577305
			550.806	2.36837
			551.307	3.58627
			551.807	1.85329
			552.302	7.79479
			552.807	3.51052
			553.312	3.97825
			553.794	1.49719
			554.307	5.02428
			554.388	2.75543
			554.616	0.518731
			554.801	1.32502
			555.307	3.63551
			555.388	1.64138
			555.803	1.25094
			556.304	4.41278
			556.366	3.77638
			556.813	1.62135
			557.268	5.50251
			557.309	4.19686
			557.38	2.82358
			557.814	1.53655
			557.974	0.528617
			558.308	3.2609
			558.381	2.32561
			558.609	0.564612
			558.812	1.44605
			558.94	0.583603
			559.314	3.22095
			559.804	1.68066
			560.335	7.91237
			560.803	1.21713
			561.312	4.20569
			561.788	1.49897
			562.306	3.8868
			562.794	1.15568
			563.311	3.31499
			563.809	1.2593
			564.317	8.04453
			564.814	1.35166
			565.308	4.43065
			565.802	1.906
			566.309	5.09962
			566.804	2.28807
			567.304	3.32716
			567.352	2.24149
			567.432	1.40247
			567.803	1.16677
			568.304	4.60454
			568.434	0.515281
			568.797	1.26618
			569.338	4.3109
			569.811	1.06202
			570.329	3.8467
			570.8	2.32662
			571.296	5.81947
			571.382	2.64218
			571.808	1.75297
			572.349	8.40049
			572.628	0.817313
			572.807	1.69787
			572.961	0.587873
			573.326	4.72727
			573.642	1.25507
			573.817	1.7969
			573.977	0.675189
			574.338	4.50825
			574.636	0.58844
			574.807	1.16352
			575.324	3.69935
			575.803	1.07654
			576.336	14.3533
			576.802	0.95492
			576.961	0.607193
			577.332	6.89967
			577.819	1.46611
			578.341	7.62289
			578.816	1.00987
			579.328	3.9797
			579.819	1.38888
			580.316	3.69294
			580.817	1.42758
			581.33	3.78741
			581.815	1.29111
			582.317	4.86615
			582.803	1.17713
			583.378	10.0175
			583.809	1.06523
			584.359	4.81784
			584.822	0.964833
			585.365	4.14986
			585.822	1.87419
			586.31	7.92989
			586.384	3.73882
			586.807	4.36871
			587.327	3.67677
			587.817	1.47159
			588.352	7.04506
			588.828	5.58283
			589.336	8.00512
			589.828	2.07113
			590.33	4.05532
			590.811	1.42849
			591.345	5.71947
			591.824	1.01543
			592.339	7.96667
			592.631	0.636477
			592.814	1.27277
			593.333	4.76775
			593.819	1.03516
			594.321	5.15559
			594.817	1.23861
			595.311	4.24296
			595.428	10.5777
			595.816	1.33729
			596.311	3.49823
			596.431	3.90533
			596.818	0.751116
			597.312	2.76202
			597.404	3.10109
			597.808	1.35249
			598.322	6.85216
			598.409	1.50711
			598.813	0.733042
			599.335	4.1181
			599.827	0.997344
			600.338	5.13524
			600.394	1.92508
			600.44	1.71001
			600.842	1.08321
			601.346	4.50304
			601.825	1.41812
			602.336	4.62296
			602.813	1.19006
			603.344	5.23944
			603.824	1.39898
			604.345	5.87972
			604.828	0.928138
			605.357	6.87281
			605.817	0.933824
			606.351	3.83601
			606.819	1.1356
			607.357	3.67112
			607.829	0.924912
			608.332	3.66845
			608.817	0.959383
			609.33	2.62892
			609.83	0.905845
			610.323	10.1798
			610.815	0.968648
			611.331	5.47301
			611.413	3.0776
			611.838	1.2195
			612.33	3.8944
			612.414	1.63178
			612.846	1.15986
			613.341	3.3801
			613.839	1.15764
			614.33	2.91228
			614.837	1.04261
			615.367	14.2915
			615.869	8.2384
			616.362	8.9906
			616.863	2.97851
			617.355	5.11589
			617.851	1.58052
			618.37	5.40308
			618.843	0.835425
			619.357	4.29373
			619.857	1.33743
			620.349	2.81473
			620.841	1.01259
			621.342	3.67909
			621.835	1.01611
			622.326	4.00892
			622.83	1.06
			623.325	4.14028
			623.827	1.74085
			624.327	2.63497
			624.38	1.97112
			624.825	0.976126
			625.336	2.65246
			625.426	4.08442
			625.832	1.03316
			626.352	4.90802
			626.428	2.60653
			626.663	0.569497
			626.86	2.14809
			627.384	6.00658
			627.851	1.23843
			628.369	4.26667
			628.873	1.77855
			629.384	6.89663
			629.84	0.987914
			630.367	3.32802
			630.842	3.36271
			631.358	4.212
			631.841	1.43326
			632.339	2.65919
			632.827	0.795333
			633.365	6.23787
			633.85	1.06652
			634.354	3.18587
			634.849	0.985024
			635.375	9.63074
			635.839	1.07769
			636.352	5.94761
			636.866	1.23822
			637.348	4.43939
			637.84	1.16208
			638.339	3.64761
			638.835	0.804581
			639.28	9.01297
			639.349	2.92693
			639.439	0.864044
			639.836	0.774983
			640.282	3.92521
			640.337	3.37685
			640.402	3.70622
			640.837	0.534164
			641.36	3.3125
			641.862	2.0273
			642.4	8.13289
			642.846	1.27945
			643.39	4.97946
			643.84	0.939202
			644.356	3.65103
			644.412	2.77334
			644.848	1.07744
			645.369	4.07832
			645.859	1.42032
			646.361	3.18963
			646.842	0.886224
			647.369	3.90913
			647.851	1.06217
			648.364	3.31058
			648.861	1.40107
			649.382	6.48075
			649.846	0.734196
			650.391	8.43991
			650.893	3.97353
			651.351	5.64885
			651.391	3.95378
			651.849	1.20627
			651.895	0.788762
			652.361	3.16095
			652.859	1.58275
			653.348	3.74686
			653.858	1.00051
			654.346	2.33498
			654.417	1.77567
			654.837	0.740312
			655.348	2.72383
			655.429	1.85778
			655.854	1.07142
			656.369	3.80009
			656.809	1.19435
			656.861	0.909844
			657.17	0.773042
			657.368	4.03809
			657.855	1.27791
			658.358	5.39242
			658.416	2.72338
			658.849	1.00241
			659.374	10.3603
			659.846	0.783894
			660.374	8.34856
			660.855	0.87295
			661.367	5.45694
			661.838	0.966564
			662.376	4.10806
			662.884	1.53088
			663.376	4.88405
			663.891	1.90038
			664.394	5.86496
			664.866	0.788361
			665.372	3.24404
			665.846	0.514835
			666.364	2.22775
			666.853	0.796358
			667.36	2.91832
			667.857	0.784932
			668.348	2.51213
			668.447	4.18944
			668.85	0.712734
			669.408	5.17378
			669.91	2.03207
			670.373	2.94997
			670.448	2.09461
			670.874	0.64197
			671.382	2.67615
			671.851	0.727106
			672.407	7.92671
			672.909	3.9498
			673.4	4.16366
			673.841	0.878901
			673.91	0.816041
			674.394	3.80532
			674.877	1.69574
			675.378	4.7481
			675.856	0.904752
			676.38	3.38342
			676.869	0.709367
			677.379	3.15611
			677.867	0.938075
			678.379	3.26897
			678.86	0.808963
			679.365	2.72175
			679.852	0.711193
			680.352	2.52722
			680.862	0.775015
			681.353	3.75287
			681.841	1.81981
			682.358	3.4961
			682.45	3.61386
			682.849	0.853393
			683.364	2.62964
			683.444	2.2927
			684.374	2.15767
			684.868	3.17559
			685.368	5.14555
			685.887	1.82312
			686.385	3.88363
			686.86	1.66539
			687.378	2.80037
			687.858	1.15051
			688.404	5.61652
			688.86	1.00142
			689.416	8.05463
			689.858	0.593305
			690.399	4.99728
			690.861	0.715908
			691.387	4.62424
			691.717	0.693958
			691.871	0.824685
			692.377	8.0548
			692.858	0.563175
			693.374	5.30442
			693.871	0.828649
			694.41	6.73162
			694.854	1.08678
			694.922	3.57953
			695.388	3.10057
			695.862	1.0935
			695.921	0.759252
			696.379	2.34011
			696.463	1.38945
			696.879	1.47526
			697.308	9.89356
			697.389	3.38557
			697.462	1.42969
			697.867	0.968156
			698.318	3.81734
			698.398	2.5815
			698.446	4.06559
			698.849	0.858691
			699.374	2.71587
			699.445	2.00442
			699.873	0.67692
			700.38	3.03114
			700.875	0.580548
			701.391	2.26903
			701.892	0.905229
			702.4	3.01907
			702.865	0.611302
			703.385	2.1573
			703.85	0.819434
			704.411	4.02622
			704.869	0.60125
			705.398	2.5298
			705.83	0.71041
			706.405	5.07729
			706.857	1.02805
			707.408	13.1217
			707.895	1.04301
			708.408	6.40485
			708.871	0.616261
			709.387	2.4874
			709.855	0.799385
			710.383	2.99553
			710.849	0.548803
			711.389	3.0362
			711.856	0.812757
			712.417	6.07339
			712.849	0.760836
			712.899	0.538624
			713.412	3.53235
			713.876	0.519667
			714.41	2.90584
			714.682	0.893269
			714.889	3.03914
			715.017	0.642972
			715.396	3.83833
			715.888	1.53134
			716.416	3.61535
			716.915	1.15039
			717.399	3.2252
			717.875	0.570344
			718.394	3.98263
			718.86	0.983633
			718.905	0.681014
			719.396	9.09285
			719.873	0.768538
			720.406	5.05134
			720.872	0.548316
			721.404	2.44966
			721.882	0.560172
			722.396	2.56765
			722.875	0.53129
			723.374	2.52821
			723.441	1.8017
			723.872	0.59855
			724.36	2.22554
			724.445	2.52147
			724.874	0.570209
			725.369	2.50351
			725.486	1.61866
			725.899	1.03091
			726.404	2.34913
			726.889	0.658799
			727.393	2.18509
			727.884	0.597684
			728.394	8.54857
			728.89	3.71158
			729.394	7.53666
			729.892	1.17444
			730.404	3.50026
			730.876	0.565398
			731.388	5.99397
			731.867	0.578462
			732.422	6.1971
			733.417	3.28467
			733.868	0.520455
			734.409	3.24743
			734.863	0.631202
			735.392	2.11971
			736.391	2.37363
			736.888	0.701623
			737.384	2.07381
			737.46	1.22201
			737.873	0.701947
			738.382	1.69556
			738.447	1.68428
			738.876	0.751188
			738.946	0.643935
			739.381	2.39296
			739.483	2.8088
			739.884	1.11172
			740.39	2.74536
			740.474	1.88247
			740.894	0.948324
			741.39	2.4552
			741.478	2.59832
			742.411	2.24795
			742.485	1.46852
			743.432	2.62932
			743.881	0.935492
			744.413	3.09494
			744.883	1.37616
			745.406	3.83488
			745.912	1.07973
			746.426	4.63294
			746.865	0.520348
			747.415	4.21662
			747.885	0.666466
			748.407	3.24253
			748.886	0.574792
			749.406	2.31825
			749.889	0.549454
			750.396	3.04098
			750.885	0.608346
			751.382	4.31777
			751.888	0.677402
			752.388	2.35247
			752.868	0.686648
			753.383	1.87753
			753.491	1.30728
			753.942	0.614879
			754.449	3.28143
			755.443	2.74285
			756.417	2.1058
			757.406	2.15086
			758.426	2.68745
			759.421	2.29714
			759.859	1.22297
			760.412	2.18185
			760.864	0.880377
			761.423	1.66663
			761.924	1.21179
			762.412	3.8478
			762.915	0.646869
			763.41	2.73394
			764.42	2.78661
			764.893	0.571119
			765.413	2.15805
			766.407	2.15357
			766.875	0.742463
			767.404	1.94932
			767.513	16.8622
			767.892	0.917724
			768.412	1.73469
			768.516	7.58402
			768.902	0.577197
			769.425	2.58358
			769.516	2.25501
			770.429	2.0337
			771.421	1.84997
			772.408	3.92825
			772.894	2.58274
			773.408	3.19885
			773.896	0.804375
			774.41	2.45973
			775.412	2.19367
			775.884	0.557819
			776.424	3.37238
			776.886	0.899172
			777.425	2.69087
			777.902	0.5998
			778.409	2.73706
			779.405	2.6642
			780.411	2.12069
			780.901	0.74141
			781.407	1.77582
			781.889	0.609432
			782.396	2.20008
			782.508	0.644051
			782.931	1.16742
			783.424	2.2123
			783.493	1.52715
			783.918	0.62952
			784.4	1.95478
			784.487	1.35907
			785.43	1.55923
			786.425	1.9326
			787.444	2.33837
			788.446	2.84486
			789.426	5.40471
			789.487	3.24114
			789.904	0.5887
			790.432	3.98837
			790.89	0.520521
			791.431	2.26795
			792.426	2.07246
			793.433	1.61593
			794.399	4.70043
			795.41	2.96993
			796.413	2.13502
			797.433	1.50445
			798.43	1.57673
			798.861	0.734434
			799.43	1.88956
			800.435	2.05507
			801.431	1.68155
			802.434	1.4226
			802.941	7.56184
			803.442	8.62849
			803.943	3.47366
			804.441	3.16972
			804.927	0.699253
			805.441	2.16802
			806.442	1.6989
			807.434	1.70175
			808.434	1.4239
			809.42	1.62325
			809.509	1.47939
			809.9	0.995883
			810.426	1.29571
			810.512	0.963372
			811.445	1.12279
			812.463	2.79808
			812.93	0.570375
			813.457	2.26719
			813.928	0.688248
			814.438	1.92006
			815.45	1.92914
			816.471	8.53922
			817.471	5.77559
			818.464	2.46639
			819.443	2.3899
			820.426	1.83279
			820.5	3.43958
			821.423	1.58874
			821.501	1.88214
			822.424	1.72757
			822.504	1.06565
			823.425	1.9778
			824.442	2.03138
			824.931	0.581435
			825.453	2.25191
			826.438	1.49188
			827.457	2.67329
			828.442	2.18769
			829.482	93.5672
			830.484	46.2613
			831.487	14.1577
			832.483	4.02668
			833.464	4.19632
			834.453	2.37766
			835.453	1.5766
			836.447	1.50533
			836.531	1.83615
			837.409	2.99916
			837.53	1.08261
			837.914	0.61349
			838.421	1.67405
			838.532	0.752042
			839.446	1.20957
			840.434	1.40296
			840.906	0.780439
			841.456	1.29672
			842.45	1.29581
			843.456	1.22231
			844.49	2.22475
			845.418	6.88413
			846.431	4.09089
			847.463	3.09955
			848.462	2.12693
			849.453	1.76034
			850.308	0.606285
			850.449	1.79107
			851.464	72.6691
			852.466	34.5886
			852.888	0.780519
			853.469	10.311
			853.894	0.509669
			854.466	2.65804
			854.54	0.852071
			855.469	1.72748
			856.442	1.22538
			857.447	1.18075
			857.94	0.712635
			858.479	1.71796
			859.465	1.56727
			859.943	0.521364
			860.467	2.54616
			860.942	0.545276
			861.464	2.03882
			862.463	1.36933
			863.469	1.37948
			864.465	1.79174
			865.453	1.48167
			866.457	1.20066
			867.439	5.24734
			868.44	2.87589
			868.512	1.44377
			869.453	2.45567
			870.47	4.33529
			871.472	2.67907
			872.463	1.76819
			873.447	4.46249
			874.45	3.23648
			875.456	1.82402
			876.467	1.37318
			877.462	1.10463
			878.455	1.09343
			879.449	1.32529
			880.464	1.10472
			881.453	1.15809
			882.474	1.99792
			882.526	1.50588
			883.471	1.51889
			884.483	1.42412
			885.475	1.23786
			886.492	1.38002
			887.483	1.29569
			887.935	0.685425
			888.477	1.34352
			888.936	0.530767
			889.471	1.25334
			890.489	1.45641
			891.468	1.26995
			892.454	2.11992
			892.539	1.33995
			893.46	1.68373
			893.543	0.848398
			894.465	1.09453
			895.456	1.20426
			896.477	1.10199
			897.404	2.49276
			897.49	1.32004
			897.565	0.740506
			898.42	1.59419
			898.502	1.37194
			898.943	0.634255
			899.479	1.32131
			900.5	2.05443
			901.49	1.49711
			902.495	1.57152
			903.476	1.34659
			904.493	1.49055
			905.48	1.10684
			906.485	1.4304
			907.484	1.55311
			908.476	1.24991
			909.469	0.954313
			910.504	1.02163
			911.465	1.46748
			911.556	0.867627
			912.489	1.21074
			913.494	0.941854
			914.511	1.21011
			915.506	1.0384
			916.493	1.29494
			917.497	1.39537
			918.49	1.62866
			919.492	1.40218
			920.495	1.51115
			921.492	1.27219
			921.591	0.515028
			922.486	1.499
			923.487	0.961586
			924.485	1.09064
			925.487	1.02061
			925.572	0.653514
			926.466	1.38637
			926.568	0.76759
			927.484	1.19816
			928.487	1.00671
			929.512	1.36305
			930.512	1.39523
			931.476	1.48412
			932.488	1.1663
			933.483	1.08917
			933.575	0.663813
			934.482	1.06576
			935.49	1.03194
			936.417	3.12703
			936.5	1.16359
			937.421	1.70896
			937.505	0.861137
			938.462	1.05253
			939.493	1.03892
			940.525	2.45039
			941.521	1.62976
			942.509	1.07892
			943.514	1.00922
			944.512	1.18374
			945.515	1.10123
			946.505	0.94751
			947.493	1.10631
			948.485	1.08056
			949.497	1.06441
			950.5	1.04661
			950.609	0.793805
			951.511	1.38854
			951.607	0.582003
			952.503	1.56891
			953.526	3.05783
			954.568	3.96174
			955.566	2.33834
			956.536	1.02808
			957.533	1.45654
			958.527	1.22345
			959.519	2.1868
			960.516	1.37573
			961.495	1.90684
			962.487	2.51813
			962.636	0.659796
			963.493	1.67076
			964.492	1.16119
			965.519	1.66962
			966.504	1.2579
			967.506	1.07741
			968.493	0.993296
			968.601	0.952246
			969.521	0.825323
			969.609	0.65129
			970.516	1.16854
			971.523	1.06722
			972.527	1.16924
			973.538	1.07601
			974.523	1.20261
			975.517	1.25558
			976.509	1.39008
			977.526	1.02614
			978.506	1.28247
			978.566	0.922765
			979.519	1.09522
			980.508	0.759086
			981.516	0.778468
			982.52	0.82418
			983.518	0.891673
			984.517	1.30001
			985.525	1.09319
			986.531	0.964509
			987.526	1.63956
			988.525	1.26851
			989.517	0.903401
			990.514	0.941887
			991.528	0.978616
			992.51	0.909264
			993.506	0.913563
			994.539	1.00683
			995.554	1.1703
			996.549	0.96694
			997.53	0.746484
			998.537	0.747997
			999.531	0.718644
			1000.54	0.95678
			1001.54	1.02109
			1002.53	0.953034
			1003.54	1.29688
			1004.53	1.13319
			1005.53	1.01776
			1006.52	0.969281
			1007.52	0.828099
			1008.5	0.801905
			1008.62	2.38704
			1009.5	0.920241
[truncated: 214 more rows]

## Sheet: Figure 2g
Figure 2g
MS of cyprocide-B treated C. elegans lysate			MS of DMSO treated C. elegans lysate			MS/MS of m/z = 357.04 from cyprocide-B treated C. elegans lysate
m/z	Relative Abundance		m/z	Relative Abundance		m/z	Relative Abundance
103.054	0.67457		91.0538	0.374721		99.054	1.7974
110.999	3.90273		99.9245	0.516886		110.999	3.6712
112.087	1.31015		101.07	0.28088		116.027	6.31921
112.996	1.52845		102.055	0.293759		130.049	2.18578
113.071	0.777751		103.054	0.6531		138.993	100
115.054	1.52446		104.055	0.233282		139.997	5.33683
115.086	1.19729		109.943	0.303907		145.059	2.72313
116.029	0.630966		110.071	0.461171		153.02	4.448
116.07	1.22875		111.077	0.392592		156.038	1.24476
117.058	1.68438		111.089	0.281702		160.005	6.50199
118.065	2.09598		112.086	1.16202		173.047	8.97874
118.086	1.72689		113.071	0.46014		196.024	1.29832
119.049	1.63886		113.107	0.295905		236.003	4.30136
119.072	0.701319		114.101	0.301187		254.013	14.8166
120.081	37.8087		115.054	1.29915		255.015	1.449
121.065	0.78522		115.086	1.15517		293.023	3.83257
121.084	3.48124		116.07	1.25057		311.034	2.37163
122.081	0.978247		117.058	1.42783		339.028	9.30541
122.094	0.699505		118.065	1.76088		340.03	1.06469
123.045	0.70309		118.085	1.69675		357.038	7.75648
127.088	1.06795		119.049	1.39878
129.066	0.6533		119.072	0.66971
129.102	9.85703		120.081	34.8035
130.049	1.75281		121.065	0.5874
130.064	6.21748		121.084	3.18804
130.098	1.80214		122.081	0.709343
131.001	1.10477		122.095	0.737885
131.05	0.783425		123.045	0.657466
131.07	0.858412		123.081	0.486308
132.081	3.79961		124.086	0.454899
132.101	5.84262		124.111	0.227801
133.061	0.65768		125.071	0.349429
136.076	14.7942		126.055	0.246058
137.079	1.36066		127.052	0.328813
138.995	9.8524		127.087	1.07927
139.999	0.736022		129.065	0.648446
140.081	0.611998		129.102	9.50265
140.992	2.7844		130.049	1.8448
141.064	0.522376		130.064	5.61022
141.103	1.86778		130.098	1.51812
142.065	1.89806		131.001	0.61996
143.073	2.23512		131.05	0.665674
143.118	4.31787		131.071	0.76104
144.08	3.02761		131.118	0.272497
144.12	0.510081		132.08	3.26525
146.06	3.63603		132.101	5.37553
147.075	1.09238		133.032	0.331068
147.112	1.67656		133.062	0.964777
148.063	0.75218		133.103	0.54694
150.058	0.791364		133.59	0.411331
155.083	0.845862		134.048	0.302803
155.117	0.750542		135.069	0.259586
156.077	2.15777		136.075	14.1827
157.108	4.30391		137.079	1.18883
157.133	3.0622		137.132	0.238276
158.097	0.74404		138.065	0.321746
159.092	7.05602		138.09	0.35736
160.095	0.917085		138.127	0.432653
161.076	0.595768		139.087	0.451418
165.055	0.989853		140.081	0.52839
166.061	0.629728		141.065	0.5137
166.086	10.1054		141.103	1.78738
167.09	1.60288		142.065	1.62505
169.097	0.757801		142.121	0.41174
169.133	1.40822		143.074	1.70763
170.06	2.9152		143.117	4.39806
171.113	2.26866		144.08	2.47635
171.149	4.83094		144.12	0.431487
172.152	0.522587		145.084	0.328728
173.092	1.41447		146.06	2.7517
173.128	3.11834		147.044	0.457367
174.134	2.47693		147.075	1.18536
175.088	0.687299		147.112	1.50853
175.119	4.97508		148.063	0.72022
177.007	0.597776		149.061	0.235408
177.102	0.927376		150.058	0.701801
178.133	0.960795		152.106	0.29682
182.081	1.76593		152.143	0.395129
183.113	0.802966		153.095	0.261208
183.149	2.11549		155.083	0.889032
185.102	2.13214		155.117	0.754802
185.127	3.25112		156.077	2.03127
185.165	11.3458		156.098	0.635245
186.094	0.537305		156.122	0.423966
186.127	1.47506		157.061	0.248437
186.167	1.45228		157.108	4.02428
187.084	0.678081		157.133	2.74247
187.107	4.35862		158.095	0.776824
187.144	6.95899		158.136	0.330646
188.07	19.5016		159.091	6.0576
188.146	0.945636		160.094	0.80292
189.076	2.54061		161.074	0.34252
189.123	1.13426		161.092	0.25847
193.098	0.852481		164.117	0.280384
197.104	0.632728		165.055	0.856266
197.128	2.14725		165.1	0.230383
197.164	1.31694		166.06	0.603742
199.108	0.68811		166.086	8.63199
199.144	4.64353		167.09	1.53389
199.18	4.22194		169.096	0.772597
200.144	2.71124		169.132	1.3842
200.177	1.0074		170.06	2.48477
201.123	9.09171		170.091	0.522392
202.126	1.03537		171.076	0.552596
203.103	1.55726		171.112	2.11005
203.137	1.33658		171.149	4.00532
205.097	14.1574		172.075	0.25303
206.101	1.62271		172.114	0.398755
207.114	0.933488		172.151	0.435984
209.126	0.624754		173.092	1.30497
211.145	1.09514		173.128	2.56126
213.09	0.527086		174.093	0.241597
213.16	12.7866		174.134	2.31633
214.129	1.12994		175.088	0.588019
214.16	2.47126		175.119	3.90797
214.191	2.34255		176.119	0.433917
214.636	0.509794		177.007	0.376389
215.139	15.6063		177.102	0.982833
215.648	0.554976		178.133	0.866466
216.142	1.96753		181.1	0.395455
217.085	0.938148		181.132	0.279391
217.12	1.86351		182.081	1.77325
217.152	1.05273		183.087	0.283111
219.148	2.79658		183.113	0.831029
221.097	0.631259		183.149	2.13284
222.656	2.39955		184.112	0.464914
223.108	2.40701		184.151	0.267809
223.155	2.2287		185.102	1.9832
225.12	0.685038		185.127	3.00522
225.169	1.02393		185.164	9.7153
226.121	0.640378		186.093	0.508721
226.157	0.779514		186.126	1.31612
227.109	0.765591		186.167	1.25108
227.175	3.82544		187.083	0.660578
228.14	1.75475		187.107	4.46974
228.179	2.19279		187.144	6.44973
229.119	3.6164		188.07	14.8973
229.155	21.106		188.146	0.884714
230.119	1.14094		189.076	1.96663
230.157	2.90369		189.123	1.10917
231.109	1.87241		190.081	0.278807
231.17	6.67796		191.114	0.410921
232.139	1.03777		193.098	0.669821
232.173	0.923007		193.131	0.493335
233.15	4.61494		194.109	0.267027
234.125	0.732369		195.088	0.390297
234.152	0.735687		195.112	0.381506
235.111	1.33478		197.103	0.738146
235.144	1.46074		197.128	2.18681
236.005	0.593556		197.164	1.27652
237.124	3.55823		198.126	0.44208
238.127	0.781202		199.074	0.268929
239.116	0.582079		199.108	0.773483
240.137	0.82594		199.143	3.73422
242.15	1.95641		199.18	3.94778
242.197	5.86946		200.07	0.281947
243.135	4.98038		200.143	2.52829
243.199	0.907111		200.177	0.913547
244.133	2.02195		201.123	8.83215
244.165	3.8211		202.084	0.248623
245.115	1.82563		202.126	1.02684
245.186	6.93937		203.065	0.313889
246.147	0.688887		203.102	1.45293
246.187	1.22978		203.137	1.34885
247.135	3.3809		204.121	0.32759
248.143	0.912861		205.097	11.501
249.128	1.0531		206.1	1.49828
249.158	0.674816		207.114	1.00754
251.109	0.500614		209.129	0.581333
251.159	1.17418		211.115	0.490083
253.122	2.40591		211.145	1.02211
253.165	1.11953		212.108	0.418874
254.015	3.10848		212.141	0.336497
254.123	0.568712		213.089	0.504903
254.156	0.74497		213.132	0.596315
255.147	0.815998		213.159	10.5889
256.012	0.988416		214.129	1.10746
256.175	1.30169		214.159	2.17261
257.165	0.621012		214.19	1.82599
258.157	1.42097		214.636	0.357409
260.16	1.54315		215.139	13.207
260.195	2.72265		215.648	0.363777
261.149	1.79174		216.103	0.360606
262.12	0.856759		216.142	1.8734
262.149	0.638665		217.083	1.08854
263.106	0.689449		217.119	1.90413
263.139	12.6676		217.151	1.04323
264.143	2.04631		218.121	0.337864
264.168	0.925136		218.149	0.26808
265.155	2.72911		219.081	0.281458
266.166	1.06032		219.147	2.78336
267.135	2.2183		220.15	0.477943
268.162	0.900571		221.099	0.464985
269.16	1.2636		221.13	0.487108
270.192	4.20913		222.655	2.18732
271.18	1.26739		223.108	2.29738
272.134	0.734731		223.155	2.21171
272.174	3.8492		224.117	0.36003
273.174	1.08681		224.173	0.302814
274.187	1.38338		225.12	0.694285
276.138	1.41151		225.168	0.964388
276.172	1.02319		226.121	0.658708
277.12	3.87425		226.156	0.734604
278.122	0.820398		227.109	0.738164
278.178	0.577619		227.175	3.4047
279.135	2.21574		228.138	1.44462
279.17	8.69448		228.179	1.87078
279.679	0.779493		229.119	3.66293
280.133	0.985388		229.154	19.7516
280.173	2.33592		229.673	0.280359
281.117	1.30227		230.077	0.393374
282.152	0.727827		230.118	1.06001
282.179	0.514509		230.157	2.94926
284.185	0.959588		231.107	1.56157
285.162	0.685789		231.17	5.95436
285.202	1.70995		232.14	0.943687
286.147	1.81087		232.172	0.773042
286.175	1.4742		233.1	0.297313
286.69	0.613289		233.151	3.38563
287.178	3.8073		234.124	0.74488
287.679	1.09273		234.152	0.576944
288.14	0.713986		235.11	1.31698
288.203	8.59362		235.144	1.65298
289.158	0.571345		235.668	0.235267
289.205	1.36349		236.113	0.264199
290.152	0.518618		236.149	0.308312
292.175	1.06382		237.124	3.20231
292.686	1.59896		238.127	0.650704
293.185	0.923102		239.115	0.568701
294.174	1.15499		239.15	0.404932
295.118	1.5624		240.137	0.816471
295.165	2.24135		240.174	0.455611
296.167	0.68386		241.131	0.363807
297.124	0.673406		242.15	1.95141
298.178	1.01684		242.196	5.22493
298.21	1.13404		243.135	4.76901
299.139	0.530901		243.198	0.875314
299.217	1.32849		244.097	0.498313
300.02	3.28134		244.133	2.01783
300.182	2.20027		244.165	3.27896
301.155	1.00436		245.081	0.539268
301.193	0.766471		245.115	1.56628
301.692	0.507273		245.185	6.49957
302.017	1.29205		246.083	0.275193
302.156	1.19613		246.147	0.677665
302.203	0.984728		246.187	1.12985
303.148	0.6598		247.135	3.64804
303.212	0.906174		247.645	0.35327
304.17	1.12318		248.143	0.977691
305.167	0.619109		248.174	0.455897
306.154	0.974498		249.127	1.04999
306.7	0.579657		249.158	0.749357
308.182	0.504647		250.125	0.315844
310.176	0.522567		250.162	0.333157
310.211	0.623854		251.108	0.606582
311.181	0.560445		251.156	1.16651
312.179	0.696491		252.148	0.313099
312.227	0.744952		253.121	2.05102
313.193	0.742521		253.164	1.28727
313.229	0.5212		254.123	0.494455
314.193	1.3132		254.157	0.685389
315.194	1.0551		255.148	0.829522
315.701	0.677252		256.174	1.06733
316.186	1.24533		257.161	0.563935
316.22	0.815655		257.194	0.463634
317.199	0.516125		257.656	0.250038
318.181	43.1552		258.115	0.310856
319.185	9.04853		258.158	1.4487
320.115	0.713013		259.104	0.38813
320.183	1.79673		259.16	0.397015
320.719	0.635723		260.159	1.81423
321.194	0.543741		260.196	2.1821
321.705	0.620064		261.093	0.226797
322.19	2.3867		261.148	1.8115
322.707	0.546086		261.198	0.398541
323.192	0.95634		262.119	0.79358
324.18	0.556359		262.149	0.639138
324.683	1.31447		263.139	11.4628
325.19	1.01083		264.145	1.80896
326.187	0.708446		265.154	2.2133
326.243	0.944661		266.165	0.908358
327.208	1.28725		266.649	0.267037
327.241	0.57232		267.135	2.23533
328.216	1.7413		268.162	0.940748
328.701	0.551461		269.16	1.13614
329.151	1.2241		269.203	0.246484
329.221	0.875191		270.191	3.93272
330.195	1.32627		271.18	1.16232
331.205	0.9138		272.134	0.699339
332.206	0.77372		272.174	3.57345
333.192	2.19101		272.684	0.231567
334.185	0.90287		273.136	0.481477
336.138	14.3343		273.176	1.08181
336.192	11.5606		274.117	0.319836
336.712	0.827419		274.187	1.04721
337.142	2.68536		275.166	0.287021
337.197	2.85493		276.138	1.16188
337.7	0.53658		276.173	0.914601
338.139	0.934434		277.119	2.52562
338.192	1.06606		277.155	0.823927
339.031	1.63869		277.66	0.25007
339.195	0.549155		278.121	0.55621
340.18	0.854391		278.178	0.693387
341.028	0.653783		278.675	0.303868
341.207	0.837185		279.099	0.359389
341.259	0.590544		279.134	2.14816
342.202	1.58189		279.17	4.15116
342.238	3.01994		279.677	0.875131
343.202	1.67892		280.133	0.849171
343.238	1.17322		280.172	1.41893
344.254	52.2746		281.115	1.25631
345.217	1.3348		281.154	0.506454
345.257	10.3514		282.147	0.5793
346.234	12.5389		282.178	0.535037
347.236	2.35732		283.154	0.475383
348.188	0.628957		284.129	0.351254
348.234	0.522618		284.19	0.970026
349.227	2.63674		285.159	0.657446
349.728	1.08394		285.202	1.52065
350.208	12.7936		286.146	1.76594
351.211	3.31988		286.175	1.44502
352.202	1.16889		286.692	0.649874
353.209	0.624028		287.178	2.96291
354.154	0.969274		287.679	0.86271
354.209	0.72805		288.142	0.623627
355.215	0.764456		288.202	7.46798
355.275	0.673374		288.658	0.289103
356.222	1.065		289.16	0.566793
357.042	100		289.205	1.23528
358.045	15.0356		290.158	0.40065
358.186	1.33635		290.202	0.266381
358.249	0.597394		291.169	0.305354
359.039	34.9843		292.132	0.39454
360.042	5.63915		292.175	1.00001
360.213	6.1113		292.685	1.50198
361.038	1.75868		293.123	0.379988
361.201	4.12546		293.185	0.843919
362.21	3.64648		293.691	0.250935
363.211	0.97203		294.175	1.19217
364.223	22.3873		295.165	1.97954
365.226	5.12864		296.171	0.681019
365.718	0.527839		297.123	0.596606
366.204	8.88242		297.193	0.341806
366.234	9.49634		298.176	1.02439
367.206	2.77376		298.209	1.05759
367.235	2.37518		299.137	0.524317
368.161	4.02698		299.174	0.753947
368.218	1.42697		299.216	1.40838
369.174	1.12039		299.694	0.260706
369.253	0.68949		300.183	2.11568
370.224	0.547057		300.692	0.276159
371.234	1.99407		301.15	0.943986
371.315	0.765157		301.192	0.849367
372.19	2.28634		301.69	0.484628
372.228	0.933433		302.153	1.16412
372.724	0.520685		302.2	0.88543
373.208	3.4563		303.149	0.765861
373.242	4.65051		303.174	0.759037
373.28	13.4628		303.212	0.699934
374.229	10.3884		304.17	1.16904
374.282	3.39661		305.166	0.598436
374.713	0.532688		306.157	0.937564
375.204	5.6913		306.7	0.657907
375.227	4.06707		307.189	0.455272
375.283	0.651362		307.695	0.225775
376.225	6.48304		308.183	0.455815
377.223	1.60141		308.698	0.452583
378.212	0.76053		309.183	0.364734
379.024	0.781656		310.177	0.541902
379.216	0.937157		310.209	0.552027
380.218	14.4495		311.178	0.523672
381.221	4.0796		312.175	0.679462
382.244	6.39382		312.226	0.567262
383.24	1.70079		313.191	0.749626
383.272	1.47527		313.23	0.536398
384.195	1.05666		313.695	0.259222
384.261	0.902148		314.19	1.20789
385.243	2.42448		314.699	0.406239
386.172	2.40907		315.192	0.766557
386.207	4.33308		315.699	0.693
387.208	1.6575		316.182	1.19406
387.271	4.54748		316.219	0.739841
388.207	0.820856		316.691	0.334053
388.288	2.21829		317.196	0.508707
389.228	3.24027		318.181	38.7365
390.216	1.46993		318.683	0.253019
391.2	2.12063		319.184	8.00026
391.238	1.16193		319.691	0.362655
392.217	1.79062		320.116	0.571214
393.214	6.52985		320.183	1.60526
393.245	3.51509		320.718	0.752907
393.295	1.31915		321.195	0.493734
394.225	10.3185		321.706	0.646638
394.726	0.645401		322.191	1.94511
395.229	3.17306		322.708	0.607029
396.202	2.56577		323.192	0.825502
397.199	1.26767		323.692	0.371439
397.254	1.66659		324.181	0.557474
398.206	1.20191		324.223	0.290409
398.258	0.695184		324.683	1.36096
399.258	5.30239		325.188	1.13736
400.193	1.86652		325.688	0.320068
400.26	1.769		326.187	0.786523
400.722	1.32273		326.242	0.860171
401.222	1.646		326.703	0.473094
401.286	33.6843		327.21	1.54457
401.73	0.77004		327.698	0.273813
402.212	2.43447		328.211	1.40104
402.288	7.8951		328.7	0.524971
403.248	3.10244		329.15	1.01031
403.287	1.53972		329.198	1.092
404.22	1.14108		329.711	0.574078
404.254	1.11262		330.193	1.28099
405.215	3.3586		330.697	0.464245
406.212	1.55008		331.202	0.795149
407.23	9.57428		331.695	0.277732
407.734	0.524261		332.2	0.618465
408.239	7.58609		332.687	0.302495
409.237	2.28926		333.192	1.47028
410.237	1.02634		333.691	0.280244
411.233	0.820013		334.178	0.743182
412.222	0.88564		334.703	0.230081
413.275	6.50328		335.193	0.313267
414.266	2.15781		335.695	0.270382
415.231	1.20568		336.137	7.72314
415.291	5.55641		336.191	9.84102
416.24	1.70795		336.712	0.942812
416.297	6.74118		337.142	1.41499
417.237	9.95228		337.197	2.50715
417.294	2.16336		337.702	0.512781
418.23	2.92085		338.138	0.572767
419.233	7.31401		338.192	1.05269
420.234	2.037		338.691	0.235113
421.253	6.17377		339.193	0.481623
421.748	0.55755		339.239	0.383838
422.256	1.95253		340.178	0.789342
423.249	2.61561		340.256	0.394158
424.233	1.11513		340.692	0.282352
425.257	2.77525		341.205	0.896502
426.21	1.38291		341.258	0.673773
426.266	1.06498		341.697	0.270484
427.263	1.23704		342.204	1.77453
427.747	0.730455		342.237	3.09341
428.217	1.78408		342.703	0.308595
428.259	2.37404		343.2	1.70176
428.746	0.500387		343.235	1.25038
429.269	7.48378		343.714	0.503215
429.304	4.46164		344.254	44.2692
430.269	3.79631		345.214	1.32919
430.302	2.57928		345.257	8.72441
431.25	7.22506		346.235	6.25918
431.283	6.37766		346.698	0.302499
431.719	0.596509		347.233	1.35286
432.24	2.88363		347.695	0.299137
432.284	1.63491		348.19	0.68819
433.247	9.12507		348.233	0.324369
[truncated: 1,327 more rows]

[truncated: 26 more sheets: Figure 2h, Figure 2i, Figure 3a, Figure 3b, Figure 3c, Figure 3d, Figure 4a, Figure 4b, Figure 4c, Figure 4d, Figure 4e, Figure 4f, Figure 4g, Figure 4h, Figure 4i, Figure 4j, Figure 4k, Supplementary Figure 1a, Supplementary Figure 1b, Supplementary Figure 1c …]
